# Supplementary material for: Time- and radiation-dose dependent changes in the plasma proteome after total body irradiation of non-human primates: Implications for biomarker selection
Source: PLoS One. 2017 Mar 28;12(3):e0174771. doi: 10.1371/journal.pone.0174771 (PMC5370149; doi:10.1371/journal.pone.0174771)
Supplement: S1 Table — ANOVA analysis was performed in Scaffold Q+S. Proteins with a p-value < 0.05 are considered significantly different among the gamma-irradiation exposure levels and the days post-irradiation. (XLSX) [file pone.0174771.s001.xlsx]

## Sheet: Sheet1
Supplemental Table 1. Normalized iBAQ intensity values. ANOVA analysis was performed in Scaffold Q+S. Proteins with a p-value < 0.05 are considered significantly different among the gamma-irradiation exposure levels and the days post-irradiation.
				6.7 Gy Day 4	6.7 Gy Day 4	6.7 Gy Day 4	6.7 Gy Day 4	6.7 Gy Day 7	6.7 Gy Day 7	6.7 Gy Day 7	6.7 Gy Day 7	6.7 Gy Day 12	6.7 Gy Day 12	7.4 Gy Day 4	7.4 Gy Day 4	7.4 Gy Day 4	7.4 Gy Day 4	7.4 Gy Day 7	7.4 Gy Day 7	7.4 Gy Day 7	7.4 Gy Day 7	7.4 Gy Day 12	7.4 Gy Day 12	Control	Control	Control	Control
Identified Proteins (702/706)	Accession Number	Molecular Weight	ANOVA Test (p-value): *(p < 0.00042)	2005C	2006C	2505C	2506C	2007C	2008C	2507C	2508C	2009C	2509C	3005C	3006C	3505C	3506C	3007C	3008C	3507C	3508C	3009C	3509C	1005D	1006D	1505D	1506D
Serum amyloid A protein OS=Macaca mulatta GN=LOC694944 PE=3 SV=1	F7DY68_MACMU	14 kDa	0.0001	28037	658650	350340	11110000	206860	5436000	264470	1966700	16827000	33614000	472460	3853200	358340	940570	98794	222330	375350	60783	3856500	6196100	0	793430	19845	29316
Uncharacterized protein OS=Macaca mulatta GN=CRP PE=4 SV=1	F7DHQ1_MACMU	25 kDa	0.0001	-1	1203400	72000	1772700	97048	1505100	-1	13478000	30893000	22866000	366710	270350	428860	557890	154180	783500	-1	61183	921000	12242000	31291	439810	138060	186130
Serum amyloid A protein OS=Macaca mulatta GN=SAA1 PE=3 SV=1	F6V9N7_MACMU	14 kDa	0.00011	28037	734760	331190	11316000	266280	6637300	411860	1762300	16355000	38682000	938110	3978900	363260	1203400	74807	211030	361230	50917	6472900	8220400	10206	855250	19845	62885
Amine oxidase OS=Macaca mulatta GN=EGK_08760 PE=3 SV=1	G7NIT9_MACMU	85 kDa	0.00013	607100	316860	922930	1752600	1593900	277800	999450	1016900	1987400	371960	962570	954310	199420	1510500	3949900	5628000	3731000	8451700	1101800	433410	1134200	680200	1432000	2226000
Putative uncharacterized protein (Fragment) OS=Macaca mulatta GN=EGK_00344 PE=4 SV=1	G7MHF2_MACMU	467 kDa	0.00025	709.6	627.32	272.94	303.77	-1	-1	-1	-1	-1	-1	205.57	-1	-1	-1	-1	0	-1	-1	-1	-1	-1	-1	-1	280.24
Putative uncharacterized protein OS=Macaca mulatta GN=EGK_01706 PE=4 SV=1	G7MEP6_MACMU	63 kDa	0.00072	920.5	-1	5653.4	-1	0	-1	-1	-1	2009.9	3385.9	-1	-1	-1	2988.3	19416	6161.5	8837	15670	-1	-1	2969.4	2232.2	10851	5912.9
Uncharacterized protein OS=Macaca mulatta GN=KRT9 PE=3 SV=1	F6UR30_MACMU	62 kDa	0.00077	1439800	1268500	10746000	38452000	18470000	18359000	18398000	70474000	17081000	16904000	17599000	13044000	11484000	26128000	69503000	52748000	66572000	103280000	66806000	38570000	19765000	5348000	6256700	10564000
Epidermal-type fatty acid-binding protein OS=Macaca mulatta GN=FABP5 PE=2 SV=1	F6YIY5_MACMU	15 kDa	0.0014	33109	-1	2855.4	64930	92188	-1	41271	55242	40212	18891	150690	111390	263580	332450	76885	179650	45036	51157	68129	28266	16930	36726	-1	-1
Desmoplakin-3 OS=Macaca mulatta GN=JUP PE=2 SV=1	F7H7V0_MACMU	82 kDa	0.0015	-1	-1	2580.9	343740	91149	108550	85131	344410	132070	50834	407880	16398	51831	67453	479130	407050	585200	506420	304190	205730	4791.3	56403	35927	23616
Thioredoxin OS=Macaca mulatta GN=LOC716456 PE=2 SV=1	F6RHG3_MACMU	12 kDa	0.0017	-1	-1	20394	63108	41812	53120	28438	-1	-1	-1	249430	-1	155700	70780	105240	263360	171200	310230	-1	-1	35465	19947	-1	26616
Corneodesmosin OS=Macaca mulatta GN=CDSN PE=3 SV=1	CDSN_MACMU (+3)	52 kDa	0.0019	-1	-1	-1	149030	51068	122400	255810	417310	93226	49710	211970	5908.8	97434	149750	427740	256990	439540	660840	501670	139320	17947	28720	-1	41378
Antithrombin III OS=Macaca mulatta PE=2 SV=1	A0N066_MACMU	52 kDa	0.0033	90803000	46071000	46191000	25471000	7846000	11568000	7672900	4669900	5223200	16608000	28360000	10371000	12425000	11583000	17269000	9594000	8054700	6297500	13902000	11744000	25056000	16346000	26302000	4727000
Angiotensinogen preproprotein OS=Macaca mulatta GN=AGT PE=2 SV=1	G7MFR4_MACMU	53 kDa	0.0034	13502000	12612000	9833500	9546100	3179400	2898400	2857100	1780000	3792500	7074200	6789900	3928200	5958000	9609600	10378000	4157800	3625900	2250600	4170500	6025100	4842200	2373300	8261000	4415500
Ferritin OS=Macaca mulatta GN=FTL PE=2 SV=1	F6ZV45_MACMU	20 kDa	0.0035	-1	-1	73447	24290	27137	-1	48189	23587	31629	42737	-1	-1	55453	-1	0	5936.1	97573	76491	470630	117840	-1	-1	-1	6971.7
alpha-1,2-Mannosidase OS=Macaca mulatta GN=MAN1A1 PE=2 SV=1	I2CU20_MACMU	73 kDa	0.0039	45664	22511	55357	20775	9893.9	10127	12242	0	-1	796.84	18542	16355	14018	-1	-1	7009.4	-1	-1	-1	21354	8959.1	8380.2	23766	-1
Uncharacterized protein OS=Macaca mulatta GN=KRT25 PE=4 SV=1	F7BBR0_MACMU (+1)	49 kDa	0.0039	0	0	3018800	11936000	9829700	10041000	6902200	23898000	10203000	5075400	7293200	4586400	10910000	8450500	22228000	11314000	26266000	31934000	15100000	7135400	6060600	4700500	4153900	3045200
Actin-related protein 2 isoform b OS=Macaca mulatta GN=ACTR2 PE=2 SV=1	F7BAD3_MACMU (+1)	45 kDa	0.0044	-1	-1	6227.7	5564.4	-1	-1	4480.2	4348.2	-1	-1	4316.4	23480	21284	8178.5	-1	-1	-1	-1	-1	-1	4316.9	-1	-1	2777.6
Uncharacterized protein OS=Macaca mulatta GN=AGT PE=3 SV=1	F6TLR3_MACMU	53 kDa	0.0044	12895000	11484000	9889300	9611100	3179400	2898400	2857100	1780000	3792500	7074200	6789900	3928200	5958000	9609600	10378000	4544000	3625900	2250600	4170500	6025100	4842200	2373300	8309600	4415500
Serum amyloid A protein OS=Macaca mulatta GN=EGK_06437 PE=3 SV=1	G7NDT1_MACMU	17 kDa	0.0047	-1	308390	254120	4401600	24776	2865200	94966	276590	4826200	23811000	489610	1628600	77039	347330	-1	204140	-1	15624	2475100	1466100	12538	1109500	76902	47424
Putative uncharacterized protein OS=Macaca mulatta GN=EGK_11809 PE=4 SV=1	G7MJ28_MACMU	59 kDa	0.0072	2056700	2252100	9050300	5309100	5828000	3070600	8073400	4188600	5660400	5618900	27763000	25973000	14895000	5440600	4965200	7715800	5255100	6373400	21399000	4499500	34979000	17702000	20170000	15530000
Uncharacterized protein OS=Macaca mulatta GN=DSC1 PE=4 SV=1	F7CF72_MACMU (+3)	94 kDa	0.0092	967.76	-1	5413.1	73662	62952	42015	97446	305560	64852	43098	186140	1541.2	46488	81940	211450	128180	271820	252090	208120	99747	7742.2	9861.9	2170.3	18864
C-X-C motif chemokine OS=Macaca mulatta GN=PPBP PE=3 SV=1	F6SCP6_MACMU	14 kDa	0.0093	380300	52042	55523	548820	84881	180070	362650	363020	-1	-1	358730	382420	431160	314820	74841	135630	18110	-1	7537.8	-1	143910	153070	151430	151620
Uncharacterized protein OS=Macaca mulatta GN=KRT16 PE=3 SV=1	F6YKA7_MACMU	52 kDa	0.0093	1222100	650760	3768300	17990000	9192700	8760100	7476200	23708000	7606100	4127300	16171000	6861100	9811000	11395000	24092000	14814000	23811000	28125000	20138000	6982200	5316800	4979500	4354500	2777400
Phosphatidylcholine-sterol acyltransferase OS=Macaca mulatta GN=LCAT PE=2 SV=1	G7NQ76_MACMU	50 kDa	0.011	849010	1099100	876630	168210	128800	75704	147190	11381	-1	185690	222090	432390	52120	189890	255890	102810	169600	20315	116040	197250	652950	364670	669160	11789
Uncharacterized protein (Fragment) OS=Macaca mulatta GN=LOC718942 PE=3 SV=1	H9H598_MACMU	32 kDa	0.011	5706400	1629000	11659000	39898000	23672000	22714000	16954000	54058000	21854000	17935000	54992000	17580000	25494000	23913000	54656000	33210000	64651000	83319000	57371000	29089000	20506000	7625100	9523100	8271600
Cytokeratin-75 OS=Macaca mulatta GN=EGK_03676 PE=3 SV=1	G7N719_MACMU	65 kDa	0.012	100320	0	4034600	14631000	7331800	7126000	4778000	14626000	5993900	5648400	16609000	4764800	8547000	7990600	17491000	11349000	19303000	29564000	15723000	9773400	6064200	4234000	3462900	2684600
Uncharacterized protein (Fragment) OS=Macaca mulatta GN=IGLV9-49 PE=4 SV=1	F6SWQ5_MACMU	14 kDa	0.013	-1	278820	1450900	-1	2956000	1153500	2272900	572220	1233600	159950	610170	628120	7492.5	678180	810070	432240	88471	638150	255110	116860	1505900	3423500	1346900	2194600
Vinculin isoform VCL OS=Macaca mulatta GN=VCL PE=2 SV=1	I0FH43_MACMU (+1)	117 kDa	0.013	334280	62869	282970	263030	137260	55032	220300	53242	-1	1057.5	188370	578170	175450	297340	12403	52936	17613	13595	-1	-1	113300	172620	427790	171630
Alpha-1-antichymotrypsin OS=Macaca mulatta GN=SERPINA3 PE=2 SV=1	F6SL79_MACMU (+1)	48 kDa	0.015	115380000	80029000	80221000	114450000	25486000	27293000	47765000	14757000	57127000	291280000	65319000	89328000	53726000	80729000	46500000	32784000	31679000	29004000	50470000	177800000	20384000	18803000	26873000	9536100
Uncharacterized protein OS=Macaca mulatta GN=C9 PE=4 SV=1	F7GRY2_MACMU	63 kDa	0.015	5284900	9079400	11795000	10096000	2661200	2537300	3134000	845010	1614600	9545600	10643000	6577600	3722800	2704100	1655200	2695100	926780	681780	2688600	5378400	3775700	2004100	6201600	131860
Uncharacterized protein OS=Macaca mulatta GN=MST1 PE=3 SV=1	F7GT59_MACMU (+1)	80 kDa	0.015	2789.5	36905	21479	21673	5049.9	3833.3	2712.8	-1	-1	-1	9926.9	17191	-1	19780	-1	-1	-1	-1	10408	-1	4666.4	3527.4	9758.2	-1
Putative uncharacterized protein OS=Macaca mulatta GN=EGK_18625 PE=4 SV=1	G7MWV9_MACMU	66 kDa	0.016	945740	839840	1513400	3920300	2269800	6550500	4259600	8119000	2260100	1540100	2123200	3742400	885530	3893500	5461400	5238700	4111700	4473300	2921700	926590	1654400	2046100	1405900	3182800
Uncharacterized protein OS=Macaca mulatta GN=ITLN1 PE=4 SV=1	F7AB32_MACMU	35 kDa	0.016	41751	10322	322670	629970	538910	820680	558780	787200	233890	35799	609270	807640	615030	751080	2397100	663110	953700	1260200	92871	163030	742760	254220	271070	1205300
Properdin OS=Macaca mulatta GN=CFP PE=2 SV=1	H9Z2N8_MACMU	51 kDa	0.019	333790	463070	323700	424800	229750	192420	143700	56546	-1	123890	201650	96399	161590	502670	194930	177200	-1	-1	242000	185570	206140	176090	225560	25291
Uncharacterized protein OS=Macaca mulatta GN=GC PE=4 SV=1	F6WR34_MACMU	55 kDa	0.019	59019000	67853000	140190000	73846000	26395000	48182000	23946000	10044000	7365900	58575000	47117000	49547000	29098000	52648000	29419000	36724000	14707000	23140000	43699000	39388000	53941000	33855000	52959000	17837000
Intercellular adhesion molecule 1 OS=Macaca mulatta GN=ICAM1 PE=2 SV=1	G7NKZ5_MACMU	58 kDa	0.02	7709.7	9099.1	41617	90581	63527	23272	116370	57191	121400	59864	34405	32844	11761	117180	164610	185740	97859	96543	74625	17084	27526	28582	40273	24118
Uncharacterized protein OS=Macaca mulatta GN=C8A PE=4 SV=1	F6U5Q9_MACMU	65 kDa	0.02	8464700	2857100	4703700	4460300	1615500	1151400	3119500	546040	779420	2703200	3316700	1072200	1151100	4083200	1402100	2199000	823540	426000	2275000	2000800	1854700	1528800	2585300	633980
Alpha-N-acetylglucosaminidase (Fragment) OS=Macaca mulatta GN=EGK_08736 PE=4 SV=1	G7NIL4_MACMU	80 kDa	0.021	-1	-1	4209.3	-1	4165.7	-1	30628	-1	17971	-1	2128.3	2795.5	1048.7	-1	42639	35838	-1	54120	-1	-1	-1	1307.8	6691.5	9700.3
Uncharacterized protein OS=Macaca mulatta GN=DSP PE=4 SV=1	F6WDG6_MACMU (+2)	332 kDa	0.021	-1	-1	3243.2	178190	47567	40206	27623	173870	63548	43790	509550	37772	79256	103240	363210	168550	398500	365580	297040	149350	7199.8	54599	17563	24298
Putative uncharacterized protein OS=Macaca mulatta GN=EGK_12957 PE=3 SV=1	G7NQN4_MACMU (+1)	43 kDa	0.022	5299600	10421000	2183900	129560000	16177000	139180000	2130800	41943000	107210000	262450000	41897000	90839000	32058000	33334000	27315000	45453000	35085000	137730000	92751000	196100000	5553900	1495400	743410	9944700
Cytokeratin-2e OS=Macaca mulatta GN=KRT2 PE=3 SV=1	F7AEK9_MACMU	66 kDa	0.023	3151300	1777700	7431200	27856000	19797000	24699000	24450000	79600000	19020000	11679000	26078000	12487000	16947000	28328000	50892000	23407000	66656000	73198000	70054000	20128000	13104000	6150900	7336200	6590500
Golgi-associated plant pathogenesis-related protein 1 OS=Macaca mulatta GN=GLIPR2 PE=2 SV=1	F6SHW5_MACMU (+2)	17 kDa	0.023	6807.2	-1	5127.1	-1	-1	-1	-1	-1	-1	-1	4629	10333	13929	-1	-1	-1	-1	-1	-1	-1	5484.3	6950.3	9347	1936.1
Uncharacterized protein OS=Macaca mulatta GN=DSG1 PE=4 SV=1	F7GSK8_MACMU (+1)	114 kDa	0.023	832.08	538.89	18032	296000	116340	101400	262060	523070	151300	45504	683810	41456	110530	159370	358300	442470	707700	562940	460530	216170	22395	67783	18481	17647
Myosin light polypeptide 6 isoform 1 OS=Macaca mulatta GN=LOC710137 PE=2 SV=1	F7HNE5_MACMU (+1)	17 kDa	0.024	-1	-1	7737.5	-1	302820	17781	189060	45086	-1	-1	-1	-1	-1	14005	12910	-1	-1	-1	-1	-1	1599.1	-1	-1	10313
Cytokeratin-1 OS=Macaca mulatta GN=KRT1 PE=3 SV=1	F7B786_MACMU	65 kDa	0.026	14397000	7501100	27181000	82727000	44834000	53817000	49715000	151380000	53211000	40498000	219210000	36508000	51916000	66048000	166740000	93875000	158850000	222160000	148940000	76230000	47355000	20600000	19567000	24691000
Clusterin OS=Macaca mulatta GN=CLU PE=3 SV=1	F6S1X7_MACMU (+3)	52 kDa	0.028	396240	427570	2899800	911710	1161700	2402400	2056700	449800	1045400	467800	4131300	3738200	6030900	1798300	1227500	1316900	1207500	1610100	1011700	1137200	4433000	1177100	2118100	1504400
Putative uncharacterized protein OS=Macaca mulatta GN=EGK_00816 PE=4 SV=1	G7MH96_MACMU	65 kDa	0.029	5717500	2531100	3067400	4386800	1627400	1151400	3026100	546040	818120	1978300	3240400	810980	730090	3302500	1432500	2199000	554550	426000	2017500	2232700	1671300	707840	1729100	364820
Ubiquitin-40S ribosomal protein S27a OS=Macaca mulatta GN=Mmu.251 PE=2 SV=1	F6Q836_MACMU (+6)	18 kDa	0.03	-1	4267.5	100300	202450	152320	234350	267880	594820	173820	136640	1315300	166050	677190	383620	605830	321720	590740	1071700	242280	219560	106970	156730	125940	53822
Keratin, type I cytoskeletal 17 OS=Macaca mulatta GN=KRT17 PE=2 SV=1	H9Z8S2_MACMU	48 kDa	0.031	821250	636080	3125700	10954000	4657000	4863100	5399300	13527000	4267900	2063600	13131000	5444100	6890400	7619000	15712000	8321100	10932000	15762000	14665000	4589700	3860100	3810400	2812200	1846900
Uncharacterized protein OS=Macaca mulatta GN=HSP90AB1 PE=3 SV=1	F7GST0_MACMU (+1)	85 kDa	0.031	-1	-1	8337.2	3278.8	60935	6352.4	10815	56596	-1	-1	2497.6	26811	1564.6	10832	-1	-1	-1	-1	-1	-1	-1	10038	4316.5	-1
Putative uncharacterized protein OS=Macaca mulatta GN=EGK_19693 PE=4 SV=1	G7N228_MACMU	26 kDa	0.033	8387500	12218000	14586000	6771700	1224400	529480	5240600	1636600	5301700	3873500	3189800	3866900	10528000	9481900	6756600	6884400	6723400	5420200	4458400	7519400	7087700	5730800	4770400	12994000
Cytokeratin-6C OS=Macaca mulatta GN=EGK_03677 PE=3 SV=1	G7N720_MACMU	60 kDa	0.034	2890700	717910	5782000	23517000	13314000	13670000	9763300	38924000	11217000	9031600	37990000	8612700	13056000	13991000	30907000	19219000	37156000	48317000	32255000	15260000	9793400	5710700	5258700	4015800
Myosin regulatory light chain 12B OS=Macaca mulatta GN=MYL12B PE=2 SV=1	F6RFU8_MACMU (+5)	20 kDa	0.034	-1	-1	-1	-1	-1	22825	30350	12564	-1	-1	-1	-1	-1	20106	-1	-1	-1	-1	-1	-1	-1	-1	-1	-1
Putative uncharacterized protein OS=Macaca mulatta GN=EGK_01314 PE=4 SV=1	G7MDQ1_MACMU	8 kDa	0.036	-1	-1	-1	626460	171940	160380	126280	532100	76810	36582	23361	-1	-1	102170	307500	360830	672230	408680	172200	230880	-1	-1	-1	46369
Uncharacterized protein OS=Macaca mulatta GN=CETP PE=4 SV=1	F6WSG1_MACMU (+1)	52 kDa	0.037	-1	19815	59392	-1	20841	70834	27232	-1	19812	-1	16597	47749	77909	-1	-1	-1	-1	-1	-1	-1	94129	142530	133510	-1
Putative uncharacterized protein (Fragment) OS=Macaca mulatta GN=EGK_12122 PE=4 SV=1	G7MJW2_MACMU	61 kDa	0.038	-1	0	320870	108240	221310	14084	107500	445280	276660	-1	73804	250560	147940	305190	556020	290960	608180	363600	25078	4491.3	171950	50535	353960	192220
Uncharacterized protein OS=Macaca mulatta GN=VCAM1 PE=4 SV=1	F6W7H7_MACMU (+2)	71 kDa	0.039	-1	-1	3804.3	7379.3	3111.9	4333.6	9262.6	8682.7	56306	-1	2380.4	2686.3	3051.9	14036	33545	25226	13846	31410	13934	11432	-1	7597.3	9706.9	5477.4
Uncharacterized protein OS=Macaca mulatta GN=ATRN PE=4 SV=1	F6X837_MACMU (+2)	135 kDa	0.043	8893.6	1607.7	353270	478900	93012	134890	660880	1295900	607230	204220	265570	138120	119600	635050	1660300	451630	1180000	1024900	441850	176960	147460	170670	433130	130670
Uncharacterized protein OS=Macaca mulatta GN=CPB2 PE=4 SV=1	F7HQV5_MACMU (+1)	49 kDa	0.044	165340	31788	94294	110580	11320	42343	29727	-1	-1	6860.7	49481	13319	38953	95929	64039	10643	-1	-1	19857	-1	34932	5231.1	99486	-1
Uncharacterized protein OS=Macaca mulatta GN=MBP-A PE=4 SV=1	F7H263_MACMU (+1)	26 kDa	0.046	7752200	11494000	14022000	5962700	1084500	500070	5561000	1497000	4809300	3616700	2984200	3834900	9929900	8689000	5847500	6092200	7870300	5616000	4138400	7003000	7243600	5387400	4412300	11979000
Putative uncharacterized protein OS=Macaca mulatta GN=EGK_16299 PE=3 SV=1	G7MSF7_MACMU	71 kDa	0.047	529550	691300	345000	566370	171240	281270	297660	20285	160860	89990	687980	424270	453360	87461	72138	291670	57451	50895	427270	34479	393940	259970	542890	76243
Angiotensin-converting enzyme isoform 1 (Fragment) OS=Macaca mulatta GN=ACE PE=2 SV=1	H9FJ99_MACMU	28 kDa	0.051	-1	-1	-1	0	-1	-1	-1	-1	-1	-1	-1	-1	-1	0	64207	28817	-1	56235	-1	30560	-1	-1	-1	47229
Uncharacterized protein (Fragment) OS=Macaca mulatta PE=4 SV=1	F6YSK1_MACMU	10 kDa	0.052	9689200	13840000	6331700	6040000	6527100	13251000	15908000	13995000	7141300	3763800	6514500	9807100	18023000	10280000	7553000	10975000	19090000	6436100	0	0	6627300	10941000	13356000	10079000
Uncharacterized protein OS=Macaca mulatta GN=PKHD1L1 PE=4 SV=1	F6SXR1_MACMU (+1)	465 kDa	0.052	-1	-1	163.09	-1	-1	-1	-1	-1	-1	-1	-1	-1	-1	-1	-1	-1	-1	-1	-1	-1	299.22	-1	434.72	1207.3
Putative uncharacterized protein OS=Macaca mulatta GN=EGK_08894 PE=4 SV=1	G7NJA8_MACMU	38 kDa	0.055	9499600	10670000	10113000	14584000	4186300	5554900	2600800	2554200	6453400	9220700	8221700	11689000	7142100	6034100	6771100	8017700	2992300	6148700	9695600	4438600	13152000	8168600	8619000	1892100
Uncharacterized protein OS=Macaca mulatta GN=KPRP PE=4 SV=1	F6VH24_MACMU (+1)	64 kDa	0.055	-1	-1	-1	190700	134590	119310	77961	514640	50919	11675	113450	17909	9844	159050	219130	620580	292170	209420	475960	54739	7541.2	-1	20971	25465
Histone H4 OS=Macaca mulatta GN=LOC705352 PE=2 SV=1	F7HAP8_MACMU (+2)	11 kDa	0.056	-1	-1	13773	-1	668260	1109700	23987	1868700	-1	-1	32871	39322	42214	87625	0	21104	739170	247300	7261.5	-1	3351.6	810790	-1	-1
Uncharacterized protein OS=Macaca mulatta GN=CDH13 PE=4 SV=1	F7GKB6_MACMU (+2)	67 kDa	0.056	10675	7149.7	21873	20962	22838	-1	34496	18196	11797	8038.8	12990	5685.7	10799	8308.1	5904	132650	87048	76606	32980	5447.8	8197.3	10007	60375	88045
Uncharacterized protein OS=Macaca mulatta GN=FLG2 PE=4 SV=1	F6Q6L1_MACMU	385 kDa	0.057	0	0	0	0	0	0	0	0	0	28812	0	0	0	0	0	0	0	0	0	0	0	0	0	0
von Willebrand factor preproprotein (Fragment) OS=Macaca mulatta GN=VWF PE=2 SV=1	H9FFZ1_MACMU	43 kDa	0.057	0	0	0	0	0	0	0	0	0	0	0	0	0	0	0	0	0	0	0	97336	0	0	0	0
Complement C1r subcomponent OS=Macaca mulatta GN=C1R PE=2 SV=1	H9FZ50_MACMU	80 kDa	0.059	4578.8	10190	57686	45990	31688	37751	15648	13522	200010	38453	121980	199950	64686	10054	2745	13394	8022.5	4509.2	28100	2414.7	155430	118640	81000	24098
Cytokeratin-1B OS=Macaca mulatta GN=EGK_03686 PE=3 SV=1	G7N729_MACMU	62 kDa	0.059	0	0	2583300	5356300	4300400	8441700	8912600	25196000	5597200	5778400	8970400	4396900	5543700	13422000	16046000	5382400	16213000	35287000	16016000	8106200	4468800	2297600	2851100	2994900
Uncharacterized protein OS=Macaca mulatta GN=NID1 PE=4 SV=1	F7DF16_MACMU (+5)	136 kDa	0.06	-1	496.4	-1	-1	-1	-1	-1	-1	-1	7591.8	-1	-1	-1	-1	-1	-1	-1	-1	-1	-1	-1	-1	-1	-1
Uncharacterized protein OS=Macaca mulatta GN=HABP2 PE=3 SV=1	F7DAC5_MACMU	63 kDa	0.061	210800	157910	124940	187430	60880	8734.1	32770	32347	138200	278260	281330	262270	18234	-1	-1	63543	0	9958.4	73715	28526	195120	17646	91138	-1
Uncharacterized protein OS=Macaca mulatta GN=FCN2 PE=4 SV=1	F7BQZ1_MACMU	34 kDa	0.062	-1	-1	-1	-1	-1	-1	28201	-1	-1	-1	-1	-1	-1	-1	-1	-1	-1	-1	-1	-1	12733	80545	119350	-1
Uncharacterized protein (Fragment) OS=Macaca mulatta GN=REG3A PE=4 SV=1	F6QGR7_MACMU	20 kDa	0.063	-1	-1	15353	-1	-1	-1	-1	-1	-1	-1	12890	31104	-1	10612	-1	-1	-1	-1	-1	-1	-1	-1	-1	-1
Uncharacterized protein OS=Macaca mulatta GN=HP PE=3 SV=1	F6Z0R5_MACMU	38 kDa	0.064	7605600	7980400	1352900	141440000	15164000	146350000	1762600	41426000	90576000	214650000	32945000	84823000	26979000	32746000	21987000	41173000	28478000	150960000	85218000	230790000	6035600	1634600	741490	11002000
Uncharacterized protein OS=Macaca mulatta GN=CR1 PE=4 SV=1	F7GSU0_MACMU	126 kDa	0.067	546.06	-1	5664.4	-1	0	-1	-1	-1	1192.3	5618	1378.1	-1	-1	-1	3551.2	3655.1	5242.3	6496.4	-1	-1	2756	1324.2	8984.1	-1
Uncharacterized protein OS=Macaca mulatta GN=KRT71 PE=3 SV=1	F7BW59_MACMU	57 kDa	0.067	0	0	478240	2781400	1474100	1674000	1999900	7117100	1151500	630020	2108200	916050	1081400	2196600	3401700	1727600	4737700	4654300	4559400	1260700	401240	679580	646690	0
Uncharacterized protein OS=Macaca mulatta GN=CR2 PE=4 SV=1	F7GSR0_MACMU	109 kDa	0.068	2074.9	1375.6	14251	28198	20217	1110.2	12690	9085.8	-1	2290.8	3290.7	20821	2507.2	6596.8	12936	2347.6	13973	2669.3	5731.3	4576.4	19304	13678	51321	31319
F-actin-capping protein subunit alpha-1 OS=Macaca mulatta GN=CAPZA1 PE=2 SV=1	H9G0D0_MACMU	33 kDa	0.069	7858.4	-1	2353.4	6967.6	5451.8	6208.9	5459	-1	-1	-1	-1	1257.7	-1	7267.3	-1	-1	-1	-1	-1	-1	-1	-1	-1	-1
Phosphatidylethanolamine-binding protein OS=Macaca mulatta GN=PEBP1 PE=2 SV=1	F5CI18_MACMU	21 kDa	0.069	21321	-1	28496	13771	-1	-1	14342	-1	-1	-1	-1	2001.6	-1	-1	-1	9930	-1	-1	-1	-1	-1	-1	11946	9868.9
Uncharacterized protein OS=Macaca mulatta GN=H6PD PE=4 SV=1	F6VEC2_MACMU (+1)	89 kDa	0.069	-1	-1	1632.6	-1	-1	-1	-1	-1	-1	30667	-1	3199.5	-1	-1	-1	-1	-1	-1	-1	2860.3	-1	-1	-1	-1
Uncharacterized protein OS=Macaca mulatta GN=ARHGDIA PE=4 SV=1	F6VTL8_MACMU	26 kDa	0.071	11738	-1	-1	-1	-1	-1	-1	9806	-1	-1	-1	-1	-1	6610.7	-1	-1	-1	-1	-1	-1	40550	7087.1	29752	-1
Dipeptidyl peptidase 2 preproprotein OS=Macaca mulatta GN=DPP7 PE=2 SV=1	H9EXB4_MACMU	54 kDa	0.072	-1	-1	29234	-1	33829	-1	9007.1	71666	-1	-1	8699.7	-1	5101.7	15010	30743	32234	45901	45911	-1	-1	-1	3159.9	41181	17117
Putative uncharacterized protein OS=Macaca mulatta GN=EGK_21164 PE=4 SV=1	G8F1B6_MACMU	14 kDa	0.076	-1	84970	72469	6189000	217790	58718	10429000	94169	40143	-1	445880	1894300	86589	51047	7004200	5593200	1912200	3576500	19453000	3118500	589500	1073300	22187	301080
Uncharacterized protein OS=Macaca mulatta GN=ECM1 PE=4 SV=1	F7H532_MACMU (+3)	61 kDa	0.076	353480	233290	364680	289110	61085	108580	73724	-1	100280	269640	312710	228040	46521	8546.1	-1	115690	21017	8759.2	347430	20981	196600	74775	356500	1265.4
Uncharacterized protein OS=Macaca mulatta GN=EGK_03316 PE=4 SV=1	F7DAU3_MACMU	125 kDa	0.076	-1	5927.4	14153	27394	76807	3208.6	30921	65451	133210	45987	23771	12226	8973.6	62101	48412	64986	167100	51920	52619	32171	15341	30680	46442	26530
Uncharacterized protein OS=Macaca mulatta GN=GPR116 PE=4 SV=1	F6TIA3_MACMU (+3)	150 kDa	0.076	-1	-1	-1	-1	-1	-1	-1	-1	-1	-1	-1	2184.3	-1	-1	-1	-1	-1	-1	-1	-1	1689.3	1821.2	5393.1	-1
Apolipoprotein C-I OS=Macaca mulatta GN=APOC1 PE=2 SV=1	H9FNA4_MACMU	9 kDa	0.077	-1	-1	-1	-1	-1	-1	40707	-1	-1	87992	-1	-1	-1	33418	28374	41087	-1	-1	633940	-1	-1	-1	-1	28642
Protein AMBP OS=Macaca mulatta GN=EGK_07399 PE=4 SV=1	G7NG46_MACMU	39 kDa	0.079	5002100	2417400	5549400	10868000	9089800	5814800	7958700	10195000	9232900	6144800	5888800	6751100	3053100	15249000	6969200	13222000	15340000	13049000	8080000	5155300	3649200	2511900	4961800	4664500
Uncharacterized protein (Fragment) OS=Macaca mulatta GN=APOA4 PE=4 SV=1	F6XU42_MACMU (+1)	45 kDa	0.079	6455300	3318100	2399000	522140	580830	814930	1043700	154990	426020	1222100	1449300	2157300	1623500	665010	281380	1010500	1121300	55814	2216700	186200	7076900	3070300	4983500	424250
14-3-3 protein gamma OS=Macaca mulatta GN=YWHAG PE=2 SV=1	F6XLR8_MACMU	28 kDa	0.081	31851	-1	10444	18850	533060	74354	153300	62435	-1	-1	15512	47080	13638	70078	4014.8	6192.9	-1	3199.3	11516	0	30233	8057.3	40041	0
Uncharacterized protein OS=Macaca mulatta GN=PROZ PE=3 SV=1	F6SAZ0_MACMU (+1)	45 kDa	0.082	3542200	557420	1851400	1927300	366750	524010	854440	877290	1035900	431700	929230	1008100	34608	1368500	3927300	1488900	1849900	1550600	437050	1397200	259740	339680	1368400	1313000
14-3-3 protein zeta/delta OS=Macaca mulatta GN=YWHAZ PE=2 SV=1	F7EFF6_MACMU	28 kDa	0.083	649950	24910	194630	163340	156780	294330	644960	406410	3275.6	-1	48495	265660	90262	483370	40951	49840	28050	59745	13707	19279	205370	55456	85930	117210
Apolipoprotein A-I OS=Macaca mulatta GN=APOA1 PE=3 SV=1	APOA1_MACMU	31 kDa	0.083	98279000	287180000	162450000	85584000	65657000	57708000	54875000	27016000	43352000	59850000	111100000	59048000	224960000	82059000	57030000	68833000	24546000	44222000	66821000	27977000	197220000	148630000	77789000	64594000
Uncharacterized protein OS=Macaca mulatta GN=AMBP PE=4 SV=1	F6UQI4_MACMU	38 kDa	0.083	5002100	2417400	5278100	10544000	8921600	5541000	7649400	10029000	9130700	6096100	5555600	6591800	2904700	14876000	6710700	12718000	15130000	12702000	7777800	5046500	3484800	2415100	4835700	4510700
Uncharacterized protein OS=Macaca mulatta GN=APOC3 PE=4 SV=1	F7FQN1_MACMU	11 kDa	0.083	1156900	1611600	1195200	1633500	1063600	1357200	1459900	119550	525920	1206700	1542500	1716700	2110100	3151300	595970	1381600	1118300	1109500	5421800	895790	792330	774430	975050	946800
Putative uncharacterized protein (Fragment) OS=Macaca mulatta GN=EGK_15081 PE=4 SV=1	G7MPR0_MACMU	159 kDa	0.084	-1	-1	10889	4410.5	-1	-1	5353.8	2455.4	3814.2	1365.1	2157.5	3633.1	6291.1	14104	10424	13677	14672	5969.6	2839.6	1669.4	6498.4	6100	21618	7617
Uncharacterized protein (Fragment) OS=Macaca mulatta GN=EGK_10081 PE=4 SV=1	F7GQP7_MACMU	17 kDa	0.084	128540	68950	941080	1928100	2608000	626160	1506600	1311700	833070	1695900	877340	815500	1061400	3230200	3332400	1961500	2282100	2876700	785670	795640	1173900	986710	1891200	1084700
Putative uncharacterized protein OS=Macaca mulatta GN=EGK_09048 PE=4 SV=1	G7NH09_MACMU (+1)	65 kDa	0.085	-1	-1	5951	167320	1836.8	15767	11202	-1	20102	22374	42039	49670	19933	-1	-1	15495	-1	9214.7	13052	18601	103140	137230	558940	91326
Putative uncharacterized protein OS=Macaca mulatta GN=EGK_06927 PE=4 SV=1	G7NC97_MACMU	13 kDa	0.087	867710	1208700	896390	1225100	797710	1008500	1095000	89666	394440	865990	1156900	1147700	1460000	2356600	439540	1001200	838710	832120	3528700	671840	632450	491880	683300	660620
Putative uncharacterized protein OS=Macaca mulatta GN=EGK_20075 PE=3 SV=1	G7N157_MACMU	63 kDa	0.087	210800	157910	115550	195800	60880	8734.1	32770	32347	138200	197820	281330	262270	18234	-1	-1	63543	0	9958.4	81275	28526	195120	17646	91138	-1
Cytokeratin-73 OS=Macaca mulatta GN=EGK_03683 PE=3 SV=1	G7N726_MACMU	59 kDa	0.088	40805	2720	518300	3808300	2208500	2229700	2568100	9407200	1349100	723010	2091400	1053000	1205100	2615300	3994700	2074300	4790100	5756300	6766700	1519600	402120	717630	675390	391020
Putative uncharacterized protein (Fragment) OS=Macaca mulatta GN=EGK_18623 PE=4 SV=1	G7MWV7_MACMU (+1)	47 kDa	0.088	-1	-1	-1	-1	-1	8859.2	-1	4849.2	-1	-1	-1	-1	-1	-1	40112	5979.9	-1	76947	-1	-1	-1	-1	-1	-1
Putative uncharacterized protein OS=Macaca mulatta GN=EGK_21572 PE=3 SV=1	G8F195_MACMU	43 kDa	0.088	36097	58266	47969	19885	90077	-1	21940	147770	169910	-1	34852	-1	22184	173800	415430	278070	62266	190800	121780	-1	15894	-1	86445	147090
Cytokeratin-72 OS=Macaca mulatta GN=EGK_03682 PE=3 SV=1	G7N725_MACMU	56 kDa	0.09	39639	2642.3	507740	3751000	2191500	2190400	2514200	9218100	1338300	711450	2348100	1003900	1179600	2530500	3868600	2121400	4712500	5283900	6629600	1483800	381970	694410	665370	382420
Fibrinogen alpha chain OS=Macaca mulatta GN=FGA PE=4 SV=1	F6UZ60_MACMU	94 kDa	0.09	740960	524450	347930	119560	122980	2614900	1701700	5283200	91299000	550260	3150100	25572000	6526900	1044100	1200200	990620	4906400	2238900	1754200	804300	2871200	1115700	570720	2052700
Putative uncharacterized protein OS=Macaca mulatta GN=EGK_16176 PE=4 SV=1	G7MS63_MACMU	92 kDa	0.09	776240	549430	364500	125260	122540	2644900	1709400	5436800	92209000	576470	3226500	25780000	6657300	1057400	1205800	1024800	4921000	2153000	1738600	842600	2911300	1168900	597890	2067800
Transthyretin OS=Macaca mulatta GN=TTR PE=2 SV=1	F6VU69_MACMU	16 kDa	0.091	1203900	713260	2195900	904690	3230700	7231800	6152000	1309900	5275900	949690	6999600	2698200	6578900	4922800	7880000	4192600	5863300	3044400	6683500	2157200	27117000	5124200	4208600	16413000
Uncharacterized protein (Fragment) OS=Macaca mulatta PE=4 SV=1	H9H2N3_MACMU	38 kDa	0.092	271100000	228370000	283330000	285180000	147930000	201810000	184270000	214620000	217740000	226230000	242470000	159510000	315640000	286340000	262080000	249420000	296450000	243610000	233390000	152740000	201700000	334220000	333020000	253710000
Uncharacterized protein OS=Macaca mulatta GN=FGB PE=4 SV=1	F6UZ87_MACMU (+1)	56 kDa	0.093	1884100	860630	117040	55121	123240	6511200	2047400	10924000	104370000	37150	2491500	22111000	5125700	753550	1064000	802560	4053400	3461900	1303400	372200	3848900	948230	283410	2100100
Uncharacterized protein OS=Macaca mulatta GN=IGFBP1 PE=4 SV=1	F6RF22_MACMU	30 kDa	0.095	-1	-1	12199	26942	-1	17969	37264	-1	-1	-1	24669	5398.5	7639.8	27114	146280	143610	-1	13476	-1	-1	-1	-1	-1	-1
Annexin OS=Macaca mulatta GN=ANXA2 PE=3 SV=1	F7H0C7_MACMU	39 kDa	0.096	-1	-1	23289	126200	62421	175370	1269400	594520	66164	42116	570030	56164	150630	233730	471540	147060	609540	649470	370200	142510	27374	52644	9252.1	9247.6
Uncharacterized protein OS=Macaca mulatta GN=TREML1 PE=4 SV=1	F6QVI2_MACMU (+2)	33 kDa	0.098	-1	-1	12023	-1	-1	-1	-1	-1	-1	-1	-1	24333	11558	29752	21810	8790.8	-1	-1	-1	-1	6481.8	6474.4	7627.2	-1
Cofilin-1 OS=Macaca mulatta GN=CFL1 PE=2 SV=1	I0FG05_MACMU	19 kDa	0.1	24158	-1	46059	250340	894660	160260	183120	241660	-1	-1	23377	63104	81660	318940	90953	63258	22512	44918	-1	-1	41094	58762	69248	24204
Putative uncharacterized protein OS=Macaca mulatta GN=EGK_05097 PE=4 SV=1	G7N9H7_MACMU	513 kDa	0.1	31850	5804.3	621340	213970	310360	484600	183420	149710	594160	11625	848600	1368500	817610	249730	561670	1037000	450540	319600	88132	71130	587790	822590	296990	127640
Putative uncharacterized protein OS=Macaca mulatta GN=EGK_05258 PE=4 SV=1	G7N9X1_MACMU (+1)	83 kDa	0.1	-1	-1	-1	43022	9183.9	6471.1	5169.8	42431	6335.4	3572.4	21742	-1	-1	12209	41382	33801	146290	30882	31221	10931	507.16	23178	6722.6	1046.8
Uncharacterized protein (Fragment) OS=Macaca mulatta GN=IGLV5-45 PE=4 SV=1	F6SWT9_MACMU	11 kDa	0.1	377180	794350	289220	304020	2725700	5479700	1466600	968760	1071700	110400	66328	632130	878670	2457100	-1	1085800	562060	697080	608970	-1	1387700	345820	2553800	1041900
Uncharacterized protein (Fragment) OS=Macaca mulatta PE=4 SV=1	F6XAC5_MACMU (+1)	39 kDa	0.1	93588	80801	0	0	134680	0	0	300760	187060	312670	130670	412820	246300	197890	0	0	301250	0	0	0	142310	13899	154450	229090
Uncharacterized protein OS=Macaca mulatta GN=APOB PE=4 SV=1	F7CEU1_MACMU	515 kDa	0.1	32967	5783.5	634030	217160	309710	492460	191130	148180	602360	11583	861810	1372400	831090	255860	559570	1062800	443300	331950	88086	69477	588870	830540	301640	126340
Alpha-1-acid glycoprotein OS=Macaca mulatta GN=LOC703984 PE=3 SV=1	F7H7G9_MACMU	24 kDa	0.11	-1	13227	-1	840410	-1	6090700	43925	50647	1121900	15549000	104470	4913900	187420	-1	-1	-1	-1	38932	235920	11361000	-1	-1	-1	-1
Apolipoprotein E OS=Macaca mulatta GN=APOE PE=2 SV=1	I2CYL7_MACMU	36 kDa	0.11	4574800	8085800	3790100	6164800	4511900	3627200	1970600	1922300	3552900	3594300	4348800	3559600	8709800	4554400	1739000	7146300	2316100	1990400	4757500	4991500	2075200	1921900	3202400	1094600
Hemoglobin subunit alpha OS=Macaca mulatta GN=HBA1 PE=2 SV=1	I2CVH9_MACMU	15 kDa	0.11	1788600	247340	113680	2843500	1839900	5025500	197710	2957400	1494200	389470	777750	374600	4151100	3448600	2420800	2485700	3962400	3319400	500930	502040	484300	312160	122430	688100
Hemoglobin subunit beta OS=Macaca mulatta GN=HBB PE=1 SV=1	HBB_MACMU	16 kDa	0.11	688470	136040	422060	2341100	8152400	8127200	591840	3691300	1283500	596370	1036700	1231900	9690600	3580500	4869800	4394700	5291200	2432200	522260	977110	2238900	1868300	662850	923950
Uncharacterized protein (Fragment) OS=Macaca mulatta GN=C1QC PE=4 SV=1	F7HEK8_MACMU (+1)	23 kDa	0.11	-1	-1	-1	-1	-1	-1	3434.4	31806	183010	-1	-1	3874.3	53242	-1	-1	3342.4	-1	4601.7	-1	-1	8900.8	7212.3	-1	1544.5
Uncharacterized protein (Fragment) OS=Macaca mulatta PE=4 SV=1	F7CUV4_MACMU	10 kDa	0.11	23918000	30100000	26218000	15372000	18419000	10233000	21686000	43102000	11946000	20421000	23953000	33992000	38425000	28015000	41463000	27424000	12650000	5934300	33141000	13286000	37612000	48770000	41321000	38701000
Uncharacterized protein OS=Macaca mulatta GN=AHSG PE=4 SV=1	F6WRS6_MACMU	40 kDa	0.11	51944000	20642000	48671000	58849000	24728000	28548000	24008000	12805000	14120000	14598000	32791000	22827000	18325000	50878000	40437000	46217000	32369000	17477000	21826000	18774000	22015000	23859000	48003000	46139000
Uncharacterized protein OS=Macaca mulatta GN=C1orf68 PE=4 SV=1	F6VH15_MACMU (+1)	27 kDa	0.11	-1	-1	-1	128390	120940	73523	65782	200450	30535	3698.1	-1	-1	-1	96578	120110	130600	311190	7911.9	381980	29662	919.61	-1	3965.4	20248
Uncharacterized protein OS=Macaca mulatta GN=FN1 PE=4 SV=1	F7FHV9_MACMU	256 kDa	0.11	520470	45048	1113700	880960	318210	873890	737900	568260	995050	219200	1805400	3645100	891080	1268000	257630	1713800	126070	530870	2771000	1144200	1611000	1219700	1738100	325650
Uncharacterized protein OS=Macaca mulatta GN=KNG1 PE=4 SV=1	F6SGB4_MACMU	48 kDa	0.11	4641700	5016700	5089300	4987400	2374500	2022900	5496000	2088600	2751400	4837700	3824400	4848500	7391900	8256100	2324600	3125800	4990200	1435300	6423100	3929200	5354500	4037800	5667500	2306500
Coactosin-like protein OS=Macaca mulatta GN=COTL1 PE=2 SV=1	F7F1L7_MACMU	16 kDa	0.12	-1	-1	22697	126220	72540	101520	99734	50477	-1	-1	12268	71267	98566	38973	57627	81454	-1	-1	-1	-1	22174	28397	21352	12963
Coagulation factor IX protein OS=Macaca mulatta PE=2 SV=1	A8CZ27_MACMU (+1)	52 kDa	0.12	216700	297270	188520	295780	41688	218030	60325	0	47473	417740	158540	259810	43335	79349	48101	71457	41519	43076	137490	40126	165560	41471	206210	5215.3
Fibronectin isoform 4 preproprotein OS=Macaca mulatta GN=FN1 PE=2 SV=1	H9YY12_MACMU	257 kDa	0.12	515110	44584	990720	856760	307800	876260	728220	567580	985060	216050	1754400	3547400	830250	1226700	239380	1668300	124770	511470	2706800	1097500	1578700	1177300	1708500	313380
Protein S100 OS=Macaca mulatta GN=S100A8 PE=2 SV=1	F6QJD8_MACMU	11 kDa	0.12	-1	9524.8	98420	103920	30827	0	90739	42423	-1	-1	2212500	406100	405820	148850	7108.9	58751	-1	-1	-1	-1	16263	7757	12686	-1
Putative uncharacterized protein (Fragment) OS=Macaca mulatta GN=EGK_21253 PE=4 SV=1	G8F1G4_MACMU	13 kDa	0.12	275690	382700	1171800	1633700	1616100	1637100	1841900	3620000	733020	438220	825090	796050	506700	2477900	1949800	703550	2139400	1578500	776830	1093700	964350	1152100	1280500	1300400
Putative uncharacterized protein OS=Macaca mulatta GN=EGK_11810 PE=4 SV=1	G7MJ29_MACMU	42 kDa	0.12	28367000	14160000	10308000	9116500	7894900	4104100	7614100	18318000	24243000	2363100	6734500	9977800	5569500	17751000	26773000	20905000	21278000	20674000	4945300	3614400	8742800	9968000	14699000	25557000
Transaldolase (Fragment) OS=Macaca mulatta GN=LOC720828 PE=4 SV=1	F7CBD5_MACMU (+1)	34 kDa	0.12	-1	-1	17322	24001	26069	21127	12241	42867	5953.5	-1	43851	-1	22814	33360	29782	37735	11856	6697.8	-1	-1	10688	4137.5	6255	16364
Uncharacterized protein (Fragment) OS=Macaca mulatta GN=IGLV8-61 PE=4 SV=1	F7DF83_MACMU (+1)	10 kDa	0.12	145120	1242800	2618000	2592800	1392200	5141500	8502400	4353400	1271900	1129600	1580200	1351700	2870900	992720	3253300	4956700	2385800	1225000	-1	1080500	5697200	2798400	2378900	190500
Uncharacterized protein (Fragment) OS=Macaca mulatta PE=4 SV=1	H9H2N4_MACMU	36 kDa	0.12	281020000	259860000	340470000	363770000	198540000	268780000	275510000	337210000	360240000	406670000	278660000	185720000	392890000	348600000	427600000	323350000	395540000	443520000	298210000	269680000	249000000	458150000	378300000	387410000
Uncharacterized protein OS=Macaca mulatta GN=FETUB PE=4 SV=1	F6VYQ5_MACMU	42 kDa	0.12	22615000	11875000	9286500	9387200	7512700	3778900	7547100	19015000	21884000	2206900	7031800	8962100	5371300	17093000	28130000	21048000	17694000	19021000	5079600	3343100	7617000	9548500	14893000	24304000
Uncharacterized protein OS=Macaca mulatta GN=FGG PE=4 SV=1	F6UYY8_MACMU	52 kDa	0.12	476760	665340	295690	88430	133410	4882800	1383200	10526000	70903000	40843	1694300	23225000	6676500	460590	906670	846910	2511200	3969900	1295300	834820	4617700	1658800	412140	2541500
Cytokeratin-24 OS=Macaca mulatta GN=EGK_08662 PE=4 SV=1	G7NI95_MACMU	55 kDa	0.13	0	0	1853000	0	0	2808700	2735800	4139700	2861100	946120	0	0	3692400	3203000	7728900	3231600	0	5535200	8170000	1870100	0	1156000	0	865590
Glutathione S-transferase P (Fragment) OS=Macaca mulatta GN=GSTP1 PE=2 SV=1	H9EZC8_MACMU	15 kDa	0.13	415680	-1	91304	124560	170330	200830	242900	409130	-1	0	52558	391310	274430	634800	192560	165770	119620	121040	-1	-1	424810	81542	125200	343290
Putative uncharacterized protein (Fragment) OS=Macaca mulatta GN=EGK_21496 PE=4 SV=1	G8F1V7_MACMU	11 kDa	0.13	822150	2371700	0	0	0	0	9996800	9295200	0	2240800	4343000	4903500	8458500	6853300	0	0	0	0	0	5496100	0	7293800	0	5375700
Uncharacterized protein OS=Macaca mulatta GN=ITGA2B PE=3 SV=1	F7E7I1_MACMU (+2)	110 kDa	0.13	3722.7	-1	-1	-1	-1	23018	39736	-1	-1	-1	-1	3413.8	-1	-1	-1	-1	-1	-1	-1	-1	-1	-1	-1	-1
Uncharacterized protein OS=Macaca mulatta PE=4 SV=1	F7GHV1_MACMU	188 kDa	0.13	110210	354150	2330400	2882100	2159400	1271300	1738400	579120	731300	2562900	3720500	3151300	1486500	3973300	1558600	1809400	1321800	1227000	1067600	2529300	1281900	718200	1712000	590820
Anti-quaternary epitope monoclonal antibody heavy chain (Fragment) OS=Macaca mulatta PE=2 SV=1	F1D887_MACMU	18 kDa	0.14	0	0	31406000	22972000	13612000	88604000	51413000	85669000	40541000	13725000	29854000	81243000	25727000	40638000	40939000	51328000	64888000	19747000	68865000	51029000	48648000	26447000	44502000	30522000
Carboxylic ester hydrolase OS=Macaca mulatta GN=BCHE PE=3 SV=1	F6S099_MACMU (+1)	68 kDa	0.14	2398.2	-1	42597	226290	208520	61846	295290	167530	276520	122800	109430	140660	28011	125660	526990	103820	131520	687380	3847.1	71362	93671	147920	343520	193750
Hemoglobin alpha chain OS=Macaca mulatta GN=HBA2 PE=2 SV=1	G7NQC3_MACMU (+1)	15 kDa	0.14	1788600	247340	113680	3156400	1460400	5025500	197710	2957400	1311200	389470	777750	374600	4151100	2878800	2420800	2394100	3962400	3319400	500930	502040	570910	312160	59391	688100
Histone H2A OS=Macaca mulatta GN=HIST2H2AC PE=3 SV=1	F7BRD9_MACMU (+2)	14 kDa	0.14	-1	-1	19441	247860	266090	4718500	2022200	632550	386410	-1	90346	17800	61364	769470	206800	277350	2358500	359680	77394	-1	7150.8	126760	22128	14305
Peptidyl-prolyl cis-trans isomerase OS=Macaca mulatta GN=FKBP1A PE=2 SV=1	F7GBW1_MACMU	12 kDa	0.14	-1	-1	37345	-1	24724	-1	51257	-1	-1	-1	-1	50464	97805	54053	27380	32481	-1	-1	-1	-1	23654	30746	49153	11622
Peroxiredoxin-6 OS=Macaca mulatta GN=PRDX6 PE=2 SV=1	F7F6H0_MACMU	25 kDa	0.14	131810	-1	-1	197460	13508	6609	-1	15526	-1	-1	-1	-1	-1	44108	-1	-1	-1	-1	-1	-1	13464	-1	-1	-1
Putative uncharacterized protein OS=Macaca mulatta GN=EGK_16010 PE=3 SV=1	G7MTM3_MACMU (+1)	66 kDa	0.14	2071300	1436300	1850900	5437300	1273600	1748600	1254900	154650	357860	1777800	1141600	830610	925260	1130000	1286300	1833200	343860	314730	1192300	1175300	1087200	564330	1197100	355650
Uncharacterized protein OS=Macaca mulatta GN=EGK_05556 PE=4 SV=1	F7H886_MACMU	12 kDa	0.14	505740	987740	1229900	-1	490560	-1	782010	-1	462390	211100	317460	262270	519090	845370	1717600	1632000	5631200	352360	-1	767870	67980	613390	375400	804490
Anti-quaternary epitope monoclonal antibody light chain (Fragment) OS=Macaca mulatta PE=2 SV=1	F1D889_MACMU	15 kDa	0.15	9605200	22686000	29974000	35792000	34400000	44038000	125550000	46997000	22968000	38498000	28628000	25903000	55755000	24467000	27872000	86269000	27744000	39135000	23517000	47885000	43812000	85508000	70741000	82836000
Cystatin-C OS=Macaca mulatta GN=CST3 PE=2 SV=1	CYTC_MACMU	16 kDa	0.15	49513	60150	44652	110080	51442	68534	157660	29725	45043	60760	162750	49988	229460	280070	196620	262910	-1	80099	180490	49245	41830	2543.6	23983	60098
Uncharacterized protein OS=Macaca mulatta GN=GSN PE=4 SV=1	F7HP23_MACMU	81 kDa	0.15	8303400	5202500	11025000	6286500	8747400	5059000	8571700	3642600	2929000	3274900	7210700	5984400	5498300	10051000	3362600	14142000	6310700	5336400	7336000	2800400	9285300	10138000	15954000	8822700
Uncharacterized protein OS=Macaca mulatta GN=IGJ PE=4 SV=1	F7HLZ2_MACMU	18 kDa	0.15	131840	104140	46216	75217	25884	648550	360780	361990	51716	9243.5	87307	527580	243810	57954	315960	130090	165990	77230	31527	23674	50689	227750	25273	168590
Uncharacterized protein OS=Macaca mulatta GN=KNG1 PE=4 SV=1	F6SG43_MACMU	72 kDa	0.15	3103800	3201300	3753200	3661700	1749600	1480400	4053400	1534400	2031600	3577300	2725900	3438700	5487700	5659300	1697900	2297100	3677000	1065200	4741100	2900300	3867000	2987100	4200300	1691200
14-3-3 protein epsilon OS=Macaca mulatta GN=YWHAE PE=2 SV=1	I0FUX3_MACMU	29 kDa	0.16	57043	-1	43916	27168	516020	71286	129140	35489	-1	-1	18046	62714	22188	69010	5334.9	19620	-1	5890.4	0	0	17625	7928	48302	27816
Alpha-1-antitrypsin OS=Macaca mulatta GN=SERPINA1 PE=2 SV=1	F6SEN6_MACMU	47 kDa	0.16	354700000	85377000	67823000	126420000	63406000	95440000	52705000	49492000	354690000	179680000	116710000	150390000	64844000	128350000	174650000	59829000	100140000	125750000	53336000	171480000	161080000	93493000	82388000	176470000
C3 and PZP-like alpha-2-macroglobulin domain-containing protein 4 OS=Macaca mulatta GN=EGK_07369 PE=4 SV=1	G7NG17_MACMU	164 kDa	0.16	100240	241750	2211700	2995600	2255100	1475800	1811600	629480	769560	2494200	3203200	3320900	1524600	4283200	1724100	2025900	1446700	1293300	1121900	1903200	1372500	710490	1921100	640730
Filamin-A isoform 2 OS=Macaca mulatta GN=FLNA PE=2 SV=1	H9FRS8_MACMU (+3)	281 kDa	0.16	41898	7325.2	9239.6	3395.9	23309	22639	79891	6985.7	-1	-1	7376.1	22896	4624.1	-1	2312.6	3379.9	-1	2416.3	-1	-1	6616.2	9374.7	22354	5793.2
Gelsolin isoform a OS=Macaca mulatta GN=GSN PE=2 SV=1	H9Z838_MACMU	86 kDa	0.16	7861400	4925700	10408000	5963800	8344900	4779500	8118800	3452400	2798300	3171800	6877500	5649800	5188900	9488300	3177500	13755000	6012800	5069300	6950500	2666100	8768800	9568300	15045000	8556100
Prothrombin OS=Macaca mulatta PE=2 SV=1	A0N064_MACMU (+1)	71 kDa	0.16	11168000	5496700	15678000	18489000	15554000	5269000	10457000	10952000	12085000	18326000	19296000	14199000	8834300	24682000	19421000	17100000	18892000	39333000	6515900	8508100	11774000	10106000	12877000	27949000
Putative uncharacterized protein (Fragment) OS=Macaca mulatta GN=EGK_01448 PE=4 SV=1	G7ME25_MACMU	38 kDa	0.16	12621	37012	7113.2	-1	25375	51448	41166	80991	45935	7490.8	224450	154910	3853.4	73074	62994	24434	108770	-1	-1	-1	105420	28457	-1	-1
Putative uncharacterized protein OS=Macaca mulatta GN=EGK_01828 PE=4 SV=1	G7MF05_MACMU	31 kDa	0.16	701250	452240	1050000	1629600	609710	951430	856890	1062800	354080	989600	609390	1748800	1473800	1257300	1790600	1593700	1534300	846870	1163700	1293500	991740	265690	564640	1062700
Putative uncharacterized protein OS=Macaca mulatta GN=EGK_10735 PE=4 SV=1	G7NMB1_MACMU (+2)	15 kDa	0.16	335830	455020	47650	17571	34113	108150	-1	43308	-1	10058	268360	233490	317790	242160	52284	0	-1	69587	-1	76662	495050	3627.3	-1	6526.8
Putative uncharacterized protein OS=Macaca mulatta GN=EGK_15803 PE=4 SV=1	G7MT40_MACMU	69 kDa	0.16	46697000	27945000	23725000	12065000	13266000	6147300	17750000	21304000	47366000	7834800	45451000	17576000	10220000	26414000	15296000	10487000	30365000	7423400	46860000	20171000	69508000	44009000	22926000	44370000
Uncharacterized protein OS=Macaca mulatta GN=APMAP PE=4 SV=1	F6W1R3_MACMU (+1)	47 kDa	0.16	-1	-1	40429	46491	5859.7	25638	-1	-1	-1	66459	39171	27299	101910	15971	-1	-1	-1	16993	14812	-1	-1	7248.9	5943.7	1837.9
Uncharacterized protein OS=Macaca mulatta GN=C8B PE=4 SV=1	F6TP36_MACMU	67 kDa	0.16	3436100	868490	1689900	1681800	658750	935490	1227800	87353	433010	1536500	2417500	793700	195490	1321000	1160000	708620	167850	243970	1066100	1402100	1176900	491200	421110	-1
Uncharacterized protein OS=Macaca mulatta GN=LOC100430606 PE=4 SV=1	F7GMQ3_MACMU (+2)	25 kDa	0.16	60235000	71316000	81001000	28900000	98348000	75491000	180630000	97778000	55937000	76935000	93182000	93191000	253090000	63326000	29158000	69282000	102490000	80351000	104760000	107800000	126380000	161060000	110580000	177280000
Vitamin K-dependent protein C OS=Macaca mulatta GN=PROC PE=3 SV=1	F7HI09_MACMU	52 kDa	0.16	129270	58721	107810	109610	54388	151280	78883	15519	2168	46293	97742	91437	83362	159850	50065	103850	17897	24198	59916	19085	114600	33690	78333	12510
Voltage-dependent calcium channel subunit alpha-2/delta-1 (Fragment) OS=Macaca mulatta GN=CACNA2D1 PE=2 SV=1	H9F8U9_MACMU	119 kDa	0.16	-1	-1	-1	-1	-1	-1	-1	-1	-1	-1	-1	-1	-1	-1	3351.7	-1	3415.7	-1	-1	-1	-1	-1	2063.6	-1
Ferritin OS=Macaca mulatta GN=EGK_07610 PE=3 SV=1	G7NFM4_MACMU (+1)	22 kDa	0.17	-1	-1	-1	0	-1	-1	25291	-1	-1	-1	3020.7	-1	-1	-1	6500.9	-1	-1	9228.9	51204	-1	-1	-1	-1	0
Profilin OS=Macaca mulatta GN=PFN1 PE=2 SV=1	F7H2A5_MACMU	15 kDa	0.17	39464	15207	255140	246280	95342	184190	456140	454140	-1	-1	146060	183330	751240	504780	591710	463880	39249	165140	-1	-1	184270	151830	284820	481160
Uncharacterized protein (Fragment) OS=Macaca mulatta GN=F11 PE=3 SV=1	F6PJA1_MACMU (+1)	62 kDa	0.17	-1	10071	19201	-1	-1	-1	-1	-1	-1	-1	9753.1	8929.2	2936.4	-1	-1	-1	-1	-1	-1	-1	2393.3	2065.3	2334.1	-1
Uncharacterized protein OS=Macaca mulatta GN=HPX PE=4 SV=1	F7C9A4_MACMU (+1)	52 kDa	0.17	14823000	41333000	62831000	56314000	23514000	20276000	28665000	13134000	21788000	139110000	60932000	52631000	23825000	88793000	43265000	27603000	31569000	20587000	30550000	73284000	32287000	15697000	24626000	28359000
Glutathione S-transferase P OS=Macaca mulatta GN=GSTP1 PE=2 SV=3	GSTP1_MACMU (+1)	23 kDa	0.18	340100	-1	74703	101910	139360	164310	198740	334750	-1	-1	43002	320170	224530	531030	177770	135630	97871	99032	-1	-1	389440	66716	102440	545670
Integrin beta OS=Macaca mulatta GN=ITGB1 PE=2 SV=1	H9FU31_MACMU (+2)	88 kDa	0.18	1771.5	-1	2551.9	-1	-1	1489.7	2467.8	-1	-1	-1	-1	-1	-1	-1	-1	-1	-1	-1	-1	-1	-1	7778.4	5888.2	-1
L-plastin OS=Macaca mulatta GN=LCP1 PE=2 SV=1	F7HQU5_MACMU	70 kDa	0.18	-1	6114.3	21767	15077	4324.5	1489.4	7925.4	-1	-1	-1	-1	4604.7	2528.1	-1	3698.5	8839.8	-1	-1	-1	-1	4038.5	-1	9680.6	-1
Uncharacterized protein (Fragment) OS=Macaca mulatta GN=BTD PE=4 SV=1	F7HEG8_MACMU	49 kDa	0.18	-1	0	377490	92320	267300	23979	153860	485350	199520	-1	86829	157110	37531	324980	513230	342310	225850	380940	29503	5283.9	202290	51873	416420	145450
Uncharacterized protein OS=Macaca mulatta GN=ADIPOQ PE=4 SV=1	F7HQ03_MACMU (+1)	26 kDa	0.18	150420	29188	1314500	1799800	1347000	761910	4136400	4370900	2607400	839480	360750	403790	1359100	666510	4680800	2362200	921010	1495500	1081900	1076800	729930	998180	970330	1295200
4F2 cell-surface antigen heavy chain OS=Macaca mulatta GN=EGK_06090 PE=4 SV=1	G7NCR8_MACMU (+3)	71 kDa	0.19	-1	-1	-1	-1	2721.9	-1	7765.8	15631	-1	-1	-1	-1	-1	-1	11598	10125	54905	-1	-1	-1	-1	-1	7029.4	-1
Anti-quaternary epitope monoclonal antibody light chain (Fragment) OS=Macaca mulatta PE=2 SV=1	F1D893_MACMU	15 kDa	0.19	12944000	25259000	38114000	41802000	38090000	46435000	158450000	44553000	24586000	50596000	39184000	35698000	77049000	32398000	38864000	108980000	22441000	45709000	27494000	64123000	60343000	115320000	93696000	108920000
Cystatin-A OS=Macaca mulatta GN=CSTA PE=2 SV=1	F7H310_MACMU	11 kDa	0.19	-1	-1	45953	-1	-1	-1	-1	-1	14784	30511	595240	19317	177090	78806	34599	67139	41706	148710	-1	46063	42432	120430	67307	-1
Pigment epithelium-derived factor OS=Macaca mulatta GN=EGK_07990 PE=3 SV=1	G7NHS8_MACMU	46 kDa	0.19	50706	463930	1246600	774960	56960	398560	266760	-1	107860	656690	474850	437670	230460	27765	34712	52143	11943	-1	438890	87567	590780	468420	244050	21277
Putative uncharacterized protein OS=Macaca mulatta GN=EGK_10080 PE=4 SV=1	G7NKY5_MACMU	40 kDa	0.19	19134	22332	140360	241720	537180	50686	138060	85846	111860	276810	207620	148530	40410	882960	633240	734680	196490	760420	144230	213250	250590	77186	507650	232790
Uncharacterized protein OS=Macaca mulatta GN=CD5L PE=4 SV=1	F7FUB7_MACMU	38 kDa	0.19	12621	37012	7113.2	-1	25375	51448	41166	80991	45935	7490.8	192420	165940	3853.4	63772	78194	24434	108770	-1	-1	-1	105420	28457	-1	-1
Uncharacterized protein OS=Macaca mulatta GN=PON1 PE=4 SV=1	F7H7J8_MACMU	40 kDa	0.19	82269	70961	91368	49379	3853.8	190750	25786	-1	8655.4	35865	377310	659050	90738	48714	-1	133470	5746.5	14504	141970	-1	241220	-1	38157	0
Alpha-amylase OS=Macaca mulatta PE=3 SV=1	F7H0E6_MACMU	26 kDa	0.2	-1	61652	71174	458360	176320	85647	133370	169660	318540	42261	53954	21503	43891	194850	2556700	256560	312090	7987500	1022200	-1	51512	-1	39345	154280
Complement C3 OS=Macaca mulatta GN=C3 PE=2 SV=1	H9EXI6_MACMU	187 kDa	0.2	515170	1210200	989740	564000	280890	2157400	713500	2412800	9919700	416040	2704500	2295700	1365400	420500	745400	697340	1782000	764020	2105300	1639800	1753700	942500	781410	772110
Complement C3 OS=Macaca mulatta GN=C3 PE=2 SV=1	I2CT48_MACMU	187 kDa	0.2	487600	1191800	983850	566680	267660	2064400	679530	2293700	9615500	403300	2684000	2245200	1343000	420500	723800	677920	1708700	754170	2088300	1643900	1717500	962740	774770	745210
Putative uncharacterized protein OS=Macaca mulatta GN=EGK_00817 PE=4 SV=1	G7MH97_MACMU	67 kDa	0.2	2347300	897440	1554600	1737900	673670	927450	1268700	90264	390490	1596500	2498100	778800	202000	1339800	1198700	704590	173440	252100	1101700	1156800	1021500	507570	392780	-1
Putative uncharacterized protein OS=Macaca mulatta GN=EGK_12095 PE=3 SV=1	G7MJR4_MACMU	77 kDa	0.2	9832200	1395700	1479200	4496900	4051000	13108000	2644000	2010300	29488000	641290	8933800	21667000	4471100	3750600	1976900	1478300	7584800	3797400	13642000	2722000	74025000	15647000	5324900	26864000
Tubulin alpha-4A chain OS=Macaca mulatta GN=TUBA4A PE=2 SV=1	F6QRE8_MACMU	50 kDa	0.2	-1	-1	-1	0	545810	-1	237060	4164.5	-1	-1	29639	34064	17654	0	4659.5	-1	16091	9110	-1	-1	-1	8501.3	85134	-1
Uncharacterized protein OS=Macaca mulatta GN=CHL1 PE=4 SV=1	F7B8S4_MACMU (+2)	137 kDa	0.2	-1	802.46	3836.8	14773	1797.5	-1	12840	4472.5	2341.5	-1	2710.8	-1	-1	13214	21285	13933	12236	3340.5	3395.9	-1	872.52	1757.5	5189.8	4458.6
Uncharacterized protein OS=Macaca mulatta GN=ITIH3 PE=4 SV=1	F7GAT4_MACMU	100 kDa	0.2	1398500	683860	3012400	5833400	3389300	2050300	2997900	4600400	4089500	3250900	4301000	3287900	2009300	6097600	2432800	6748400	4497600	6232800	2677800	1743900	1790500	1332500	2551200	2292600
Uncharacterized protein OS=Macaca mulatta GN=LOC100430606 PE=4 SV=1	F6QQP0_MACMU	25 kDa	0.2	49568000	61934000	54536000	13503000	62990000	43733000	93612000	59461000	40750000	25679000	62277000	37131000	126370000	49569000	13937000	47204000	67907000	48323000	91683000	56650000	85409000	84105000	55564000	113780000
Complement C1q subcomponent subunit C OS=Macaca mulatta GN=C1QC PE=2 SV=1	F7HEL0_MACMU	26 kDa	0.21	-1	-1	-1	-1	-1	-1	-1	153780	259290	-1	12929	20435	31736	-1	-1	-1	-1	-1	-1	-1	35414	-1	-1	23505
Insulin-like growth factor II (Fragment) OS=Macaca mulatta GN=EGK_05864 PE=3 SV=1	G7NBL8_MACMU	22 kDa	0.21	15306	15099	8253.7	12583	22384	12595	8104.2	10512	12605	-1	17151	15997	25689	55821	39816	26518	33805	-1	31706	18979	12905	16670	16283	4942.4
Putative uncharacterized protein OS=Macaca mulatta GN=EGK_11565 PE=4 SV=1	G7ML31_MACMU	100 kDa	0.21	1241600	625550	2787000	5463700	3138500	1917800	2793700	4302300	3702100	3030800	4012000	3069200	1883700	5681100	2265400	6207700	4181300	5739700	2500900	1632200	1678600	1248200	2389700	2146300
Putative: complement C4-A isoform 1 (Fragment) OS=Macaca mulatta GN=C4A PE=2 SV=1	H9FF97_MACMU	187 kDa	0.21	5592	3765.5	52642	181090	20793	180830	128120	145150	2047000	16836	258530	743460	32260	45936	72421	81770	122620	433780	121310	169980	501230	21124	47396	58676
Transferrin OS=Macaca mulatta GN=TF PE=2 SV=1	A0A0A7RQ61_MACMU	77 kDa	0.21	10145000	1259900	1429600	4595900	4039200	13436000	2665800	2022300	29033000	652900	8470400	22973000	4175800	3795100	1980300	1510400	7647600	3796300	14160000	2719200	73301000	14568000	5235500	27380000
Uncharacterized protein (Fragment) OS=Macaca mulatta GN=SERPINA7 PE=3 SV=1	F7DIN9_MACMU (+1)	43 kDa	0.21	5161800	470120	8727000	5248000	1738100	1502900	2288200	1841300	2604300	612360	3681100	2652900	2162400	5694600	5297100	3202700	2747700	2048500	772240	2267900	2176300	2453300	4097200	3214200
Uncharacterized protein (Fragment) OS=Macaca mulatta PE=4 SV=1	H9H513_MACMU	11 kDa	0.21	1680300	3541300	3976200	6251600	4675600	3255800	9884900	8882800	7166300	1060500	1569300	3256200	2781100	4570000	6727700	3308100	12773000	5994700	1204500	2297600	2066600	2457700	6170300	6662700
Uncharacterized protein (Fragment) OS=Macaca mulatta PE=4 SV=1	F7HD13_MACMU	10 kDa	0.21	44323000	37097000	35109000	25450000	33504000	18167000	39715000	74103000	24031000	33282000	34107000	54072000	50909000	48033000	62152000	45023000	0	11575000	46829000	0	50571000	72285000	69135000	54445000
Uncharacterized protein OS=Macaca mulatta GN=CST6 PE=4 SV=1	F7B7R7_MACMU (+1)	17 kDa	0.21	11716	-1	66771	56806	-1	-1	21304	51264	15070	-1	78899	16531	94231	58926	20273	85598	12733	26040	19444	-1	36230	32434	36404	34506
Chloride intracellular channel protein OS=Macaca mulatta GN=CLIC1 PE=2 SV=1	H9EMZ8_MACMU	27 kDa	0.22	295630	19092	73876	98177	59361	18371	34296	12991	-1	-1	9534.5	249310	5827	115080	-1	5134.2	-1	-1	-1	-1	91996	7217	62619	4432.2
Uncharacterized protein (Fragment) OS=Macaca mulatta GN=IGHV3-23 PE=4 SV=1	H9H433_MACMU (+1)	12 kDa	0.22	17230000	20910000	9159600	11491000	4603200	18391000	13230000	14026000	8983800	2789800	6695600	9708400	4507400	10491000	7466300	12173000	16428000	12816000	6468800	6565600	4409900	4884400	17788000	8796000
Uncharacterized protein (Fragment) OS=Macaca mulatta PE=4 SV=1	F6SD50_MACMU (+1)	12 kDa	0.22	26808000	29143000	26678000	0	0	0	0	47855000	0	19938000	23596000	33883000	39788000	0	0	0	0	0	0	12965000	37711000	48674000	41733000	0
Uncharacterized protein OS=Macaca mulatta GN=C4B PE=4 SV=1	H9H2P7_MACMU	117 kDa	0.22	0	0	25900	120060	0	113550	92366	99642	2453900	4143.6	321170	1051000	13701	13127	44202	83373	0	419850	98444	86265	768240	-1	0	42631
Uncharacterized protein OS=Macaca mulatta GN=CASP14 PE=3 SV=1	F7GZH3_MACMU	28 kDa	0.22	35385	-1	1954.4	-1	15036	10028	28201	48557	11207	-1	1483400	83203	414380	33788	81810	-1	9603.5	101030	13741	-1	23082	175760	29068	-1
Uncharacterized protein OS=Macaca mulatta GN=SERPINA10 PE=3 SV=1	F7F6Y0_MACMU	50 kDa	0.22	50628	0	391840	460860	69124	101470	61630	7552.1	12822	26631	82940	80635	18679	82846	90602	37819	-1	10887	120880	202220	47866	247140	190070	54155
Uncharacterized protein OS=Macaca mulatta PE=3 SV=1	F6WT88_MACMU (+2)	89 kDa	0.22	35420	2695.5	1355.6	-1	139980	4508.7	26257	35540	-1	-1	0	31523	1512.5	25888	-1	-1	-1	-1	-1	-1	1622.9	2374.1	9255.9	31846
Beta-Ala-His dipeptidase OS=Macaca mulatta GN=CNDP1 PE=2 SV=1	G7NK99_MACMU	56 kDa	0.23	0	15040	33975	177570	56803	-1	182010	9882.9	-1	27073	101080	126440	10076	132120	47614	33699	14839	-1	737970	-1	22528	218770	139820	5281
Hemoglobin beta chain OS=Macaca mulatta GN=HBB PE=2 SV=1	F7AV81_MACMU	16 kDa	0.23	688470	136040	422060	2566600	2341500	8348000	595820	3945500	1298200	596370	1036700	1231900	9943300	3607200	5102900	4503400	5291200	2716400	560180	987490	3230800	1868300	662850	934340
Putative uncharacterized protein (Fragment) OS=Macaca mulatta GN=EGK_21454 PE=4 SV=1	G8F173_MACMU	13 kDa	0.23	1768800	1130300	991690	2748300	869100	4885800	2993400	7412200	283920	1495100	301610	916080	3281000	3580500	1994700	2723300	3362100	1133300	892540	886850	1259400	1935100	971240	3544900
Putative uncharacterized protein OS=Macaca mulatta GN=EGK_11208 PE=4 SV=1	G7MJU4_MACMU (+1)	75 kDa	0.23	79492	57018	138990	540980	245200	472420	589770	102070	320990	425400	231130	197930	12232	858350	595960	380920	174720	953340	123120	150130	76793	15187	46212	75913
Putative uncharacterized protein OS=Macaca mulatta GN=EGK_21273 PE=4 SV=1	G8F148_MACMU	14 kDa	0.23	1166000	2068000	3275000	6373000	3936000	2288300	7913500	7743200	5092000	804210	784770	2618800	2091000	2251100	2686800	2681100	5015600	4920400	1496400	1378000	2251000	2408700	5617500	5761800
Uncharacterized protein (Fragment) OS=Macaca mulatta PE=4 SV=1	H9H3F2_MACMU	10 kDa	0.23	647950	750280	959950	282360	236100	2600200	0	3040100	0	1301700	731890	2542400	2308400	2092000	2134400	2412400	647340	137250	0	13067000	1795900	1836900	2364200	1718300
Uncharacterized protein OS=Macaca mulatta GN=DCD PE=4 SV=1	F7H8A9_MACMU	11 kDa	0.23	87306	152650	301990	2991600	1580900	2185300	2294200	12737000	1221200	1011700	647940	438080	645280	1874300	5005000	966660	2104000	6530200	4893000	1940200	1054400	334990	185250	336780
Uncharacterized protein OS=Macaca mulatta GN=IGF1 PE=3 SV=1	F6VZY3_MACMU (+2)	22 kDa	0.23	19958	-1	-1	22502	-1	6025.6	23596	-1	20469	17527	-1	-1	-1	59668	-1	32467	36109	10840	159760	-1	1566.8	-1	1511.1	12033
Uncharacterized protein OS=Macaca mulatta GN=ITIH1 PE=4 SV=1	F7GAT9_MACMU	101 kDa	0.23	1261200	223650	1891900	4545800	1582900	1087300	1499400	411680	932720	1171500	2806600	3160500	1402600	3119600	782580	2075900	983810	1670700	2284800	1004100	1018500	1052900	1268900	206150
Uncharacterized protein OS=Macaca mulatta GN=LBP PE=4 SV=1	F6T094_MACMU (+1)	52 kDa	0.23	-1	14668	-1	33004	21424	460940	-1	-1	564230	76160	268010	190920	19290	-1	-1	23935	104720	-1	126960	-1	-1	-1	-1	-1
Uncharacterized protein OS=Macaca mulatta GN=SERPINA6 PE=3 SV=1	F7F6V9_MACMU (+1)	45 kDa	0.23	3487400	659230	2456000	750290	665750	425530	1178300	1019800	450420	264630	1366600	480920	553610	1817500	2260100	584750	918700	1306900	334650	353080	1560400	660530	1761200	1614500
von Willebrand factor OS=Macaca mulatta GN=VWF PE=2 SV=1	F5XVB6_MACMU	309 kDa	0.23	7569.1	947.99	60694	57225	18551	25173	29891	17683	162220	8009.1	92057	189310	44724	8500	7120.7	97944	6368.8	34040	312510	45685	34367	31269	110890	10695
Calmodulin-related protein NB-1 OS=Macaca mulatta GN=EGK_19425 PE=4 SV=1	G7N1I5_MACMU	17 kDa	0.24	-1	-1	-1	0	0	14765	-1	159010	6467.6	19545	73480	40707	31173	105000	-1	10606	20778	9240.4	8802.9	3189.2	-1	40919	944.03	-1
Peroxiredoxin-1 OS=Macaca mulatta GN=PRDX1 PE=2 SV=1	F7HLH7_MACMU	22 kDa	0.24	-1	-1	9258.3	-1	-1	-1	16211	61075	-1	-1	470640	49764	119810	-1	25181	-1	-1	23674	-1	-1	53009	59541	-1	5011.5
Uncharacterized protein (Fragment) OS=Macaca mulatta GN=CDH1 PE=4 SV=1	F7H4T6_MACMU (+2)	91 kDa	0.24	-1	-1	-1	-1	1838.5	-1	-1	-1	-1	-1	-1	-1	-1	-1	3819.1	29628	3923.9	-1	21334	-1	1710.8	-1	-1	0
Uncharacterized protein OS=Macaca mulatta GN=CNDP1 PE=4 SV=1	F7EVX1_MACMU	56 kDa	0.24	68664	16979	43677	218820	49744	-1	192210	9882.9	-1	27073	108250	110740	20361	132120	47614	41372	14839	-1	737970	-1	30253	207570	142550	5281
Uncharacterized protein OS=Macaca mulatta GN=IGLV1-51 PE=4 SV=1	F6VZJ5_MACMU (+1)	10 kDa	0.24	1626300	8943400	406790	2986500	2672700	8666300	6438300	5600800	1133200	216490	986220	722310	1969500	5280400	1438500	2574600	938750	5834300	1940400	3361700	2997100	5015000	5458200	3218200
Histidine ammonia-lyase OS=Macaca mulatta GN=EGK_04077 PE=3 SV=1	G7N804_MACMU	73 kDa	0.25	-1	-1	-1	-1	-1	-1	1138.6	9517.7	-1	-1	12717	-1	-1	-1	3245.5	3204.6	6153.4	11871	-1	-1	-1	811.94	-1	-1
Putative uncharacterized protein (Fragment) OS=Macaca mulatta GN=EGK_14743 PE=4 SV=1	G7MRL9_MACMU	145 kDa	0.25	0	0	66544	227360	0	228180	160060	153140	2264600	20615	322120	937260	38483	59883	85057	93318	148920	520090	131440	218920	636640	0	60447	68570
Putative uncharacterized protein OS=Macaca mulatta GN=EGK_10250 PE=4 SV=1	G7NM24_MACMU	62 kDa	0.25	2528800	2637400	3980500	4612500	2612900	779310	3798300	2252800	3448900	3237800	2321300	3229800	1623200	7560300	5258800	4057100	8162800	5883800	2152800	1516000	3172800	1957900	3090700	8805200
Ras-related protein Rap-1b OS=Macaca mulatta GN=RAP1B PE=2 SV=1	F7B9T3_MACMU (+1)	21 kDa	0.25	31211	-1	19182	-1	-1	-1	27369	-1	-1	-1	10771	34285	63711	-1	-1	-1	-1	-1	-1	-1	17915	14619	-1	-1
Tubulin alpha-1B chain OS=Macaca mulatta GN=TUBA1B PE=2 SV=1	F7GY36_MACMU (+2)	50 kDa	0.25	-1	-1	-1	12767	659910	2331.6	210630	36868	-1	-1	29639	39558	33577	62477	4659.5	-1	16091	100250	8417.8	-1	-1	10479	85134	-1
Uncharacterized protein (Fragment) OS=Macaca mulatta PE=4 SV=1	F6QPN2_MACMU (+1)	11 kDa	0.25	-1	33632	43525	-1	-1	225780	6602	-1	177080	377890	-1	465770	-1	589800	-1	58645	114500	-1	-1	-1	-1	646380	632710	-1
Uncharacterized protein (Fragment) OS=Macaca mulatta PE=4 SV=1	F7DRE6_MACMU	58 kDa	0.25	-1	-1	8546.5	-1	156180	3548.9	-1	55157	-1	-1	-1	39879	2292.3	8178.3	-1	-1	-1	-1	-1	-1	-1	5131.9	6338	-1
Uncharacterized protein (Fragment) OS=Macaca mulatta PE=4 SV=1	H9H570_MACMU	8 kDa	0.25	-1	3548700	77066	0	0	8337800	0	0	0	-1	520810	0	446490	0	0	0	-1	0	0	4493400	1161400	4170800	5499900	3977100
Uncharacterized protein OS=Macaca mulatta GN=CPN1 PE=4 SV=1	F6XVC9_MACMU	53 kDa	0.25	37979	25154	174860	122480	18625	38198	55438	28254	27618	142360	44608	150070	87030	100620	5796.1	48220	37258	17146	26952	66339	102610	29285	73350	45089
Uncharacterized protein OS=Macaca mulatta GN=NAGLU PE=4 SV=1	F7HF51_MACMU	75 kDa	0.25	-1	-1	7027.9	-1	16581	-1	39696	-1	17971	-1	2128.3	8320	1048.7	-1	67647	-1	-1	113170	-1	-1	-1	5698.5	10534	20809
Coagulation factor X protein OS=Macaca mulatta PE=2 SV=1	A0N065_MACMU (+3)	55 kDa	0.26	92190	97371	968230	199020	20854	44928	75104	21424	18999	83266	277880	182710	118970	197960	17610	37406	-1	12504	74173	10453	226940	53276	244800	6386.5
SH3 domain-binding glutamic acid-rich-like protein OS=Macaca mulatta GN=SH3BGRL PE=2 SV=1	G7NS79_MACMU	13 kDa	0.26	-1	-1	4440.9	31357	6064	9746.3	21514	39095	-1	-1	3238.6	9138.7	32761	35394	36038	21619	15584	9191.9	-1	-1	4982.4	11171	3902.2	19802
Uncharacterized protein OS=Macaca mulatta GN=IGFALS PE=4 SV=1	F6Y7Q4_MACMU (+1)	66 kDa	0.26	149500	163820	958010	1441300	319150	312980	1111600	267600	444520	505410	1550600	771450	947730	1783300	1007800	1723200	703580	926050	1055100	148250	966420	418090	1574400	2473100
Uncharacterized protein OS=Macaca mulatta GN=IGHM PE=4 SV=1	F6RL33_MACMU (+6)	51 kDa	0.26	373770000	372010000	252950000	199070000	98714000	303140000	185220000	262890000	189490000	170490000	201530000	237920000	272550000	240540000	225830000	233830000	298180000	157480000	243590000	221240000	299390000	289530000	315140000	235440000
Uncharacterized protein OS=Macaca mulatta GN=SERPINA5 PE=3 SV=1	F6WYB6_MACMU (+1)	46 kDa	0.26	126060	118560	263860	709340	121150	209000	97824	-1	-1	799240	38161	206510	68623	128080	41526	246340	-1	26999	224270	158300	40457	22084	22734	14242
Uncharacterized protein OS=Macaca mulatta GN=SERPINF2 PE=3 SV=1	F7BTD3_MACMU (+1)	55 kDa	0.26	10561000	7789800	9387500	10808000	7946900	2775300	6743500	2919400	3886500	8162700	5725800	4580600	3966100	17537000	12790000	7907600	14778000	4209700	2969300	4828200	4953200	3483800	6624400	4223600
Alpha-amylase OS=Macaca mulatta GN=AMY2A PE=3 SV=1	F7H0E4_MACMU	58 kDa	0.27	0	27637	37201	181200	66853	38393	64929	76053	142790	18945	24186	9639.4	19675	132720	2027700	129830	183050	8411200	471050	-1	33659	-1	0	83695
Putative uncharacterized protein OS=Macaca mulatta GN=EGK_01310 PE=4 SV=1	G7MDP7_MACMU (+1)	10 kDa	0.27	-1	-1	3974.7	563480	205080	102560	180940	610160	47358	66020	22265	46314	27627	218320	207450	366220	394350	149710	179580	169100	5379.6	0	47984	53622
Putative uncharacterized protein OS=Macaca mulatta GN=EGK_12215 PE=4 SV=1	G7MK88_MACMU (+3)	79 kDa	0.27	-1	-1	19655	9916.2	34534	5826.6	3172.5	21318	-1	-1	-1	0	12519	9149.4	79575	-1	-1	56868	-1	-1	-1	4764.9	16996	-1
Uncharacterized protein (Fragment) OS=Macaca mulatta GN=IGHM PE=4 SV=1	F7F0D6_MACMU	51 kDa	0.27	393380000	391660000	266740000	213520000	106320000	322940000	197530000	281920000	200160000	181110000	212200000	249760000	287430000	256140000	239290000	249900000	315690000	170750000	259500000	233270000	315170000	305200000	332250000	250140000
Uncharacterized protein (Fragment) OS=Macaca mulatta GN=LOC720866 PE=4 SV=1	F6RL99_MACMU (+1)	13 kDa	0.27	1651800	2119800	3935400	2416700	2288100	40385000	6450000	43660000	8260300	1570400	2111800	2878900	12742000	22309000	14319000	3226100	3354700	16798000	20370000	14015000	4099200	15312000	19673000	3658400
Uncharacterized protein OS=Macaca mulatta GN=MRC1L1 PE=4 SV=1	F6PK24_MACMU	166 kDa	0.27	-1	-1	438.44	-1	-1	-1	-1	-1	1397.6	-1	-1	2017.7	-1	1200.7	3233.6	-1	-1	8839.7	-1	-1	-1	-1	-1	-1
Uncharacterized protein OS=Macaca mulatta GN=PGLYRP2 PE=4 SV=1	F6VMU2_MACMU (+2)	62 kDa	0.27	2532500	2684400	3722000	4641600	2488500	798550	3729000	2145500	3284700	3162800	2216900	3090300	1526500	7285600	5166600	3878900	7774100	5637200	2050200	1520500	3092100	1864700	2943500	8714100
Putative uncharacterized protein (Fragment) OS=Macaca mulatta GN=EGK_11172 PE=4 SV=1	G7NP22_MACMU	54 kDa	0.28	42240000	70519000	46002000	38122000	30366000	10318000	20660000	35545000	53958000	36096000	39256000	49185000	30357000	82075000	69714000	33366000	120570000	34482000	31678000	27595000	34783000	27975000	49301000	53287000
Putative uncharacterized protein OS=Macaca mulatta GN=EGK_01948 PE=4 SV=1	G7MFA4_MACMU	249 kDa	0.28	4109.8	2870	70859	47852	5891.1	58734	30256	-1	29680	4351	70153	149940	24551	6993.6	2125.6	9569.4	6751.5	11151	989.49	-1	20826	12640	20609	2946.5
Tetranectin OS=Macaca mulatta GN=CLEC3B PE=2 SV=1	F6T0W5_MACMU (+1)	22 kDa	0.28	409270	120350	1723600	242090	499440	626560	368000	410360	242370	730390	889880	333380	1164600	759640	602920	284570	99542	96360	2265400	608870	1182000	171490	325630	150560
Apolipoprotein(a) (Fragment) OS=Macaca mulatta GN=LPA PE=4 SV=1	F7FPV8_MACMU	114 kDa	0.29	214730	-1	551130	195050	229960	1276000	293360	121600	676320	35188	1047200	2550700	833720	346880	340220	1109300	293610	325610	283240	137810	575920	1292900	552230	155810
Uncharacterized protein (Fragment) OS=Macaca mulatta GN=CFH PE=4 SV=1	H9H3P5_MACMU	71 kDa	0.29	144050	168730	1039200	1881900	313060	576770	347550	102730	362650	1736400	403980	858860	196790	418030	755570	893530	427610	384880	1477500	546700	192530	205430	328230	46004
Cathepsin Z OS=Macaca mulatta GN=CTSZ PE=2 SV=1	G7N4B3_MACMU	34 kDa	0.3	-1	24511	45121	86096	35880	-1	29741	107300	48480	6992.8	28883	25748	145500	42496	282100	162470	38798	32406	20171	4191.8	49029	7547.1	28179	64358
Putative uncharacterized protein OS=Macaca mulatta GN=EGK_10681 PE=4 SV=1	G7NLL7_MACMU	292 kDa	0.3	1176.6	-1	2216.1	-1	-1	-1	-1	-1	1268.5	-1	629.73	870.38	402.67	496.18	-1	1153.3	2188.3	-1	-1	-1	528	321.73	2508.4	6717
Uncharacterized protein (Fragment) OS=Macaca mulatta PE=4 SV=1	F7HD11_MACMU	10 kDa	0.3	0	34996000	35160000	0	0	0	28368000	0	0	26752000	31461000	0	50880000	37084000	54034000	36166000	0	0	0	0	49704000	65046000	0	50958000
Uncharacterized protein OS=Macaca mulatta GN=IGHV4-34 PE=4 SV=1	H9H3L5_MACMU	12 kDa	0.3	983790	537560	84933	158140	323860	-1	909900	-1	218380	-1	197620	-1	-1	95005	-1	1880600	2702100	200130	-1	123460	178870	-1	1243800	41159
Apolipoprotein(a) (Fragment) OS=Macaca mulatta GN=LPA PE=2 SV=1	APOA_MACMU	158 kDa	0.31	142840	-1	376590	138330	152640	873940	195570	81064	464470	27490	749010	1825700	553340	238460	265350	854960	195740	217080	202520	103450	414990	880460	365960	102750
Arginase OS=Macaca mulatta GN=ARG1 PE=3 SV=1	F6ULL5_MACMU (+1)	35 kDa	0.31	44718	19447	30107	299030	185000	197840	127080	612020	164020	24431	1067100	50268	287620	110320	428420	198900	366850	483380	361040	184070	30492	80542	27638	29381
Calmodulin OS=Macaca mulatta GN=LOC717686 PE=2 SV=1	F7F3L5_MACMU (+1)	17 kDa	0.31	-1	-1	98887	63533	2223800	67245	32164	536960	6969.8	-1	24442	106410	133150	180080	200010	18525	89832	85259	48633	3237.2	4445.7	19356	21946	37203
Plasminogen OS=Macaca mulatta GN=PLG PE=3 SV=1	F7CC91_MACMU	90 kDa	0.31	169510	26082	99073	345860	331000	2015300	503690	1599500	2809100	109540	1486600	2179200	372960	509360	375400	542560	1523900	1547400	592200	165390	723280	212620	97905	730950
Protein S100 OS=Macaca mulatta GN=EGK_01325 PE=3 SV=1	G7MDR2_MACMU	12 kDa	0.31	-1	-1	3341.7	-1	-1	-1	26339	17974	-1	-1	126190	-1	-1	407520	84501	-1	-1	20505	23948	-1	-1	11547	-1	-1
Uncharacterized protein (Fragment) OS=Macaca mulatta PE=4 SV=1	F7A8I0_MACMU	11 kDa	0.31	6672300	7751300	1655900	3737400	2171300	5468900	2815100	4299000	3260200	1009700	1197500	4031800	3011100	2607100	4637800	3417500	1364500	2364000	1232300	1938100	4800500	4585900	1333800	6833100
Alpha-2-macroglobulin OS=Macaca mulatta GN=EGK_03339 PE=4 SV=1	G7N5X8_MACMU	164 kDa	0.32	680630	426230	1550300	1654300	567250	5335400	1826300	1562000	2196000	686930	4024900	21440000	5033400	1287200	4144400	1341300	5496300	7522200	1356200	1642500	3689500	4544600	959430	2588100
Alpha-mannosidase OS=Macaca mulatta GN=MAN2B2 PE=3 SV=1	F7GM36_MACMU (+2)	113 kDa	0.32	-1	723.54	21745	-1	-1	696.45	1681.3	16744	-1	10164	2854.1	20649	-1	-1	22442	2448.1	46588	27628	-1	1690.3	1000.4	4077.2	47635	9467.4
Annexin OS=Macaca mulatta GN=ANXA1 PE=2 SV=1	F7D2H1_MACMU (+1)	39 kDa	0.32	-1	15479	1833.9	29774	4327.7	69366	40599	239370	15580	11853	7556.6	51984	19647	410910	290640	28214	164700	1557300	239070	196000	2909.5	9944.1	-1	-1
Cathelicidin antimicrobial peptide OS=Macaca mulatta GN=CAMP PE=2 SV=1	CAMP_MACMU (+1)	19 kDa	0.32	-1	-1	-1	-1	-1	-1	-1	-1	-1	-1	-1	1202.5	-1	-1	-1	-1	-1	-1	-1	-1	20904	4524.7	-1	-1
Putative uncharacterized protein (Fragment) OS=Macaca mulatta GN=EGK_21344 PE=4 SV=1	G8F1L5_MACMU	12 kDa	0.32	-1	-1	27802	-1	-1	131470	-1	-1	-1	-1	-1	-1	-1	-1	-1	-1	-1	-1	-1	-1	103750	-1	-1	221190
Transgelin OS=Macaca mulatta GN=TAGLN2 PE=2 SV=1	F6RKI4_MACMU (+1)	22 kDa	0.32	1003600	38283	185960	160090	137690	144540	196330	80363	-1	-1	83220	354220	114120	261130	187830	40665	15598	69678	-1	-1	49854	23766	141350	85046
Anti-quaternary epitope monoclonal antibody light chain (Fragment) OS=Macaca mulatta PE=2 SV=1	F1D890_MACMU	15 kDa	0.33	19280000	39159000	29410000	46946000	27747000	32792000	114570000	63015000	21167000	45578000	27995000	26428000	56289000	23744000	28089000	99154000	17065000	57609000	20605000	46379000	42958000	82268000	67374000	93781000
Peptidyl-prolyl cis-trans isomerase OS=Macaca mulatta GN=LOC100428346 PE=3 SV=1	F7BVU4_MACMU (+4)	18 kDa	0.33	167520	-1	52844	-1	4628.3	12195	24615	21424	-1	-1	42035	37184	64424	32467	23899	2725.7	-1	-1	-1	-1	15302	13521	52798	38673
Serum deprivation-response protein OS=Macaca mulatta GN=SDPR PE=2 SV=1	F7BLE8_MACMU	47 kDa	0.33	27626	-1	-1	10713	-1	-1	-1	-1	-1	-1	-1	-1	-1	-1	-1	-1	-1	-1	-1	-1	-1	9327.9	33289	-1
Uncharacterized protein OS=Macaca mulatta GN=A2M PE=4 SV=1	F6TNV9_MACMU	164 kDa	0.33	653030	408950	1493500	1515600	542830	5045200	1728400	1472500	2112300	605110	3797000	20104000	4621800	1223000	3857000	1253400	5310200	6995100	1301200	1431400	3834500	4219600	920530	2508200
Uncharacterized protein OS=Macaca mulatta GN=APOM PE=4 SV=1	F7CSV4_MACMU (+2)	13 kDa	0.33	148300	52809	-1	12959	-1	-1	-1	-1	-1	-1	41082	114400	-1	-1	-1	-1	-1	-1	-1	-1	211100	110380	-1	-1
Uncharacterized protein OS=Macaca mulatta GN=POF1B PE=4 SV=1	F7GSR5_MACMU	69 kDa	0.33	-1	-1	826.61	18780	1105.3	8272.8	-1	11819	-1	908.87	76397	911.65	4602.1	12250	45232	-1	46459	14208	2092.5	6762	345.3	3488.3	1159.3	0
TRIM5/cyclophilin A fusion protein (Fragment) OS=Macaca mulatta GN=TRIMCyp PE=1 SV=1	G9MAP5_MACMU	53 kDa	0.34	60917	-1	19216	-1	1683	4434.5	8951	7790.6	-1	-1	15285	12384	23427	11806	8690.4	991.18	-1	-1	-1	-1	10474	4916.6	32046	12569
Uncharacterized protein (Fragment) OS=Macaca mulatta GN=IGHV3OR15-7 PE=4 SV=1	H9H2M7_MACMU	11 kDa	0.34	21535000	29310000	12234000	28198000	12940000	47004000	29162000	35156000	16683000	15964000	15621000	20267000	10904000	28291000	17127000	39957000	33669000	35086000	23844000	22648000	9612700	21102000	25078000	32738000
Uncharacterized protein (Fragment) OS=Macaca mulatta PE=3 SV=1	F7EGJ7_MACMU	42 kDa	0.34	0	-1	0	0	0	0	1941500	8083000	0	0	1606600	0	0	0	0	0	0	0	0	0	352490	0	0	0
Uncharacterized protein (Fragment) OS=Macaca mulatta PE=4 SV=1	F7FF95_MACMU (+1)	45 kDa	0.34	58603	-1	56433	0	36631	-1	-1	-1	-1	206760	-1	-1	105930	-1	-1	-1	-1	-1	131840	-1	52875	-1	63267	130610
Uncharacterized protein OS=Macaca mulatta GN=CYP2J2 PE=3 SV=1	F6XVL2_MACMU (+2)	58 kDa	0.34	23630	-1	-1	-1	-1	-1	-1	-1	-1	-1	-1	16356	47846	-1	-1	-1	-1	-1	-1	-1	-1	-1	-1	-1
Uncharacterized protein OS=Macaca mulatta GN=PLTP PE=4 SV=1	F6RAZ7_MACMU (+1)	54 kDa	0.34	-1	-1	35038	-1	13626	24291	-1	-1	-1	17615	134400	62547	5151.8	40805	-1	13475	-1	-1	-1	-1	161630	8194.6	14402	-1
Alpha-amylase OS=Macaca mulatta GN=EGK_01024 PE=3 SV=1	G7MIC0_MACMU	58 kDa	0.35	69073	27637	37201	181200	66853	39450	64929	76053	142790	18945	24186	9639.4	19675	132720	1758000	129830	183050	10444000	471050	-1	33659	-1	17637	83695
Ficolin-3 isoform 1 OS=Macaca mulatta GN=FCN3 PE=2 SV=1	G7MHY4_MACMU (+1)	33 kDa	0.35	2589.2	-1	24314	24285	-1	48572	112270	99583	-1	18524	67355	24021	145780	148210	60153	81652	23055	46658	82469	-1	63251	30152	42557	276400
Uncharacterized protein OS=Macaca mulatta GN=SERPINB4 PE=3 SV=1	F6SF72_MACMU (+2)	45 kDa	0.35	-1	-1	2214.6	-1	-1	-1	-1	45439	-1	-1	169290	7474.1	32575	3395.3	-1	-1	-1	6214.4	-1	-1	9657	9373.3	-1	-1
Uncharacterized protein OS=Macaca mulatta PE=4 SV=1	F7A2K7_MACMU	26 kDa	0.35	50495000	192750000	104760000	29188000	45823000	7925600	52820000	41597000	47604000	37546000	157210000	73258000	106360000	49403000	76872000	69136000	21885000	62041000	88779000	23294000	69101000	134320000	105490000	48929000
Uncharacterized protein OS=Macaca mulatta PE=4 SV=1	F6WPN0_MACMU	36 kDa	0.35	-1	-1	13272	-1	383190	0	0	86404	-1	-1	-1	52995	-1	5044.1	9750.8	-1	-1	-1	-1	-1	-1	7092.7	0	-1
Apolipoprotein D OS=Macaca mulatta GN=LOC709223 PE=2 SV=1	F7FST1_MACMU	22 kDa	0.36	452230	981150	1120300	678120	955090	1304300	1683200	175710	469630	125610	923210	551780	1276000	841520	444360	992360	541430	146400	921500	396870	2432300	1008200	1537400	227550
Peroxiredoxin-2 OS=Macaca mulatta GN=PRDX2 PE=2 SV=1	F6U5B4_MACMU	22 kDa	0.36	-1	-1	-1	77409	-1	36056	20633	-1	-1	-1	789180	38107	165400	-1	135750	93259	-1	203270	-1	27561	9532.8	54403	-1	0
Putative uncharacterized protein (Fragment) OS=Macaca mulatta GN=EGK_21298 PE=4 SV=1	G8F153_MACMU	13 kDa	0.36	2486400	2270000	2069800	4122600	2594500	6666700	3518800	5373700	2696100	877350	1496800	4750600	3066700	3090400	5358400	3214000	943550	2556100	1540400	1814500	3295100	3253100	1667300	6447100
Putative uncharacterized protein (Fragment) OS=Macaca mulatta GN=EGK_21326 PE=4 SV=1	G8F1K4_MACMU	13 kDa	0.36	157540	116660	1743000	3775100	2171800	2194100	1261800	5108300	1477000	1791600	808840	1762500	991640	2651200	2086200	2153200	2761700	2523200	577000	830510	1048300	7047400	2792600	2956400
Uncharacterized protein (Fragment) OS=Macaca mulatta PE=4 SV=1	H9H512_MACMU	11 kDa	0.36	21982000	28762000	13618000	28213000	13075000	49817000	29220000	36130000	16248000	17011000	15688000	21367000	10788000	31012000	17739000	40401000	34057000	34737000	23517000	24573000	10671000	21932000	26286000	31447000
Uncharacterized protein OS=Macaca mulatta GN=FERMT3 PE=4 SV=1	F6RK76_MACMU (+3)	74 kDa	0.36	39571	13237	17408	4973.1	2366.4	5155.9	7430.7	-1	-1	-1	11413	83980	7897.5	-1	-1	-1	-1	-1	-1	-1	19083	10554	11321	-1
Vasorin OS=Macaca mulatta GN=VASN PE=2 SV=1	I0FP13_MACMU	72 kDa	0.36	5862.7	3969	11790	32832	22934	-1	16064	-1	26453	5561	6588.7	-1	-1	51420	35083	57360	30460	12362	11009	-1	8497.1	5814.2	14382	17330
Uncharacterized protein (Fragment) OS=Macaca mulatta GN=EXTL2 PE=4 SV=1	F6S245_MACMU (+2)	37 kDa	0.37	-1	-1	-1	-1	3777.5	-1	-1	2799.6	-1	-1	10780	-1	4867.6	-1	23169	23898	-1	-1	-1	-1	-1	5760.4	1182.3	28303
Vimentin OS=Macaca mulatta GN=VIM PE=2 SV=1	G7N1N6_MACMU	54 kDa	0.37	-1	-1	0	591600	2208400	197890	0	669970	0	0	314460	0	290650	231360	863190	605600	957280	736760	803220	0	0	1132800	233310	0
Heat shock 70 kDa protein 1/2 OS=Macaca mulatta GN=HSPA1B PE=2 SV=1	G7MRK7_MACMU	70 kDa	0.38	-1	-1	-1	-1	33465	4525.7	-1	16475	-1	-1	7495.9	13706	3479	96252	10611	-1	-1	-1	-1	-1	-1	17145	-1	-1
Peptidase inhibitor 16 OS=Macaca mulatta GN=PI16 PE=2 SV=1	F6RSK7_MACMU (+1)	50 kDa	0.38	14624	-1	24824	41922	115010	12148	17475	140560	47082	-1	-1	-1	-1	54510	108160	229850	-1	-1	17503	-1	-1	3595.8	22570	20050
Uncharacterized protein (Fragment) OS=Macaca mulatta GN=MASP1 PE=3 SV=1	F7HR41_MACMU	72 kDa	0.38	502880	223680	1035500	2245800	1068300	105410	1308100	742970	1632800	1712800	348380	1076300	237930	1822700	1366700	1607500	1576800	1459600	514140	682660	610800	842710	1956200	1000900
Uncharacterized protein (Fragment) OS=Macaca mulatta GN=PTPRM PE=4 SV=1	F6RJ58_MACMU (+5)	142 kDa	0.38	-1	-1	-1	-1	-1	-1	-1	-1	-1	-1	-1	-1	-1	-1	-1	-1	-1	-1	-1	-1	-1	321.55	2054.7	-1
Uncharacterized protein OS=Macaca mulatta GN=GSTM1 PE=3 SV=1	F7B0R4_MACMU (+3)	26 kDa	0.38	-1	-1	4919	17305	-1	-1	-1	8366.9	-1	-1	-1	-1	-1	-1	0	-1	-1	-1	-1	-1	-1	-1	-1	-1
Uncharacterized protein OS=Macaca mulatta GN=LRG1 PE=4 SV=1	F7HCV8_MACMU	38 kDa	0.38	2008900	6662400	12882000	8318200	367100	1709200	2303200	14193000	4010100	16396000	6413600	9554700	3295500	9770500	10998000	7448500	2785600	11146000	2552400	5485300	2288700	2273300	2755100	1952600
14-3-3 protein beta/alpha OS=Macaca mulatta GN=YWHAB PE=2 SV=1	F6XFG9_MACMU (+1)	28 kDa	0.39	58636	5113.9	5553.2	0	0	0	0	0	-1	-1	5092.9	18995	7885.1	0	-1	-1	-1	-1	0	0	3865.5	0	0	0
ATP synthase subunit alpha OS=Macaca mulatta GN=ATP5A1 PE=2 SV=1	F7ETD0_MACMU	60 kDa	0.39	-1	-1	-1	-1	153540	-1	-1	24267	-1	-1	-1	-1	-1	8056.5	-1	-1	-1	-1	-1	-1	-1	4236.4	-1	-1
Uncharacterized protein OS=Macaca mulatta GN=CA2 PE=4 SV=1	F6TQ14_MACMU (+3)	29 kDa	0.39	12988	-1	3951.8	-1	-1	-1	-1	-1	-1	-1	3771.8	-1	-1	-1	-1	-1	-1	-1	-1	-1	6325.7	3472.9	-1	-1
Uncharacterized protein OS=Macaca mulatta GN=LTF PE=3 SV=1	F7BYZ5_MACMU (+2)	78 kDa	0.39	-1	-1	-1	-1	-1	-1	18151	9081.7	-1	-1	-1	-1	-1	4785.5	2531.9	3972.2	-1	29943	-1	242.66	-1	-1	-1	-1
Leukocyte elastase inhibitor OS=Macaca mulatta GN=SERPINB1 PE=2 SV=1	F7HA34_MACMU (+1)	43 kDa	0.4	3802.6	-1	13317	7200.4	17543	-1	73293	2714.2	-1	-1	13102	42210	51970	16276	31429	9385.4	14006	-1	-1	-1	1876.4	2815.7	23843	47922
Putative uncharacterized protein OS=Macaca mulatta GN=EGK_11566 PE=4 SV=1	G7ML32_MACMU	101 kDa	0.4	643640	224850	1686600	4857400	1899300	1397100	1964100	580540	1124300	1451700	2579800	3661200	1353500	4076600	968110	2048600	1104300	2059000	2721700	1263200	1182100	1103300	1627900	291150
Putative uncharacterized protein OS=Macaca mulatta GN=EGK_21338 PE=4 SV=1	G8F1L1_MACMU	15 kDa	0.4	482740	979990	-1	393750	208210	885610	1130900	3486600	495630	317000	183790	598690	-1	1273500	1837400	513020	703310	868870	290220	342480	569210	439530	789890	261170
Thioredoxin-like protein 1 OS=Macaca mulatta GN=TXNL1 PE=2 SV=1	F6S0P0_MACMU	32 kDa	0.4	13907	-1	2297.4	12114	13419	-1	-1	13883	-1	-1	-1	10757	-1	-1	-1	3254.2	-1	-1	-1	-1	1764.3	1983	5311.5	8554.1
Uncharacterized protein (Fragment) OS=Macaca mulatta GN=IGHV3-7 PE=4 SV=1	H9H351_MACMU	11 kDa	0.4	18459000	24800000	10532000	23871000	10673000	38626000	25555000	29045000	0	13557000	13150000	0	8185200	24463000	14581000	33030000	28574000	0	19168000	19149000	8326000	17226000	20766000	25216000
Uncharacterized protein (Fragment) OS=Macaca mulatta GN=LOC710068 PE=4 SV=1	F7HQU2_MACMU (+1)	53 kDa	0.4	117410	4783.9	210790	39924	67489	16734	-1	-1	-1	-1	237380	-1	32001	-1	-1	28818	-1	-1	-1	-1	83814	87118	84017	-1
Beta-2-microglobulin OS=Macaca mulatta GN=B2M PE=1 SV=1	B2MG_MACMU (+5)	14 kDa	0.41	15103	-1	14992	45135	-1	27399	-1	-1	-1	-1	9998.8	35361	89017	41756	101230	54912	-1	-1	76190	-1	19371	-1	-1	26816
Try13 OS=Macaca mulatta GN=try13 PE=3 SV=1	Q5H730_MACMU	26 kDa	0.41	74842	-1	12689	-1	-1	-1	-1	-1	-1	0	-1	4112.7	-1	-1	-1	-1	-1	-1	-1	-1	-1	-1	-1	9875
Uncharacterized protein (Fragment) OS=Macaca mulatta PE=4 SV=1	F6SWP6_MACMU	11 kDa	0.42	-1	-1	202110	-1	-1	65831	0	-1	-1	-1	-1	-1	-1	-1	102410	-1	-1	703490	-1	826000	-1	25122	0	497480
Uncharacterized protein (Fragment) OS=Macaca mulatta PE=4 SV=1	H9H4H5_MACMU	11 kDa	0.42	23838000	29143000	0	0	0	0	0	0	0	19911000	0	0	38215000	0	0	0	0	0	0	0	0	0	0	0
Putative uncharacterized protein OS=Macaca mulatta GN=EGK_21345 PE=4 SV=1	G8F1L6_MACMU (+3)	13 kDa	0.43	30719	-1	11398	-1	-1	4155300	782270	-1	-1	-1	-1	1704500	688350	-1	-1	-1	-1	-1	-1	-1	-1	-1	271890	-1
Uncharacterized protein OS=Macaca mulatta GN=CRTAC1 PE=4 SV=1	F7F2I8_MACMU (+2)	69 kDa	0.43	-1	1908.7	15195	32688	23558	-1	18468	14530	27353	12719	43731	32352	6726.3	18887	24233	13079	36333	4532	79223	17121	26647	47623	17391	0
Uncharacterized protein OS=Macaca mulatta GN=SPINK1 PE=4 SV=1	F7HE31_MACMU	8 kDa	0.43	-1	-1	-1	-1	-1	-1	-1	-1	19683	-1	-1	-1	-1	-1	-1	-1	-1	-1	-1	-1	-1	-1	-1	28920
Glutathione peroxidase OS=Macaca mulatta GN=GPX5 PE=3 SV=1	F6Q074_MACMU	25 kDa	0.44	66818	81938	202170	153990	358320	153910	790880	975650	970540	313110	239090	122530	429500	1093200	917710	665360	115030	272000	253470	298450	246450	249680	348030	588050
Putative uncharacterized protein OS=Macaca mulatta GN=EGK_08053 PE=4 SV=1	G7NI32_MACMU	22 kDa	0.44	90112	35380	279700	194490	47949	148390	174260	148980	183640	68418	222940	191960	78566	943180	487610	189410	411290	61976	23417	82766	50672	115920	157400	180580
Tubulin beta-1 chain OS=Macaca mulatta GN=TUBB1 PE=3 SV=1	F6XQ37_MACMU	50 kDa	0.44	23666	7619.4	-1	-1	-1	-1	32905	10217	-1	-1	-1	10618	11385	-1	-1	-1	-1	-1	-1	-1	-1	-1	-1	-1
Uncharacterized protein (Fragment) OS=Macaca mulatta PE=4 SV=1	F6SWM4_MACMU	11 kDa	0.44	-1	-1	-1	-1	-1	282650	-1	37925	-1	15961	-1	-1	-1	-1	-1	79690	-1	26133	-1	-1	117160	0	61857	69325
Uncharacterized protein OS=Macaca mulatta GN=C4BPA PE=4 SV=1	F6RNZ2_MACMU (+1)	67 kDa	0.44	686400	3165000	1717600	52030	286880	3012500	3065200	223190	9907000	1015500	2779300	5937200	1031800	2419900	410090	249880	3736700	4205500	340290	1837200	3319900	745580	2259100	1035700
Uncharacterized protein (Fragment) OS=Macaca mulatta PE=4 SV=1	H9H5B6_MACMU	11 kDa	0.45	26547000	35291000	18066000	35187000	17016000	57790000	0	45613000	23751000	20125000	19840000	26242000	12945000	38582000	27042000	49072000	50704000	43408000	0	28716000	12535000	26337000	33154000	38663000
Uncharacterized protein OS=Macaca mulatta GN=PLXDC2 PE=4 SV=1	F6SH47_MACMU (+2)	60 kDa	0.45	-1	-1	-1	-1	-1	-1	-1	-1	-1	-1	-1	-1	-1	16391	15269	6816.8	-1	-1	-1	-1	-1	-1	-1	-1
Uncharacterized protein OS=Macaca mulatta PE=4 SV=1	A0A0B4J1D0_MACMU (+1)	13 kDa	0.45	438410	0	117520	427850	842890	1416600	3802700	-1	289120	173030	181700	206740	392580	1956900	1295900	566350	113360	400050	-1	569960	210330	553010	1144200	1546800
Dermatopontin OS=Macaca mulatta GN=DPT PE=2 SV=1	G7MF99_MACMU	24 kDa	0.46	-1	-1	4342.6	-1	-1	-1	-1	41666	-1	-1	-1	14850	19270	28386	22276	-1	13572	18025	22458	-1	-1	-1	-1	10758
EGF-containing fibulin-like extracellular matrix protein 1 OS=Macaca mulatta GN=EFEMP1 PE=2 SV=1	G7NA36_MACMU	55 kDa	0.46	114260	61651	98364	40690	52557	55436	226560	89368	36294	-1	20296	44604	35806	106580	29908	264690	114990	56735	161130	-1	17095	39787	65970	-1
Malate dehydrogenase OS=Macaca mulatta GN=MDH1 PE=3 SV=1	F7HSV9_MACMU (+3)	32 kDa	0.46	-1	-1	2084.9	-1	126340	-1	11682	-1	-1	-1	-1	-1	-1	-1	-1	-1	-1	-1	-1	-1	-1	-1	-1	-1
Proteasome subunit alpha type OS=Macaca mulatta GN=PSMA4 PE=2 SV=1	F7G176_MACMU (+1)	29 kDa	0.46	-1	-1	3729.1	-1	7150.1	-1	-1	-1	-1	-1	58487	-1	9956.7	-1	-1	-1	-1	-1	2687.4	-1	-1	8307.5	-1	-1
Uncharacterized protein (Fragment) OS=Macaca mulatta PE=4 SV=1	H9H3V5_MACMU	10 kDa	0.46	11348000	3722600	2543300	1135200	2991600	8895800	21703000	4433900	2961000	3645800	3051500	4257000	3397700	5019700	5155500	4119600	659700	2534100	2091400	16795000	5123600	6171000	3438900	3579600
Elongation factor 2 OS=Macaca mulatta GN=EEF2 PE=2 SV=1	F7GC25_MACMU (+1)	95 kDa	0.47	-1	-1	-1	-1	77687	-1	-1	8679.8	-1	-1	-1	-1	4065.9	9267	-1	-1	-1	-1	-1	-1	-1	-1	-1	-1
Ribonuclease 4 OS=Macaca mulatta GN=RNASE4 PE=2 SV=1	F7FYP1_MACMU	17 kDa	0.47	-1	-1	5263.7	7590.4	4364.2	-1	7865.2	22800	-1	-1	-1	3563.7	4984.7	-1	12783	6158.8	-1	-1	-1	-1	4724.1	-1	4440.1	8567.6
78 kDa glucose-regulated protein OS=Macaca mulatta GN=HSPA5 PE=2 SV=1	F7C3R1_MACMU (+1)	72 kDa	0.48	2518.1	-1	6866.7	1688.9	670290	8711.2	16575	49470	-1	-1	66123	1448	5957.9	8603.7	15119	5518.7	5370.2	3571.4	-1	-1	-1	4707.1	12176	-1
Apolipoprotein A-II OS=Macaca mulatta GN=APOA2 PE=1 SV=3	APOA2_MACMU (+1)	9 kDa	0.48	1656100	1041200	2025900	3337000	3306000	7350800	3538400	513930	1896100	3998500	2348600	1673800	6067900	14417000	3954000	5956200	5846700	2226300	6040300	2191400	1572800	2479600	2186000	1861500
Histone H2B OS=Macaca mulatta GN=HIST1H2BK PE=3 SV=1	F6ZYN3_MACMU (+18)	14 kDa	0.48	-1	-1	-1	-1	0	378850	-1	97885	-1	-1	5069.3	-1	24165	17292	-1	-1	174420	174280	-1	-1	-1	161350	-1	-1
N(4)-(Beta-N-acetylglucosaminyl)-L-asparaginase isoform 1 preproprotein OS=Macaca mulatta GN=AGA PE=2 SV=1	H9EXP4_MACMU	37 kDa	0.48	12565	-1	8521.8	0	8428.8	9998.9	3690	-1	8387.4	17583	9839.4	4257.6	12761	23513	79212	-1	44591	-1	23886	-1	9952	1927.3	16755	11991
Putative uncharacterized protein OS=Macaca mulatta GN=EGK_15340 PE=4 SV=1	G7MQC4_MACMU	57 kDa	0.48	11571	17090	407250	546130	80268	56378	206520	183860	86826	64993	97906	47194	12224	303830	234310	161970	313390	396240	87718	53458	35348	76547	298980	201790
Uncharacterized protein (Fragment) OS=Macaca mulatta PE=4 SV=1	F6SWN9_MACMU	10 kDa	0.48	-1	1052900	167240	-1	-1	-1	50718	681220	1690200	609300	792030	228520	1179500	1007300	1019300	756240	-1	2462900	469290	719040	1932600	30390	135770	2929700
Uncharacterized protein (Fragment) OS=Macaca mulatta PE=4 SV=1	H9H2Y9_MACMU	10 kDa	0.48	-1	2833300	424910	0	4837000	0	0	5608400	915370	-1	554700	1407700	7404	0	0	0	-1	2989500	0	0	1062400	2949200	0	2948100
Uncharacterized protein OS=Macaca mulatta GN=ADAMTS13 PE=4 SV=1	F6R5Y4_MACMU (+2)	143 kDa	0.48	-1	-1	392.3	-1	-1	679.32	-1	-1	-1	-1	2115.8	558.47	-1	-1	-1	-1	-1	-1	-1	-1	696.01	-1	895.9	-1
Platelet glycoprotein Ib alpha polypeptide OS=Macaca mulatta GN=GPIbA PE=4 SV=1	B8XNP4_MACMU (+1)	82 kDa	0.49	-1	-1	22698	26612	56990	9589.3	110910	-1	-1	-1	7715.2	67068	-1	59993	74555	25252	-1	14056	-1	-1	4745.6	2513.1	36281	11899
Putative uncharacterized protein OS=Macaca mulatta GN=EGK_21153 PE=4 SV=1	G8F1B1_MACMU	94 kDa	0.49	62018	21449	576690	151150	118690	104140	59394	47116	55702	72719	350490	168530	172650	65199	39648	134780	109590	20227	91724	12420	354880	155370	321650	42146
Uncharacterized protein (Fragment) OS=Macaca mulatta GN=CFHR3 PE=4 SV=1	F7AIJ3_MACMU (+1)	20 kDa	0.49	24357	0	90089	220180	0	214640	0	-1	159930	286690	202370	0	73177	238490	0	167340	0	0	321700	0	99905	0	164580	34984
Uncharacterized protein (Fragment) OS=Macaca mulatta PE=4 SV=1	F6WAM6_MACMU	13 kDa	0.49	-1	8555000	4554600	6288000	6629100	12467000	4419900	7429700	5515700	5500400	3942300	1722800	3192400	8354000	6088200	6755700	4197600	6640800	4839700	2299200	2954000	8397300	13003000	6504100
Uncharacterized protein OS=Macaca mulatta GN=SERPINB12 PE=3 SV=1	F7EW13_MACMU	49 kDa	0.49	-1	-1	-1	56459	35347	22472	62462	47703	34922	4464.8	118720	-1	0	34814	12090	97734	33960	29899	39140	14047	1349.5	0	3030	1944.2
Annexin OS=Macaca mulatta GN=ANXA5 PE=2 SV=1	H9FTP2_MACMU (+1)	36 kDa	0.5	71786	-1	6318.5	190980	32577	52752	39483	50174	-1	-1	7344	75050	32836	165750	42363	28149	-1	79375	-1	-1	-1	2315.8	15448	65719
Keratan sulfate proteoglycan lumican OS=Macaca mulatta GN=LUM PE=2 SV=1	F6PRP0_MACMU	38 kDa	0.5	318030	1436500	6914400	3045000	5247600	1524600	4807600	1815900	3629700	1565500	2193400	2372300	970700	10817000	5880500	12724000	7137300	3499800	6704000	1082100	3922900	2859000	4216100	4358600
Prelamin-A/C isoform 1 OS=Macaca mulatta GN=LMNA PE=2 SV=1	F7GLE9_MACMU	74 kDa	0.5	-1	-1	-1	10554	-1	12427	-1	47987	-1	-1	-1	-1	-1	17230	-1	-1	-1	-1	-1	-1	-1	11473	-1	-1
Putative uncharacterized protein (Fragment) OS=Macaca mulatta GN=EGK_19911 PE=3 SV=1	G7N2L0_MACMU (+1)	21 kDa	0.5	2858800	1863600	6789800	707860	1677300	1374400	1049600	2164000	4177700	155480	4914900	1577000	5669500	4725700	6627500	1197400	2109500	2645400	1537700	786160	5620900	2389800	1633400	2844300
Putative uncharacterized protein OS=Macaca mulatta GN=EGK_02993 PE=4 SV=1	G7N3Q7_MACMU (+1)	227 kDa	0.5	-1	-1	697.39	-1	-1	7517.8	119080	2001.2	-1	-1	5217.7	600.03	-1	3382.6	1899.6	-1	-1	-1	-1	-1	-1	1238.1	-1	-1
Uncharacterized protein (Fragment) OS=Macaca mulatta GN=IGHV3-49 PE=4 SV=1	H9H423_MACMU	13 kDa	0.5	8880400	2232500	7941500	18201000	4589400	7959200	12964000	18871000	11822000	5973700	5779800	8077600	2475000	5675000	6663100	6085400	23897000	15291000	2307300	5524800	2859100	17902000	11833000	13714000
Adipocyte-type fatty acid-binding protein OS=Macaca mulatta GN=FABP4 PE=2 SV=1	F7GLY0_MACMU	15 kDa	0.51	-1	-1	4035.8	10935	-1	-1	15661	0	-1	-1	2668.1	-1	4608.6	12073	28393	7448.4	-1	3715.7	-1	-1	-1	-1	-1	-1
Putative uncharacterized protein (Fragment) OS=Macaca mulatta GN=EGK_02846 PE=4 SV=1	G7N3D3_MACMU	13 kDa	0.51	-1	216520	1134600	4381600	6333800	8061600	0	6962200	3049700	3815700	1885900	789960	1057700	6854100	3638800	5010100	2222200	5573800	4594000	1932400	1203800	5003000	12205000	3466700
Uncharacterized protein (Fragment) OS=Macaca mulatta GN=COLEC11 PE=4 SV=1	F6ZAF7_MACMU (+3)	24 kDa	0.51	-1	-1	6090.3	-1	5408.4	-1	-1	-1	-1	-1	4078.3	7418	-1	-1	-1	-1	-1	-1	-1	-1	5567.4	-1	17717	-1
Integrin beta (Fragment) OS=Macaca mulatta GN=ITGB3 PE=3 SV=1	F7FG54_MACMU (+1)	85 kDa	0.52	10960	-1	-1	-1	-1	6183.1	82865	-1	-1	-1	-1	1379.4	-1	-1	-1	-1	-1	-1	-1	-1	-1	1209.5	0	-1
Putative uncharacterized protein OS=Macaca mulatta GN=EGK_11564 PE=4 SV=1	G7ML30_MACMU	102 kDa	0.52	887410	547420	2766600	5663700	1919000	3083200	2039000	610150	1450300	4102000	5021600	4235700	1138500	2984600	1298600	2470700	2061900	4342000	4776800	2826800	1642200	1138500	1766400	1163000
Putative uncharacterized protein OS=Macaca mulatta GN=EGK_21207 PE=4 SV=1	G8F1D2_MACMU (+2)	12 kDa	0.52	-1	-1	-1	-1	-1	-1	0	52843	-1	-1	-1	-1	18637	103650	11097	-1	-1	-1	-1	-1	-1	-1	-1	0
Uncharacterized protein (Fragment) OS=Macaca mulatta PE=4 SV=1	F6QPM2_MACMU (+2)	12 kDa	0.52	-1	8555000	4804600	6288000	6629100	12467000	4419900	7429700	5515700	5500400	3942300	1722800	3192400	8354000	6088200	6755700	4197600	6640800	4839700	2299200	3116700	7446900	13003000	6607300
Uncharacterized protein OS=Macaca mulatta GN=C8G PE=4 SV=1	F7GRA6_MACMU	21 kDa	0.52	4746800	349090	5052900	1126900	1455800	809600	1460000	412280	643550	1817900	5282600	1016400	1888600	2356700	2898000	839390	501650	884030	2908900	2502900	3128300	834990	3322000	746550
Uncharacterized protein OS=Macaca mulatta GN=LOC720706 PE=3 SV=1	F6X9G9_MACMU	42 kDa	0.52	8507500	3162600	3060800	6231400	280330000	4479500	11378000	7597700	140200	111580	2932800	6318600	6981000	7807400	3144300	3773100	974160	1466400	263900	96651	3054800	2542200	6466600	3285100
Uncharacterized protein OS=Macaca mulatta GN=LOC720706 PE=3 SV=1	F6TII3_MACMU (+1)	42 kDa	0.52	8153000	3030900	2933300	5959700	268650000	4296400	10845000	7277400	134360	106930	2810600	6055400	6690200	7450300	3027800	3613300	933570	1405300	252900	92623	2927500	2436200	6197200	3112400
ATP synthase subunit beta OS=Macaca mulatta PE=3 SV=1	F6SIE0_MACMU (+1)	57 kDa	0.53	-1	-1	-1	-1	1626100	-1	-1	73596	-1	-1	-1	-1	-1	13731	-1	-1	-1	8806.5	-1	-1	-1	24570	-1	-1
Putative uncharacterized protein (Fragment) OS=Macaca mulatta GN=EGK_20216 PE=4 SV=1	G8F141_MACMU	10 kDa	0.53	3413700	93858	723500	41751	3227600	2765200	3914900	2487600	3129700	692600	968400	1712800	647680	5523300	5876400	1966400	3166900	1384400	2781300	3176800	1795500	1895700	3172000	1031800
Putative uncharacterized protein OS=Macaca mulatta GN=EGK_06904 PE=4 SV=1	G7NC23_MACMU (+4)	94 kDa	0.53	-1	4246.4	44672	37344	17144	3787.1	28536	23286	27890	8330.2	51523	12211	3988.3	12492	25577	84821	63275	25935	49198	-1	18186	4801.8	72505	37545
Putative uncharacterized protein OS=Macaca mulatta GN=EGK_18632 PE=4 SV=1	G7MWW5_MACMU	12 kDa	0.53	0	0	1268300	0	0	82374	4902800	3469800	0	86587	281030	0	1322300	187480	0	665310	3324000	0	261670	758590	1100800	522690	2605400	0
Sulfhydryl oxidase OS=Macaca mulatta GN=QSOX1 PE=4 SV=1	F7CHD7_MACMU (+3)	69 kDa	0.53	2969.1	7080.7	12133	22144	4536.6	14744	17568	-1	6426.4	43047	13020	15086	10053	4156.1	8294.7	12402	-1	-1	22381	3811.9	13153	12365	25777	-1
Superoxide dismutase [Cu-Zn] OS=Macaca mulatta GN=SOD1 PE=2 SV=1	H9FMP4_MACMU (+1)	16 kDa	0.53	-1	-1	-1	9701	5639	5225.1	10293	20350	-1	-1	2020.6	5396.9	9149.2	65899	111770	15054	-1	23184	4422.4	-1	72492	-1	-1	53876
Talin-1 OS=Macaca mulatta GN=TLN1 PE=2 SV=1	G7NFD2_MACMU	270 kDa	0.53	45612	4232.5	16114	12294	1352.4	10730	9941.5	-1	-1	-1	17989	263640	12300	1272.3	3685.7	699.89	-1	-1	-1	-1	29875	28571	34732	2074.1
Uncharacterized protein OS=Macaca mulatta PE=4 SV=1	F6PMV4_MACMU (+2)	94 kDa	0.53	54523	20938	547690	120220	115860	77651	57980	33156	59170	61208	362070	140540	138490	63647	38704	114100	115490	19746	91864	12124	333270	153040	289240	41143
ATP synthase subunit beta (Fragment) OS=Macaca mulatta GN=ATP5B PE=2 SV=1	H9F6R4_MACMU	56 kDa	0.54	-1	-1	-1	-1	1982300	-1	-1	78672	-1	-1	-1	-1	-1	14678	-1	-1	-1	9413.8	-1	-1	-1	23551	-1	-1
Coagulation factor XIII A chain OS=Macaca mulatta GN=F13A1 PE=4 SV=1	F7D3L5_MACMU	83 kDa	0.54	4208.4	-1	8387.5	-1	-1	9638.3	155190	13252	25811	-1	15918	143620	-1	52660	49196	52657	20710	62883	-1	-1	54545	33517	25660	33120
Putative uncharacterized protein OS=Macaca mulatta GN=EGK_21578 PE=4 SV=1	G8F212_MACMU	14 kDa	0.54	845130	-1	471700	-1	-1	5091000	-1	-1	1428400	347250	94339	160770	-1	-1	-1	-1	-1	464900	-1	0	96660	110570	2995700	3187800
Tropomyosin alpha-4 chain isoform 2 OS=Macaca mulatta GN=TPM4 PE=2 SV=1	H9END9_MACMU	29 kDa	0.54	391790	28956	101250	494240	27178000	271000	684480	420220	-1	-1	40856	189740	67366	428000	355980	262420	99257	145760	0	-1	120580	70918	78814	244530
Uncharacterized protein OS=Macaca mulatta GN=VNN1 PE=4 SV=1	F6WUX9_MACMU	57 kDa	0.54	11571	17090	423650	661420	103960	81973	321560	218430	94278	64993	105440	35424	12224	357100	339470	180290	256480	436430	87718	63163	35348	85199	312330	189310
F-actin-capping protein subunit beta isoform 1 OS=Macaca mulatta GN=CAPZB PE=2 SV=1	H9EPH4_MACMU	31 kDa	0.55	15504	-1	3626.4	5236.2	268670	-1	12583	-1	-1	-1	-1	5447.8	-1	5325.5	-1	-1	-1	-1	-1	-1	-1	1122.3	-1	-1
Gamma-glutamylcyclotransferase OS=Macaca mulatta GN=GGCT PE=2 SV=1	F7E821_MACMU	21 kDa	0.55	-1	-1	-1	22029	5239	6691.7	22920	59660	-1	-1	461670	-1	45480	5695.4	17812	10291	44769	19234	-1	-1	-1	50259	4131	-1
Heparin cofactor 2 OS=Macaca mulatta GN=SERPIND1 PE=2 SV=1	F6XIG8_MACMU	57 kDa	0.55	349910	484310	3498500	3527100	1703600	1699900	1019000	249120	844980	1645700	2153000	1691200	895630	2008400	945480	1081600	751460	446850	1360100	778990	1262100	1145800	1217300	117130
MHC class I antigen (Fragment) OS=Macaca mulatta GN=Mamu-A1 PE=2 SV=1	A1JUS6_MACMU (+11)	40 kDa	0.55	-1	-1	7560.7	0	-1	-1	-1	-1	-1	-1	-1	-1	-1	-1	-1	-1	-1	-1	-1	-1	4035.1	-1	-1	2246.4
Putative uncharacterized protein (Fragment) OS=Macaca mulatta GN=EGK_07169 PE=3 SV=1	G7NEV8_MACMU	22 kDa	0.55	3327900	349090	5853000	1191900	1614600	1213500	1964900	447420	570490	2109100	5829400	1377400	2234600	2660000	2576100	935640	501650	1128800	3066100	2500500	3370300	1149100	3483500	875850
Putative uncharacterized protein OS=Macaca mulatta GN=EGK_00332 PE=4 SV=1	G7MHE0_MACMU	16 kDa	0.55	-1	-1	23129	-1	-1	-1	12494	17501	-1	-1	1803.1	3181.9	30530	-1	16003	48741	-1	-1	-1	-1	137310	4433.7	4447.5	22339
Ribonuclease/angiogenin inhibitor 1 OS=Macaca mulatta GN=RNH1 PE=4 SV=1	F7CA88_MACMU	49 kDa	0.55	-1	-1	13002	-1	-1	-1	10180	-1	-1	-1	-1	1374.9	3946.7	-1	-1	4878	-1	-1	-1	-1	1174.7	-1	11262	15890
Uncharacterized protein (Fragment) OS=Macaca mulatta GN=LOC719658 PE=4 SV=1	F6S2X3_MACMU (+1)	480 kDa	0.55	-1	-1	-1	-1	-1	-1	-1	10981	-1	-1	5915.3	-1	-1	5190.4	-1	-1	-1	908.18	-1	-1	-1	1171.5	-1	-1
Uncharacterized protein OS=Macaca mulatta GN=CP PE=4 SV=1	F7GFB4_MACMU (+1)	122 kDa	0.55	9085.9	32985	263120	2305000	173710	4510000	329850	273930	935830	769550	2046200	6138900	399190	111820	517390	330650	591730	1341900	2246500	3038800	780070	304470	325840	593980
Uncharacterized protein OS=Macaca mulatta GN=MPO PE=4 SV=1	F7BAA9_MACMU (+1)	87 kDa	0.55	-1	-1	-1	-1	-1	-1	801.56	-1	-1	-1	-1	-1	-1	2055.1	-1	-1	69175	2314.5	-1	-1	-1	-1	-1	-1
Uncharacterized protein OS=Macaca mulatta PE=4 SV=1	F7A308_MACMU	12 kDa	0.55	182330	1663600	-1	263440	227270	849980	-1	888960	46631	330390	75253	70731	42892	152750	254040	881080	337080	1024000	-1	-1	-1	481390	1612600	369380
Alpha-actinin-1 isoform b OS=Macaca mulatta GN=ACTN1 PE=2 SV=1	H9YUP4_MACMU	103 kDa	0.56	50835	3887.7	48215	31559	4948000	48608	131380	1383	-1	-1	16608	107720	2745.8	40215	1975.9	-1	-1	7349.2	-1	-1	5083.7	28506	47261	2981
Anti-quaternary epitope monoclonal antibody heavy chain (Fragment) OS=Macaca mulatta PE=2 SV=1	F1D882_MACMU (+1)	18 kDa	0.56	53391000	45049000	31992000	22199000	8363800	79526000	51371000	78708000	36245000	15339000	30571000	74045000	24461000	46235000	38707000	50252000	62602000	24309000	72103000	47921000	46403000	26185000	39703000	27722000
Carbonic anhydrase 1 OS=Macaca mulatta GN=CA1 PE=4 SV=1	F7CLQ5_MACMU	29 kDa	0.56	234670	20680	2506.2	20676	83177	62005	16344	266710	-1	-1	19400	14892	48360	57107	17224	76578	115690	-1	-1	11022	46024	32449	100960	130060
Collagen alpha-1(I) chain preproprotein OS=Macaca mulatta GN=COL1A1 PE=2 SV=1	H9Z595_MACMU	139 kDa	0.56	16536	3313.6	14346	9705.1	58632	21018	65266	1145400	259930	2337.7	2718.6	6674.2	7625.3	54950	209950	162050	159670	12911	140400	12474	15209	6812.5	15647	70354
Elongation factor 1-alpha OS=Macaca mulatta GN=EEF1A2 PE=2 SV=1	H9Z620_MACMU	50 kDa	0.56	-1	-1	-1	22390	2537600	3383.2	8289.4	78712	-1	7258.5	41744	3580	-1	-1	57481	-1	-1	70955	-1	-1	694.67	16828	0	1947.8
Putative uncharacterized protein OS=Macaca mulatta GN=EGK_18062 PE=4 SV=1	G7MXC1_MACMU	91 kDa	0.56	-1	-1	-1	3430.4	6515.1	1660.9	3906.5	-1	-1	-1	387720	-1	11346	2791.9	-1	-1	10463	615.26	2707.2	-1	-1	3274.1	-1	-1
Putative uncharacterized protein OS=Macaca mulatta GN=EGK_21564 PE=4 SV=1	G8F202_MACMU	13 kDa	0.56	1018100	812040	2400600	2945800	5136600	2357300	3830700	8629200	1513900	1389700	1204300	2209800	1900600	9848700	7632600	3782900	5922700	1468400	3576300	4231700	2127700	1933100	4422300	8797700
Sex hormone-binding globulin OS=Macaca mulatta GN=SHBG PE=4 SV=1	F6Z7N8_MACMU	44 kDa	0.56	196990	193070	533800	478020	278630	290380	216960	27346	62246	190480	300350	25810	194570	705340	525940	214010	79155	39904	240710	246050	61920	117830	98511	173740
Tubulin beta-5 chain OS=Macaca mulatta GN=EGK_14681 PE=3 SV=1	G7MRG2_MACMU (+6)	50 kDa	0.56	-1	-1	-1	-1	715420	-1	0	21981	-1	-1	-1	-1	-1	13889	-1	-1	-1	22894	-1	-1	-1	-1	-1	-1
Uncharacterized protein OS=Macaca mulatta GN=LOC703019 PE=3 SV=1	F7GW57_MACMU	50 kDa	0.56	-1	-1	-1	-1	1372900	-1	0	36476	-1	-1	-1	-1	-1	17958	-1	-1	-1	22894	-1	-1	-1	8819.7	-1	-1
Uncharacterized protein OS=Macaca mulatta GN=MUC5B PE=4 SV=1	F7CZT4_MACMU (+1)	473 kDa	0.56	324.85	-1	-1	-1	-1	-1	340.88	-1	-1	-1	-1	-1	-1	-1	1737.7	-1	-1	80408	-1	-1	-1	-1	-1	-1
WD repeat-containing protein 1 isoform 1 OS=Macaca mulatta GN=WDR1 PE=2 SV=1	H9ET64_MACMU	66 kDa	0.56	215510	-1	26200	24466	9253.8	-1	46745	17642	-1	-1	6348.9	82995	4898.5	26046	6689.7	8184.2	-1	-1	-1	-1	8475.7	12679	79995	3202.7
Putative uncharacterized protein (Fragment) OS=Macaca mulatta GN=EGK_18629 PE=4 SV=1	G7MWW3_MACMU	13 kDa	0.57	-1	663030	226870	1147000	1047700	4586000	1201700	-1	-1	656240	487730	765060	1051200	-1	109260	1189200	1267000	188890	2428300	333470	418350	299150	1469400	-1
Uncharacterized protein OS=Macaca mulatta GN=ACTBL2 PE=3 SV=1	F7D6T8_MACMU (+1)	42 kDa	0.57	3829600	2081300	1605500	1612700	95527000	1793300	2111000	897570	0	22394	944710	1573300	2455800	2055300	832090	1343700	374470	341560	188990	55407	1458400	1232600	2797600	979740
Uncharacterized protein OS=Macaca mulatta GN=ACTC1 PE=3 SV=1	F7HM15_MACMU	42 kDa	0.57	5863200	2040500	2271400	3863600	572250000	2713600	8180500	5638800	83755	96016	1630300	3383200	3798000	5202200	2003400	2068000	683720	697810	175470	63728	2076100	1726100	4016400	2201700
Uncharacterized protein OS=Macaca mulatta GN=CTSB PE=3 SV=1	F6QQ66_MACMU (+2)	38 kDa	0.57	-1	-1	4451	19313	-1	-1	5942.8	-1	-1	-1	65296	-1	-1	-1	78212	27914	-1	-1	-1	-1	-1	1137	6510.6	3325.1
Uncharacterized protein OS=Macaca mulatta GN=GSDMA PE=4 SV=1	F6UG95_MACMU (+1)	50 kDa	0.57	2893.1	7092.8	4239.4	40181	11936	16324	9124	66752	8423.3	2855.9	99811	6332.1	11162	15500	48180	-1	35592	24165	85555	12872	1730.1	21308	3957.8	-1
Uncharacterized protein OS=Macaca mulatta GN=SMPDL3A PE=4 SV=1	F6TB74_MACMU (+2)	51 kDa	0.57	-1	-1	-1	-1	19337	-1	-1	52730	-1	-1	-1	-1	-1	-1	80448	-1	-1	-1	-1	-1	-1	-1	-1	-1
Uncharacterized protein OS=Macaca mulatta GN=VTN PE=4 SV=1	F6SSW9_MACMU	54 kDa	0.57	2159600	1601600	2076600	1215300	757380	1517500	541610	736310	2270600	2419500	4864600	3928200	963750	245500	318960	1893300	985820	1599400	3008000	551990	2840400	1230100	2472100	431250
Uncharacterized protein OS=Macaca mulatta PE=4 SV=1	H9H495_MACMU	13 kDa	0.57	1163600	928050	2743500	3366700	5791900	2694000	4378000	9861900	1730100	1588300	1376400	2525500	2172200	11256000	8723000	4323400	6634300	1678200	3783500	4848700	2431700	2209300	5054000	10055000
Alcohol dehydrogenase [NADP+] OS=Macaca mulatta GN=AKR1A1 PE=2 SV=1	G7MGP9_MACMU	37 kDa	0.58	1724.2	-1	1236.1	9406.3	5230.5	-1	19491	6793.7	-1	-1	1151.5	7092.3	2028.1	10577	24100	10420	12237	-1	-1	-1	1946.5	-1	3793.9	31747
Alpha-actinin-4 OS=Macaca mulatta GN=ACTN4 PE=2 SV=1	F7HU82_MACMU (+1)	105 kDa	0.58	35051	2065.6	12182	8387.6	3930200	14008	39989	11683	-1	-1	7179.3	34467	1576.5	16811	0	-1	-1	7228.7	-1	-1	-1	6823.6	14579	1770.8
F-actin-capping protein subunit alpha-2 OS=Macaca mulatta GN=CAPZA2 PE=2 SV=1	F7H1J4_MACMU	33 kDa	0.58	-1	-1	1584.9	-1	374070	-1	3715.7	-1	-1	-1	1268.8	1341.6	4025.9	3692.7	-1	-1	-1	-1	-1	-1	-1	-1	-1	-1
Heat shock cognate 71 kDa protein isoform 1 OS=Macaca mulatta GN=HSPA8 PE=2 SV=1	F6RLH5_MACMU	71 kDa	0.58	9780.9	4238.2	6305.6	8721.4	2484000	7482.1	5857	24151	-1	-1	10101	27121	3385	50449	19819	-1	-1	0	-1	-1	3127.5	20010	-1	-1
L-lactate dehydrogenase OS=Macaca mulatta GN=LDHA PE=2 SV=1	F6R1N2_MACMU (+1)	37 kDa	0.58	38370	6260.6	74842	103020	11689000	22053	110140	92168	10213	9686	37746	81278	119240	76329	36072	22938	-1	20180	7681.6	4503.4	59183	28843	57462	52105
L-lactate dehydrogenase OS=Macaca mulatta GN=LOC718082 PE=3 SV=1	F7HKA5_MACMU (+2)	37 kDa	0.58	67380	51003	121140	280890	6959900	44077	183680	86257	17506	8109.3	82186	78746	239780	108090	122370	39263	10792	114130	8779	21394	59330	31578	56720	160660
Plectin OS=Macaca mulatta GN=EGK_19349 PE=4 SV=1	G7N0A1_MACMU	511 kDa	0.58	-1	-1	-1	-1	387.27	509.54	-1	7331	-1	-1	3140.5	-1	-1	1929.2	-1	-1	681.19	2484.5	-1	-1	-1	549.48	134.6	-1
Putative uncharacterized protein (Fragment) OS=Macaca mulatta GN=EGK_21588 PE=4 SV=1	G8F210_MACMU	13 kDa	0.58	0	935770	0	2473300	0	3310600	0	0	0	954520	0	0	0	0	0	0	0	0	0	0	0	0	0	0
Uncharacterized protein OS=Macaca mulatta GN=AMPD1 PE=4 SV=1	F6VAM7_MACMU (+1)	90 kDa	0.58	-1	-1	-1	-1	260080	2808.8	-1	-1	-1	-1	-1	-1	-1	-1	-1	-1	-1	-1	-1	-1	-1	-1	-1	-1
Uncharacterized protein OS=Macaca mulatta GN=EGK_07166 PE=3 SV=1	F7EEW0_MACMU (+3)	25 kDa	0.58	69467	211780	410840	173120	118690	29078	166850	256430	349670	80084	45342	30870	141910	314830	396870	336680	69334	216360	209130	88867	170090	51831	67293	99420
14-3-3 protein eta OS=Macaca mulatta GN=YWHAH PE=2 SV=1	F6RIX6_MACMU	28 kDa	0.59	-1	-1	0	0	21092	0	0	0	-1	-1	0	0	-1	0	-1	-1	-1	-1	0	0	0	0	0	0
Adenylate kinase isoenzyme 1 OS=Macaca mulatta GN=AK1 PE=3 SV=1	F6RRJ7_MACMU (+1)	23 kDa	0.59	-1	-1	-1	-1	4225300	-1	-1	-1	-1	-1	-1	-1	-1	-1	-1	-1	-1	-1	-1	-1	-1	-1	-1	-1
ADP/ATP translocase 2 OS=Macaca mulatta GN=SLC25A5 PE=2 SV=1	F7GUA1_MACMU	33 kDa	0.59	-1	-1	-1	-1	2202400	-1	-1	-1	-1	-1	-1	-1	-1	-1	-1	-1	-1	-1	-1	-1	-1	-1	-1	-1
Alpha-galactosidase A OS=Macaca mulatta GN=GLA PE=3 SV=1	F7BGG3_MACMU (+1)	49 kDa	0.59	-1	-1	-1	-1	-1	-1	-1	-1	-1	-1	22755	-1	-1	-1	-1	-1	-1	-1	-1	-1	-1	-1	-1	-1
Beta-enolase OS=Macaca mulatta GN=EGK_08063 PE=3 SV=1	G7NI41_MACMU	47 kDa	0.59	-1	-1	-1	24100	13409000	0	-1	-1	-1	-1	-1	-1	-1	3924.3	0	-1	-1	-1	-1	-1	-1	-1	-1	-1
Calcium-transporting ATPase OS=Macaca mulatta GN=EGK_12636 PE=3 SV=1	G7NQG5_MACMU (+1)	110 kDa	0.59	-1	-1	-1	-1	8060700	-1	-1	-1	-1	-1	-1	-1	-1	-1	-1	-1	-1	-1	-1	-1	-1	-1	-1	-1
Carboxypeptidase OS=Macaca mulatta GN=CTSA PE=2 SV=1	F7G1E1_MACMU (+1)	56 kDa	0.59	-1	-1	-1	-1	-1	-1	-1	-1	-1	-1	113130	-1	-1	-1	-1	-1	-1	-1	-1	-1	-1	-1	-1	-1
Cathepsin D preproprotein OS=Macaca mulatta GN=CTSD PE=2 SV=1	F7H7Y3_MACMU (+1)	45 kDa	0.59	-1	-1	0	9102.9	-1	-1	1590.4	10818	4872.1	0	4323500	3403.7	7227.2	-1	-1	11375	-1	-1	-1	1268.7	-1	37733	1624.4	5280.7
Creatine kinase S-type, mitochondrial OS=Macaca mulatta GN=CKMT2 PE=3 SV=1	F7E1U1_MACMU	48 kDa	0.59	-1	-1	-1	-1	594560	-1	-1	-1	-1	-1	-1	-1	-1	-1	-1	-1	-1	-1	-1	-1	-1	-1	-1	-1
Ectonucleotide pyrophosphatase/phosphodiesterase family member 2 isoform 2 preproprotein OS=Macaca mulatta GN=ENPP2 PE=2 SV=1	F7CJD1_MACMU (+1)	99 kDa	0.59	-1	-1	4092.1	-1	-1	-1	-1	-1	-1	-1	-1	-1	-1	-1	-1	-1	-1	-1	-1	-1	-1	-1	-1	-1
Erythrocyte band 7 integral membrane protein isoform a OS=Macaca mulatta GN=STOM PE=2 SV=1	F7HP19_MACMU (+1)	32 kDa	0.59	-1	-1	-1	-1	-1	-1	27695	-1	-1	-1	-1	-1	-1	-1	-1	-1	-1	-1	-1	-1	-1	-1	-1	-1
Fructose-bisphosphate aldolase OS=Macaca mulatta GN=ALDOC PE=3 SV=1	F6WHL1_MACMU (+2)	39 kDa	0.59	-1	-1	51324	290390	7224200	69344	134720	11315	-1	-1	79605	98049	67022	103230	59640	114990	35111	27940	9651.7	-1	120590	10831	90550	112730
Glycerol-3-phosphate dehydrogenase [NAD(+)] OS=Macaca mulatta GN=GPD1 PE=3 SV=1	F7HTX7_MACMU (+1)	36 kDa	0.59	-1	-1	-1	-1	326500	-1	-1	-1	-1	-1	-1	-1	-1	-1	-1	-1	-1	-1	-1	-1	-1	-1	-1	-1
Malate dehydrogenase (Fragment) OS=Macaca mulatta GN=LOC719983 PE=3 SV=1	F6YCN0_MACMU (+1)	33 kDa	0.59	-1	-1	-1	-1	1876900	-1	-1	-1	-1	-1	-1	-1	-1	-1	-1	-1	-1	-1	-1	-1	-1	1338.6	-1	-1
Myosin heavy chain 1 OS=Macaca mulatta GN=EGK_08197 PE=4 SV=1	G7NIR9_MACMU	217 kDa	0.59	-1	-1	-1	29424	118540000	-1	-1	5730.4	-1	1182.8	1119.5	-1	-1	-1	-1	3569.5	-1	-1	-1	1021.4	-1	-1	-1	-1
Myosin heavy chain 4 OS=Macaca mulatta GN=EGK_08196 PE=4 SV=1	G7NIR8_MACMU	223 kDa	0.59	-1	-1	-1	11632	134510000	-1	-1	755.11	-1	223.97	651.92	-1	-1	-1	-1	1744.2	-1	-1	-1	972.74	-1	-1	-1	-1
Phosphoglucomutase-1 isoform 1 OS=Macaca mulatta GN=PGM1 PE=2 SV=1	F7G9Y1_MACMU (+1)	61 kDa	0.59	-1	-1	-1	-1	4129500	-1	-1	-1	-1	-1	-1	-1	-1	-1	-1	-1	-1	-1	-1	-1	-1	-1	-1	-1
Phosphoglycerate kinase OS=Macaca mulatta GN=PGK1 PE=2 SV=1	F6UJ08_MACMU	45 kDa	0.59	15492	-1	2127.5	-1	15979000	-1	19839	-1	-1	-1	3188.4	-1	38930	0	-1	0	-1	-1	-1	-1	-1	-1	-1	-1
Protein S100 OS=Macaca mulatta GN=S100A9 PE=3 SV=1	F7F8G8_MACMU	13 kDa	0.59	-1	4106.6	10777	58805	22930	15354	111690	679500	-1	27766	26339000	69634	264710	110120	119760	321450	198580	1039900	238060	36160	3699.3	67477	-1	-1
Putative uncharacterized protein (Fragment) OS=Macaca mulatta GN=EGK_12681 PE=4 SV=1	G7NQV5_MACMU	14 kDa	0.59	-1	-1	-1	-1	11476000	-1	-1	-1	-1	-1	-1	-1	-1	-1	-1	-1	-1	-1	-1	-1	-1	-1	-1	-1
Putative uncharacterized protein OS=Macaca mulatta GN=EGK_04175 PE=3 SV=1	G7N5G3_MACMU (+2)	110 kDa	0.59	-1	-1	-1	-1	9231400	-1	-1	-1	-1	-1	-1	-1	-1	-1	-1	-1	-1	-1	-1	-1	-1	-1	-1	-1
Putative uncharacterized protein OS=Macaca mulatta GN=EGK_04753 PE=4 SV=1	G7N8T7_MACMU	21 kDa	0.59	-1	-1	-1	34488	99964000	-1	-1	-1	-1	-1	-1	-1	-1	-1	-1	-1	-1	-1	-1	-1	-1	-1	-1	-1
Putative uncharacterized protein OS=Macaca mulatta GN=EGK_05365 PE=4 SV=1	G7NA53_MACMU	26 kDa	0.59	-1	-1	-1	-1	7073900	-1	-1	-1	-1	-1	-1	-1	-1	-1	-1	-1	-1	-1	-1	-1	-1	-1	-1	-1
Triosephosphate isomerase OS=Macaca mulatta GN=TPI1 PE=2 SV=1	H9ZD06_MACMU (+1)	31 kDa	0.59	115270	-1	32884	35640	32210000	14117	40079	111390	-1	-1	6605.2	38060	-1	60818	39732	24379	-1	-1	-1	-1	19273	-1	46974	197240
Tropomyosin alpha-1 chain isoform 6 (Fragment) OS=Macaca mulatta GN=TPM1 PE=2 SV=1	H9F3B5_MACMU	30 kDa	0.59	37548	-1	26305	170920	49092000	0	162400	-1	-1	-1	9191.2	0	0	0	0	77342	-1	0	0	0	33120	0	0	49477
Tropomyosin beta chain isoform 1 OS=Macaca mulatta GN=TPM2 PE=2 SV=1	F7GSX6_MACMU	33 kDa	0.59	36894	-1	20637	210150	40856000	76304	186480	19977	-1	-1	7258	43092	18356	66436	80896	88490	-1	58701	0	-1	35117	22441	6231	60767
Uncharacterized protein (Fragment) OS=Macaca mulatta GN=IGLV11-55 PE=4 SV=1	F7DFB4_MACMU (+1)	11 kDa	0.59	403710	420320	821790	-1	402930	1014700	2196300	693340	1589000	82528	606510	688310	1067900	1569700	1026000	1185200	389650	450040	89401	539050	1447300	1237800	549870	225830
Uncharacterized protein (Fragment) OS=Macaca mulatta GN=KLK10 PE=3 SV=1	F6QBF7_MACMU (+1)	27 kDa	0.59	-1	-1	-1	-1	-1	-1	-1	-1	-1	-1	77445	-1	-1	-1	-1	-1	-1	-1	-1	-1	-1	-1	-1	-1
Uncharacterized protein (Fragment) OS=Macaca mulatta GN=LOC100428470 PE=4 SV=1	F7F7N0_MACMU	522 kDa	0.59	-1	-1	-1	-1	291760	-1	-1	-1	-1	-1	-1	-1	-1	-1	-1	-1	-1	-1	-1	-1	-1	-1	-1	-1
Uncharacterized protein (Fragment) OS=Macaca mulatta GN=MYH6 PE=4 SV=1	F7G124_MACMU	204 kDa	0.59	-1	-1	125.16	19556	61690000	-1	571.58	2358.7	-1	0	1293.9	-1	-1	-1	1415.6	2698.6	-1	-1	-1	438.26	-1	-1	-1	1275.1
Uncharacterized protein (Fragment) OS=Macaca mulatta GN=SRL PE=4 SV=1	F6UZV9_MACMU (+1)	52 kDa	0.59	-1	-1	-1	-1	348440	-1	-1	-1	-1	-1	-1	-1	-1	-1	-1	-1	-1	-1	-1	-1	-1	-1	-1	-1
Uncharacterized protein (Fragment) OS=Macaca mulatta PE=4 SV=1	F7H5U7_MACMU (+2)	24 kDa	0.59	-1	-1	-1	5329.7	-1	-1	-1	-1	-1	-1	220860	5475.3	0	-1	-1	-1	-1	-1	-1	-1	15025	17464	10363	-1
Uncharacterized protein OS=Macaca mulatta GN=ACTN2 PE=4 SV=1	F7GBD5_MACMU	104 kDa	0.59	-1	-1	4682.6	4604.6	26875000	9023.9	14681	-1	-1	-1	3067.5	9567.1	-1	5831.2	-1	-1	-1	3312.1	-1	-1	-1	1412	4213	-1
Uncharacterized protein OS=Macaca mulatta GN=AGL PE=4 SV=1	F7EAR4_MACMU (+3)	175 kDa	0.59	-1	-1	-1	-1	154900	-1	-1	-1	-1	-1	-1	-1	-1	-1	-1	-1	-1	-1	-1	-1	-1	-1	-1	-1
Uncharacterized protein OS=Macaca mulatta GN=ATP1A3 PE=3 SV=1	F6Z1R0_MACMU (+2)	133 kDa	0.59	-1	-1	-1	-1	-1	-1	-1	-1	-1	-1	-1	-1	-1	-1	-1	-1	-1	-1	-1	-1	-1	-1	2360.8	-1
Uncharacterized protein OS=Macaca mulatta GN=DES PE=3 SV=1	F7ERR2_MACMU	54 kDa	0.59	-1	-1	-1	0	2008400	0	-1	0	-1	-1	0	-1	0	-1	0	0	-1	0	0	-1	-1	0	-1	-1
Uncharacterized protein OS=Macaca mulatta GN=ENO1 PE=3 SV=1	F6U6Q6_MACMU (+1)	47 kDa	0.59	-1	-1	-1	103430	12695000	3922.2	13622	40648	-1	-1	-1	6183.6	-1	30547	4315.6	2367.3	14708	11782	-1	-1	5658.3	1210.8	382.3	4602.9
Uncharacterized protein OS=Macaca mulatta GN=FLNC PE=4 SV=1	F7GZ13_MACMU (+2)	284 kDa	0.59	-1	-1	-1	975.52	87864	-1	0	-1	-1	-1	-1	-1	-1	-1	-1	-1	-1	-1	-1	-1	-1	-1	-1	-1
Uncharacterized protein OS=Macaca mulatta GN=GDPD3 PE=4 SV=1	F6SYN2_MACMU (+2)	37 kDa	0.59	-1	-1	-1	-1	-1	-1	-1	-1	-1	-1	78975	-1	-1	-1	-1	-1	-1	-1	-1	-1	-1	-1	-1	-1
Uncharacterized protein OS=Macaca mulatta GN=ITIH2 PE=4 SV=1	F7DD08_MACMU	106 kDa	0.59	902890	323960	2202900	5420000	2329000	2011700	2004900	604880	1365100	1921100	2416700	3583300	1672400	4132900	874300	1381600	1017600	2162500	2940700	1750000	1415700	1644900	2639600	341780
Uncharacterized protein OS=Macaca mulatta GN=LCN1 PE=4 SV=1	F7EWI5_MACMU	19 kDa	0.59	-1	-1	-1	-1	-1	-1	-1	-1	-1	-1	30452	-1	-1	-1	-1	-1	-1	-1	-1	-1	-1	-1	-1	-1
Uncharacterized protein OS=Macaca mulatta GN=LDB3 PE=4 SV=1	F6QFR2_MACMU	67 kDa	0.59	-1	-1	-1	-1	915410	-1	-1	-1	-1	-1	-1	-1	-1	-1	-1	-1	-1	-1	-1	-1	-1	-1	-1	-1
Uncharacterized protein OS=Macaca mulatta GN=LOC100428470 PE=4 SV=1	F7FBM0_MACMU	2284 kDa	0.59	-1	-1	-1	76.95	324150	-1	735.42	-1	-1	-1	-1	-1	-1	-1	-1	-1	-1	-1	-1	-1	-1	-1	-1	-1
Uncharacterized protein OS=Macaca mulatta GN=MYBPC1 PE=4 SV=1	F6W1T6_MACMU (+4)	129 kDa	0.59	-1	-1	-1	-1	1223800	-1	-1	-1	-1	-1	-1	-1	-1	-1	-1	-1	-1	-1	-1	-1	-1	-1	-1	-1
Uncharacterized protein OS=Macaca mulatta GN=MYH13 PE=4 SV=1	F6ZIH3_MACMU (+1)	224 kDa	0.59	-1	-1	-1	-1	63037000	-1	-1	-1	-1	0	-1	-1	-1	-1	-1	-1	-1	-1	-1	0	-1	-1	-1	-1
Uncharacterized protein OS=Macaca mulatta GN=MYH2 PE=4 SV=1	F6Y1M7_MACMU	223 kDa	0.59	-1	-1	-1	16639	115200000	-1	-1	0	-1	1135.5	417.56	-1	-1	-1	-1	2695.4	-1	-1	-1	0	-1	-1	-1	-1
Uncharacterized protein OS=Macaca mulatta GN=MYH3 PE=4 SV=1	F7GP56_MACMU	224 kDa	0.59	-1	-1	-1	0	73443000	-1	-1	-1	-1	223.97	-1	-1	-1	-1	-1	0	-1	-1	-1	158.99	-1	-1	-1	-1
Uncharacterized protein OS=Macaca mulatta GN=MYH8 PE=4 SV=1	F6ZIC3_MACMU	223 kDa	0.59	20004	-1	-1	17975	112620000	-1	-1	0	-1	1135.5	852.16	-1	-1	-1	-1	2695.4	-1	-1	-1	0	-1	-1	-1	-1
Uncharacterized protein OS=Macaca mulatta GN=MYOM1 PE=4 SV=1	F7AEW6_MACMU (+3)	150 kDa	0.59	-1	-1	-1	-1	239530	-1	-1	-1	-1	-1	-1	-1	-1	-1	-1	-1	-1	-1	-1	-1	-1	-1	-1	-1
Uncharacterized protein OS=Macaca mulatta GN=PGAM4 PE=3 SV=1	F7CUY7_MACMU (+1)	29 kDa	0.59	53556	9817	143810	110040	38514000	18617	66869	26520	-1	-1	3066.1	25503	21016	-1	126290	121790	-1	60249	-1	-1	28678	11137	14901	109000
Uncharacterized protein OS=Macaca mulatta GN=PLBD1 PE=4 SV=1	F6TC57_MACMU (+1)	63 kDa	0.59	-1	-1	-1	-1	-1	-1	-1	-1	-1	-1	75811	-1	-1	-1	-1	-1	-1	-1	-1	-1	-1	-1	-1	-1
Uncharacterized protein OS=Macaca mulatta GN=SERPINA12 PE=3 SV=1	F7CWJ1_MACMU (+1)	47 kDa	0.59	-1	-1	-1	-1	-1	-1	32741	-1	-1	-1	-1	-1	-1	-1	-1	-1	-1	-1	-1	-1	-1	-1	-1	-1
Uncharacterized protein OS=Macaca mulatta GN=TPM3 PE=3 SV=1	F6VQX6_MACMU (+1)	29 kDa	0.59	199410	9885.8	42917	221130	51493000	96030	228690	14377	-1	-1	12492	64878	28471	31409	81002	77773	-1	65021	0	-1	44291	30721	11928	51833
Uncharacterized protein OS=Macaca mulatta GN=TPM3 PE=3 SV=1	F7GS30_MACMU	33 kDa	0.59	43292	-1	0	154730	55459000	0	0	19019	-1	-1	0	0	0	0	0	0	-1	0	0	-1	0	0	0	0
Uncharacterized protein OS=Macaca mulatta GN=ZYX PE=2 SV=1	F7F059_MACMU	61 kDa	0.59	53081	-1	-1	-1	-1	-1	-1	-1	-1	-1	-1	-1	-1	-1	-1	-1	-1	-1	-1	-1	-1	-1	-1	-1
Uncharacterized protein OS=Macaca mulatta PE=3 SV=1	F6ZHA7_MACMU	41 kDa	0.59	0	0	0	0	80345000	0	0	0	0	0	0	0	0	0	0	0	0	0	-1	-1	0	0	0	0
Uncharacterized protein OS=Macaca mulatta PE=3 SV=1	F7DW30_MACMU (+3)	28 kDa	0.59	-1	-1	2956.3	0	0	0	0	0	-1	-1	0	0	-1	0	-1	-1	-1	-1	0	0	0	0	0	0
Alpha-1,4 glucan phosphorylase OS=Macaca mulatta GN=PYGM PE=2 SV=1	F6Z728_MACMU	97 kDa	0.6	-1	-1	-1	-1	6627000	-1	1478.7	-1	3233.8	-1	-1	-1	-1	-1	4113.3	1767.4	-1	-1	928.33	-1	-1	-1	152380	1538.1
Beta-hexosaminidase OS=Macaca mulatta GN=HEXB PE=2 SV=1	F7FNG8_MACMU	63 kDa	0.6	-1	5894.5	-1	-1	-1	-1	1137	-1	-1	-1	140400	-1	-1	-1	-1	-1	-1	-1	-1	-1	-1	-1	-1	-1
C3 and PZP-like alpha-2-macroglobulin domain-containing protein 9 OS=Macaca mulatta GN=EGK_03333 PE=4 SV=1	G7N5X4_MACMU	161 kDa	0.6	-1	-1	-1	-1	-1	-1	1395.8	-1	-1	-1	60278	-1	-1	-1	-1	-1	-1	-1	-1	-1	-1	1227.3	-1	-1
Fructose-bisphosphate aldolase OS=Macaca mulatta GN=ALDOA PE=2 SV=1	F6SYL4_MACMU	39 kDa	0.6	109370	64457	201370	1545100	40337000	156620	318740	204800	-1	3157	368470	255310	445720	297110	284020	348630	46176	127120	14163	4529	345710	73630	358250	525290
Glyceraldehyde-3-phosphate dehydrogenase OS=Macaca mulatta GN=GAPDH PE=2 SV=1	F6WJJ6_MACMU	36 kDa	0.6	-1	-1	19520	361740	42467000	175520	262870	538400	95008	21929	3515300	125340	353370	397810	436650	341810	384650	501580	217700	101090	134200	54065	84612	215490
Heat shock-related 70 kDa protein 2 OS=Macaca mulatta GN=HSPA2 PE=2 SV=1	G7MYA4_MACMU	70 kDa	0.6	-1	-1	-1	0	2512800	6920.9	0	0	-1	-1	6746.3	12336	0	35794	18332	-1	-1	0	-1	-1	-1	13234	-1	-1
Proteasome subunit alpha type OS=Macaca mulatta GN=PSMA5 PE=2 SV=1	F6VLE9_MACMU	26 kDa	0.6	-1	-1	-1	-1	-1	-1	-1	-1	-1	-1	164210	-1	-1	-1	-1	-1	-1	-1	-1	-1	-1	8827.5	-1	-1
Proteasome subunit alpha type OS=Macaca mulatta GN=PSMA6 PE=2 SV=1	F6W663_MACMU	27 kDa	0.6	-1	-1	-1	-1	-1	-1	-1	-1	-1	-1	108050	-1	-1	-1	-1	-1	-1	-1	-1	-1	-1	4902.2	-1	-1
Proteasome subunit beta type OS=Macaca mulatta GN=PSMB1 PE=2 SV=1	F7GNS6_MACMU (+1)	26 kDa	0.6	-1	-1	-1	-1	-1	-1	-1	-1	-1	-1	86896	-1	-1	-1	-1	-1	-1	-1	-1	-1	-1	2007.9	-1	-1
Putative uncharacterized protein OS=Macaca mulatta GN=EGK_09000 PE=4 SV=1	G7NGW8_MACMU	228 kDa	0.6	-1	-1	-1	-1	-1	-1	-1	11837	-1	-1	-1	-1	-1	512.62	-1	-1	-1	-1	-1	-1	-1	-1	-1	-1
Putative uncharacterized protein OS=Macaca mulatta GN=EGK_10748 PE=3 SV=1	G7NMC0_MACMU	43 kDa	0.6	16537	-1	5714.6	24554	8868400	-1	24283	6509.3	4207.4	-1	93862	-1	129800	7451.6	24635	65407	-1	-1	-1	-1	86956	-1	5495.7	58243
Uncharacterized protein (Fragment) OS=Macaca mulatta GN=NEB PE=4 SV=1	F7FCY6_MACMU	704 kDa	0.6	-1	-1	558.96	911.88	183220	2529	-1	-1	-1	-1	-1	757.22	-1	1250.9	2091.4	-1	13508	-1	1050.8	-1	-1	-1	-1	-1
Uncharacterized protein (Fragment) OS=Macaca mulatta PE=3 SV=1	H9H3L4_MACMU	11 kDa	0.6	178820	83469	-1	27393	57414000	0	0	-1	-1	-1	32242	165720	76003	-1	0	-1	-1	-1	-1	-1	133820	-1	-1	175140
Uncharacterized protein OS=Macaca mulatta GN=ANPEP PE=4 SV=1	F6VKN1_MACMU	110 kDa	0.6	2449.8	-1	41916	10356	-1	-1	12178	49989	19171	4026.1	11669	9183.1	-1	25396	2795.5	14495	30002	137710	-1	2398.4	8674.1	6149.8	26479	18939
Uncharacterized protein OS=Macaca mulatta GN=CAPN1 PE=4 SV=1	F6ZLR4_MACMU (+1)	82 kDa	0.6	-1	-1	-1	-1	-1	-1	-1	-1	-1	-1	320120	-1	-1	-1	-1	-1	8823.1	0	-1	-1	-1	3918.9	-1	-1
Uncharacterized protein OS=Macaca mulatta GN=KRT82 PE=3 SV=1	F7E5G2_MACMU (+1)	56 kDa	0.6	-1	-1	-1	2094.4	-1	138430	-1	-1	-1	-1	-1	-1	-1	-1	-1	-1	-1	-1	-1	-1	-1	0	-1	-1
Uncharacterized protein OS=Macaca mulatta GN=NCCRP1 PE=4 SV=1	F6QWL0_MACMU	31 kDa	0.6	-1	-1	-1	-1	10798	-1	-1	-1	-1	-1	1760100	-1	-1	-1	-1	-1	-1	-1	72388	45814	-1	-1	-1	-1
Uncharacterized protein OS=Macaca mulatta GN=PLBD2 PE=4 SV=1	F6Z3Z9_MACMU (+4)	60 kDa	0.6	-1	-1	-1	-1	4113.3	-1	-1	-1	-1	-1	-1	-1	-1	6085.9	35227	3233.4	-1	-1	4365.8	-1	1410.7	388.92	7865.4	15093
Uncharacterized protein OS=Macaca mulatta GN=THBS1 PE=4 SV=1	F6WIY2_MACMU (+1)	129 kDa	0.6	38068	4955.8	45920	99181	9493.1	36020	103260	3488.2	-1	-1	3641.4	236230	15094	3024.8	0	2757	-1	3692	-1	-1	16218	19747	24793	-1
Collagen alpha-2(I) chain OS=Macaca mulatta GN=COL1A2 PE=2 SV=1	H9Z2D1_MACMU	129 kDa	0.61	-1	-1	4422.6	-1	4816.9	-1	12001	394250	2764.2	1306.8	910.93	2434	651.58	3201.9	67870	28233	1490.2	-1	24923	897.15	7511	-1	1752.5	17034
Myomesin family member 2 OS=Macaca mulatta GN=MYOM2 PE=4 SV=1	F7FA45_MACMU	165 kDa	0.61	-1	-1	-1	4300.2	84588	-1	-1	-1	2401.8	-1	-1	-1	-1	-1	-1	-1	-1	-1	-1	-1	-1	-1	-1	-1
Pyruvate kinase (Fragment) OS=Macaca mulatta GN=PKM PE=3 SV=1	F6XKL2_MACMU	58 kDa	0.61	88950	56728	0	200860	5469000	0	0	-1	-1	-1	50305	0	-1	0	-1	0	-1	-1	-1	-1	40529	-1	8446.1	40138
Pyruvate kinase OS=Macaca mulatta GN=EGK_17651 PE=3 SV=1	G7MY48_MACMU	58 kDa	0.61	227190	86441	13719	541860	11342000	949.3	48129	4967.7	-1	-1	84677	8002.9	6115.6	9439.1	-1	11730	-1	-1	-1	-1	58355	4139.2	46492	146770
Troponin C, skeletal muscle OS=Macaca mulatta GN=TNNC2 PE=2 SV=1	F7HGA7_MACMU	18 kDa	0.61	-1	-1	-1	22021	396450	-1	-1	-1	-1	-1	537.16	-1	-1	-1	-1	-1	-1	-1	-1	-1	-1	13685	-1	-1
Uncharacterized protein OS=Macaca mulatta GN=FBP1 PE=3 SV=1	F6YGC3_MACMU	37 kDa	0.61	-1	-1	-1	-1	906180	-1	-1	-1	-1	-1	-1	-1	-1	-1	76762	3561.2	-1	-1	1614.5	-1	-1	-1	-1	-1
Uncharacterized protein OS=Macaca mulatta GN=MMP2 PE=4 SV=1	F7GIP9_MACMU (+2)	74 kDa	0.61	-1	-1	-1	-1	-1	1107.8	9527.8	-1	-1	-1	-1	-1	-1	-1	-1	7494.2	-1	-1	4400.8	-1	-1	-1	-1	-1
Uncharacterized protein OS=Macaca mulatta GN=TGM3 PE=4 SV=1	F7CIV3_MACMU (+1)	77 kDa	0.61	-1	-1	-1	9823.2	2780.2	3040	11239	7594.6	7236.8	2750.8	412880	11068	810.45	4822.6	7879	31254	30420	20341	55149	14407	957.86	1662.4	-1	-1
Uncharacterized protein OS=Macaca mulatta PE=4 SV=1	F7FAJ3_MACMU	33 kDa	0.61	55529	-1	-1	-1	620020	-1	-1	-1	-1	-1	-1	-1	-1	-1	-1	-1	-1	-1	-1	-1	-1	-1	-1	-1
Uncharacterized protein OS=Macaca mulatta PE=4 SV=1	F6YS66_MACMU (+6)	274 kDa	0.61	-1	-1	-1	-1	24482	-1	0	-1	-1	-1	1934.5	-1	-1	-1	-1	-1	-1	-1	-1	-1	-1	-1	-1	-1
Proteasome subunit alpha type OS=Macaca mulatta GN=PSMA1 PE=3 SV=1	F7GF95_MACMU (+2)	30 kDa	0.62	-1	-1	-1	-1	-1	213170	-1	5762.4	-1	-1	54017	-1	5757.6	-1	-1	-1	-1	-1	-1	-1	-1	5437.4	-1	5768.2
Protein S100 OS=Macaca mulatta GN=S100A6 PE=2 SV=1	F7DI51_MACMU	10 kDa	0.62	-1	-1	-1	71500	26245	24092	-1	38653	-1	-1	27260	25981	-1	74700	47380	-1	-1	-1	-1	-1	-1	-1	10807	22688
Putative uncharacterized protein OS=Macaca mulatta GN=EGK_00380 PE=4 SV=1	G7MHN3_MACMU (+1)	162 kDa	0.62	-1	-1	-1	48763	-1	-1	6119.4	-1	-1	-1	-1	-1	-1	-1	-1	-1	-1	-1	-1	-1	-1	-1	-1	-1
Putative uncharacterized protein OS=Macaca mulatta GN=EGK_10921 PE=4 SV=1	G7NLR2_MACMU	230 kDa	0.62	-1	-1	-1	-1	-1	0	5014.3	-1	-1	-1	-1	-1	-1	0	-1	-1	-1	-1	-1	-1	-1	562.88	-1	-1
Uncharacterized protein (Fragment) OS=Macaca mulatta GN=LAMP1 PE=4 SV=1	F6Y0V7_MACMU (+3)	45 kDa	0.62	-1	-1	-1	-1	-1	-1	-1	-1	-1	-1	93745	-1	-1	-1	-1	-1	-1	-1	-1	-1	5055.1	10209	16097	-1
Uncharacterized protein (Fragment) OS=Macaca mulatta GN=PARVB PE=4 SV=1	F6QBC8_MACMU (+3)	37 kDa	0.62	-1	-1	-1	-1	-1	-1	2286	-1	-1	-1	-1	19554	-1	-1	-1	-1	-1	-1	-1	-1	-1	-1	-1	-1
Uncharacterized protein (Fragment) OS=Macaca mulatta PE=4 SV=1	F7DVR1_MACMU	201 kDa	0.62	-1	-1	-1	-1	-1	-1	-1	28003	-1	-1	-1	-1	-1	4187	-1	-1	-1	-1	-1	-1	-1	-1	-1	-1
Uncharacterized protein OS=Macaca mulatta GN=CPA4 PE=4 SV=1	F6T373_MACMU (+1)	47 kDa	0.62	-1	-1	-1	-1	-1	-1	34124	-1	-1	-1	524720	900.27	-1	-1	5868.6	-1	15989	-1	-1	-1	-1	7586.7	-1	-1
Uncharacterized protein OS=Macaca mulatta GN=LIMS1 PE=4 SV=1	F7GXN8_MACMU	37 kDa	0.62	-1	-1	-1	-1	-1	-1	-1	-1	-1	-1	-1	9348.3	-1	-1	-1	-1	-1	-1	-1	-1	-1	805.78	1185.6	-1
Uncharacterized protein OS=Macaca mulatta GN=POSTN PE=4 SV=1	F6ZVK0_MACMU (+4)	93 kDa	0.62	-1	1302.3	2411.3	8439.8	17163	11082	4254.3	3136.2	20095	28859	3919.2	-1	2532.6	38089	8075.9	81497	10830	-1	36730	24581	7443.5	1631.8	50312	6467.9
Adenylyl cyclase-associated protein OS=Macaca mulatta GN=CAP1 PE=2 SV=1	F7HMC9_MACMU (+1)	52 kDa	0.63	108600	-1	-1	-1	-1	-1	-1	-1	-1	-1	-1	15808	-1	-1	-1	-1	-1	-1	-1	-1	-1	493.96	1072.7	-1
Anti-quaternary epitope monoclonal antibody heavy chain (Fragment) OS=Macaca mulatta PE=2 SV=1	F1D886_MACMU	18 kDa	0.63	51552000	44716000	27611000	19329000	7376400	76582000	46579000	73499000	33973000	11598000	26156000	71352000	23163000	35049000	33463000	44820000	56161000	17716000	60147000	43974000	42823000	20917000	36262000	23153000
Dipeptidylpeptidase 4 OS=Macaca mulatta GN=DPP4 PE=2 SV=1	A0A075TEP6_MACMU (+3)	88 kDa	0.63	-1	-1	18309	-1	-1	-1	10171	14861	21357	-1	7229.1	1532.7	3612.2	17986	2418	48911	26299	-1	3857.8	-1	3091	17015	9281.1	278.01
Dual specificity protein phosphatase 3 OS=Macaca mulatta GN=DUSP3 PE=2 SV=1	F7C5I2_MACMU (+1)	20 kDa	0.63	-1	-1	-1	-1	-1	-1	-1	-1	-1	-1	-1	8885.9	-1	-1	-1	-1	-1	-1	-1	-1	1568.2	-1	-1	-1
Glyceraldehyde-3-phosphate dehydrogenase (Fragment) OS=Macaca mulatta PE=3 SV=1	F6YVQ2_MACMU	37 kDa	0.63	-1	-1	-1	6079.7	6018.7	3209.7	-1	0	-1	-1	368660	0	0	0	9019.4	22301	27114	-1	-1	-1	0	-1	0	0
Pyruvate kinase OS=Macaca mulatta GN=PKM2 PE=2 SV=1	I0FSN6_MACMU	58 kDa	0.63	222520	80160	136720	890190	10316000	0	49466	5105.7	-1	-1	295250	8225.2	6285.5	17431	26241	12056	-1	-1	-1	-1	59976	4254.2	175950	242000
Uncharacterized protein OS=Macaca mulatta GN=CPN2 PE=4 SV=1	F7B749_MACMU (+1)	61 kDa	0.63	195940	145220	460550	684070	164730	234980	405720	31568	142180	1168800	534580	604410	70684	860940	905080	409510	181400	388690	155530	413340	418440	324630	720280	387480
Uncharacterized protein OS=Macaca mulatta GN=CRISP3 PE=4 SV=1	F7FY55_MACMU	28 kDa	0.63	182840	389770	325330	1164100	524260	135640	846360	2475600	540370	90504	334270	264400	195980	1108800	1319900	939740	913330	531190	112320	77991	368700	170930	134710	1923400
Uncharacterized protein OS=Macaca mulatta GN=ITIH4 PE=4 SV=1	F7GAG4_MACMU	102 kDa	0.63	917810	592470	4504800	6726400	2255500	3689800	2305200	610150	1537200	5198300	5905700	6155000	1981800	3417400	1268500	3112400	2603700	5134000	5950100	2940400	2464200	2124800	2888300	1397700
Uncharacterized protein OS=Macaca mulatta GN=PDLIM1 PE=4 SV=1	F6YRD0_MACMU (+2)	36 kDa	0.63	43360	1783.5	515.39	-1	-1	-1	12372	-1	-1	-1	0	2619.3	2868.7	-1	-1	-1	-1	-1	-1	-1	368.43	-1	1114.8	1822.5
Protein disulfide-isomerase OS=Macaca mulatta GN=PDIA3 PE=3 SV=1	F6W5I4_MACMU (+2)	55 kDa	0.64	30866	-1	-1	-1	-1	-1	-1	5341.1	-1	-1	-1	-1	-1	1873.7	-1	-1	-1	-1	-1	-1	-1	-1	-1	-1
Selenium-binding protein 1 (Fragment) OS=Macaca mulatta GN=SELENBP1 PE=2 SV=1	H9FCH1_MACMU (+1)	52 kDa	0.64	-1	-1	-1	-1	-1	39346	-1	-1	-1	-1	-1	-1	-1	-1	-1	-1	-1	-1	-1	-1	-1	8812.6	-1	-1
Uncharacterized protein (Fragment) OS=Macaca mulatta GN=ARPC4 PE=4 SV=1	F7GWC3_MACMU (+2)	19 kDa	0.64	-1	-1	-1	-1	0	0	-1	58290	-1	-1	1572.2	11910	3648.4	-1	-1	-1	-1	-1	-1	-1	3753.5	0	-1	-1
Uncharacterized protein OS=Macaca mulatta GN=CDA PE=4 SV=1	F7B5K3_MACMU	16 kDa	0.64	-1	9370.5	23129	-1	-1	-1	29468	-1	-1	-1	1803.1	3181.9	30530	-1	16003	18772	-1	-1	-1	-1	131970	4433.7	4447.5	10345
Uncharacterized protein OS=Macaca mulatta GN=COMP PE=4 SV=1	F7H6X3_MACMU (+1)	83 kDa	0.64	6749.7	8006.9	0	-1	0	-1	-1	-1	26600	-1	-1	-1	0	6139.9	-1	35759	-1	-1	-1	-1	-1	3970.4	0	14050
Anti-quaternary epitope monoclonal antibody heavy chain (Fragment) OS=Macaca mulatta PE=2 SV=1	F1D885_MACMU	18 kDa	0.65	66684000	57672000	38980000	24976000	9190800	100960000	55862000	97503000	42221000	15484000	34707000	93780000	29134000	47069000	44137000	60332000	73955000	23753000	78418000	59116000	56912000	27653000	47168000	34236000
Uncharacterized protein OS=Macaca mulatta GN=ALCAM PE=4 SV=1	F7E9U2_MACMU (+3)	65 kDa	0.65	-1	-1	-1	-1	-1	-1	-1	2477	2719.1	-1	-1	-1	-1	0	8903.1	-1	-1	-1	-1	-1	-1	-1	-1	-1
Uncharacterized protein OS=Macaca mulatta GN=DSG2 PE=4 SV=1	F7GWF5_MACMU (+1)	123 kDa	0.65	-1	-1	889.03	-1	-1	-1	-1	-1	-1	-1	-1	-1	-1	-1	-1	3677.6	-1	-1	-1	-1	-1	902.92	1780.4	-1
Uncharacterized protein OS=Macaca mulatta GN=MASP1 PE=3 SV=1	F7HR39_MACMU	82 kDa	0.65	327440	169710	615080	1217600	655070	59403	800490	505220	797880	666420	139790	488910	152430	900130	659670	763120	851200	653370	276550	341520	347970	299320	918750	511050
Uncharacterized protein OS=Macaca mulatta GN=PARK7 PE=4 SV=1	F7CMK7_MACMU (+1)	20 kDa	0.65	-1	-1	10138	-1	13629	-1	-1	-1	-1	-1	-1	-1	7492.1	8156.8	-1	-1	-1	-1	-1	-1	-1	-1	-1	-1
Uncharacterized protein OS=Macaca mulatta PE=4 SV=1	F7EDL2_MACMU (+1)	24 kDa	0.65	-1	186410	145930	14015	1674100	1077700	10862000	492170	109700	26606	386510	127040	125610	2805700	-1	34532	496680	6441000	38732	2558300	22805	225190	615040	4006400
ATP-dependent 6-phosphofructokinase OS=Macaca mulatta GN=PFKM PE=3 SV=1	F6WXR9_MACMU (+2)	82 kDa	0.66	-1	-1	-1	-1	1624400	-1	-1	-1	-1	79215	-1	-1	-1	-1	-1	-1	414820	-1	-1	-1	-1	-1	-1	-1
Collagen alpha-1(III) chain preproprotein OS=Macaca mulatta GN=COL3A1 PE=2 SV=1	F6V7P3_MACMU (+2)	138 kDa	0.66	-1	-1	1667.7	-1	-1	-1	-1	58670	-1	-1	-1	-1	-1	-1	11270	5367.7	-1	-1	1285.1	-1	-1	-1	-1	3358.4
Complement factor H-related 3-like protein OS=Macaca mulatta PE=2 SV=1	W5QVR7_MACMU	45 kDa	0.66	-1	-1	868600	1885300	611870	462770	391550	30806	328110	1243600	579440	779000	78170	282020	378940	542280	391270	370020	858140	367970	136590	146140	305590	87767
Protein disulfide-isomerase OS=Macaca mulatta GN=P4HB PE=3 SV=1	F7H8I0_MACMU (+2)	58 kDa	0.66	18430	-1	2681.5	-1	0	-1	-1	7566	-1	-1	-1	-1	-1	11081	-1	-1	-1	-1	-1	-1	-1	-1	-1	-1
Uncharacterized protein (Fragment) OS=Macaca mulatta GN=AMH PE=3 SV=1	H9H2N1_MACMU	18 kDa	0.66	-1	-1	-1	-1	-1	22623	-1	-1	-1	-1	-1	-1	5240.3	-1	-1	-1	-1	-1	-1	-1	7038.7	6818.6	-1	-1
Xaa-Pro dipeptidase OS=Macaca mulatta GN=PEPD PE=2 SV=1	G7NLG9_MACMU (+1)	55 kDa	0.66	96273	41236	40865	61260	41352	21998	288110	124760	101410	-1	13659	6556.4	19944	154360	-1	226490	211360	43158	81091	-1	35599	5443.4	8485.8	107410
Calmodulin-like protein 5 OS=Macaca mulatta GN=CALML5 PE=2 SV=1	F7HMI0_MACMU	16 kDa	0.67	-1	-1	-1	22699	-1	42976	6455.5	1418600	75349	-1	11993	-1	11288	374990	303300	48569	-1	417900	54072	15463	-1	-1	-1	-1
Catalase OS=Macaca mulatta GN=CAT PE=2 SV=1	G7NDL6_MACMU	60 kDa	0.67	196550	126230	6077.4	56472	32150	30169	185510	97832	13896	3053.1	286840	11791	63470	66389	215970	37659	66405	42946	62550	4672.6	32390	51135	60857	2726.5
Galectin OS=Macaca mulatta GN=LGALS7 PE=4 SV=1	F6U8V6_MACMU	15 kDa	0.67	-1	30589	-1	34178	17416	7130.4	-1	2046900	-1	15701	205590	12825	37000	288690	-1	50080	101520	76944	62038	-1	35251	115620	4687.9	-1
MHC class I antigen OS=Macaca mulatta GN=Mamu-B PE=2 SV=1	A9XN49_MACMU (+8)	40 kDa	0.67	-1	7130	-1	-1	-1	-1	-1	-1	-1	10487	6253.1	13660	-1	-1	-1	87338	-1	-1	-1	-1	-1	-1	-1	-1
Putative uncharacterized protein OS=Macaca mulatta GN=EGK_02860 PE=4 SV=1	G7N3E4_MACMU	25 kDa	0.67	14863000	31160000	73002000	16043000	19687000	25244000	79649000	15610000	13132000	26415000	39537000	32369000	88286000	19574000	17139000	56482000	21203000	62920000	63377000	39259000	60317000	43255000	44403000	79507000
Uncharacterized protein OS=Macaca mulatta GN=CFHR3 PE=4 SV=1	F6XAG6_MACMU	37 kDa	0.67	6175.5	17052	41604	150970	75308	140240	0	-1	75243	124160	100080	99808	25417	119950	24702	89241	158260	31556	155230	67125	54637	2376.1	74687	19604
Myoglobin OS=Macaca mulatta GN=MB PE=3 SV=1	F7ARV1_MACMU	17 kDa	0.68	-1	-1	-1	-1	7956.2	-1	-1	-1	-1	1052.5	-1	-1	36534	-1	78011	4034.9	-1	-1	-1	-1	6227.3	-1	-1	1774.6
Putative uncharacterized protein (Fragment) OS=Macaca mulatta GN=EGK_01830 PE=4 SV=1	G7MF07_MACMU	132 kDa	0.68	398380	457620	4291800	9227900	2675600	3270400	1632200	581780	1544700	5445700	2166800	3949800	1274100	2174200	1676100	2800000	2102500	1799300	4016900	2749300	871300	1113800	2436300	333880
Uncharacterized protein OS=Macaca mulatta GN=IGFBP2 PE=4 SV=1	F6YKM5_MACMU (+1)	35 kDa	0.68	-1	-1	-1	-1	-1	-1	-1	-1	-1	-1	-1	1527	-1	-1	-1	-1	-1	-1	-1	-1	3250.6	-1	-1	-1
Uncharacterized protein OS=Macaca mulatta GN=SFN PE=3 SV=1	F6RM85_MACMU (+1)	24 kDa	0.68	-1	-1	14695	0	0	0	0	771280	-1	-1	10625	30209	-1	290220	-1	-1	-1	14506	0	0	0	42919	22996	0
Catalase OS=Macaca mulatta GN=CAT PE=3 SV=1	F6PLF0_MACMU	60 kDa	0.69	143980	98901	3532.6	77104	34468	31850	182610	122280	28603	7239.1	333600	10845	67048	53669	199980	32208	97528	89141	81872	25761	26392	51135	60857	6641.7
Fructose-bisphosphate aldolase OS=Macaca mulatta GN=ALDOB PE=3 SV=1	F7HRC7_MACMU	39 kDa	0.69	-1	1891.4	0	-1	0	-1	13310	-1	-1	-1	0	0	4465.4	-1	27075	8235.1	-1	-1	-1	-1	46988	-1	-1	2038.9
Putative uncharacterized protein OS=Macaca mulatta GN=EGK_13111 PE=3 SV=1	G7NQ89_MACMU (+1)	20 kDa	0.69	-1	-1	2806.6	-1	-1	-1	-1	-1	-1	-1	-1	10237	-1	-1	-1	-1	-1	-1	-1	-1	-1	-1	3019.6	1776.1
Semenogelin II OS=Macaca mulatta GN=EGK_02370 PE=4 SV=1	G7N4R0_MACMU	80 kDa	0.69	45093	-1	-1	-1	-1	0	5105.6	0	-1	-1	-1	-1	-1	-1	-1	-1	-1	216990	-1	-1	-1	-1	-1	40521
Uncharacterized protein (Fragment) OS=Macaca mulatta PE=4 SV=1	H9H5G1_MACMU	15 kDa	0.69	-1	0	739220	551350	477260	1080800	896620	-1	0	883790	280290	1033700	-1	73289	416250	0	0	474780	299330	-1	481960	51301	1157400	897170
Uncharacterized protein OS=Macaca mulatta GN=KRT85 PE=3 SV=1	F7E5H3_MACMU	56 kDa	0.69	-1	-1	0	633620	0	630400	299830	0	0	156010	0	0	257240	0	0	0	0	677770	845020	0	0	0	0	0
Uncharacterized protein OS=Macaca mulatta GN=SEMG1P PE=4 SV=1	F6TGQ7_MACMU	52 kDa	0.69	320100	-1	-1	32013	-1	6456.6	3179.1	6184.2	-1	-1	-1	1439.4	-1	-1	-1	-1	-1	260120	-1	-1	-1	-1	-1	61234
Aspartate aminotransferase OS=Macaca mulatta GN=GOT1 PE=2 SV=1	H9EVG6_MACMU	46 kDa	0.7	-1	-1	-1	-1	-1	-1	-1	-1	-1	-1	-1	-1	-1	-1	14946	-1	-1	-1	-1	-1	-1	-1	-1	16120
Uncharacterized protein OS=Macaca mulatta GN=DSC3 PE=4 SV=1	F7DB43_MACMU (+2)	94 kDa	0.7	-1	-1	-1	-1	-1	-1	7982	-1	-1	-1	-1	-1	-1	-1	-1	-1	7574.8	-1	-1	-1	-1	-1	-1	-1
Bleomycin hydrolase (Fragment) OS=Macaca mulatta GN=EGK_08362 PE=4 SV=1	G7NGT0_MACMU (+1)	52 kDa	0.71	-1	-1	-1	26095	41711	16382	57113	46916	-1	-1	449300	-1	-1	-1	55962	53581	168880	-1	97077	21418	-1	-1	-1	16600
Putative uncharacterized protein (Fragment) OS=Macaca mulatta GN=EGK_02854 PE=4 SV=1	G7N3D9_MACMU	12 kDa	0.71	2266400	-1	1511900	2536200	415110	72543	236710	5344600	1940400	2683400	1022300	1309500	3350900	7183800	238360	2605400	8913700	4469100	2302600	1345600	2264800	3073000	-1	2499900
Thymosin beta-4 OS=Macaca mulatta GN=TMSB4X PE=2 SV=1	I0FUP5_MACMU	5 kDa	0.71	2666700	138840	25592	654310	1638000	16698	831910	1047400	-1	-1	32653	42347	979450	2675800	65710	325130	1497100	340850	-1	-1	30434	34071	60392	1177800
Uncharacterized protein OS=Macaca mulatta GN=APCS PE=4 SV=1	F7H1V9_MACMU (+1)	25 kDa	0.71	1278100	1180700	7583700	13018000	7362800	6350700	8419200	13261000	7529500	9204800	3292900	5503800	5568900	4751400	6193800	7976600	2510800	6086700	2445500	14247000	5152600	5266200	6747600	11301000
Endoplasmin OS=Macaca mulatta GN=HSP90B1 PE=2 SV=1	F7EZT6_MACMU (+10)	93 kDa	0.72	-1	-1	1811.1	-1	-1	1234.8	3094.4	1384	-1	-1	-1	7481.7	-1	-1	-1	-1	-1	-1	-1	-1	-1	1461.4	4345.1	-1
Carboxylic ester hydrolase OS=Macaca mulatta PE=3 SV=1	F6UNJ2_MACMU	60 kDa	0.73	381720	-1	-1	-1	191310	-1	21498	389040	-1	-1	-1	-1	-1	1520400	-1	-1	-1	-1	-1	-1	3821500	-1	-1	-1
Carboxylic ester hydrolase OS=Macaca mulatta GN=EGK_12872 PE=3 SV=1	G7NQ39_MACMU	60 kDa	0.74	501000	-1	-1	-1	179060	-1	21498	518070	-1	-1	-1	-1	-1	2012100	-1	-1	-1	-1	-1	-1	4710900	-1	-1	-1
Complement factor H-like protein OS=Macaca mulatta GN=CFH-L PE=2 SV=1	S4UE99_MACMU (+1)	51 kDa	0.74	217510	224650	6479300	15978000	4261200	4139800	2425100	763540	1765500	7988600	2901400	6253800	1749300	2851700	2695500	3267200	3028800	2740600	6197600	3543200	1287700	1513600	3249000	419050
Fibulin-1 isoform C (Fragment) OS=Macaca mulatta GN=FBLN1 PE=2 SV=1	H9F513_MACMU	72 kDa	0.74	321360	154630	352340	194390	395670	484510	359460	60626	249560	270190	210210	232210	78901	246860	65078	494110	202300	146240	374350	151190	223460	101640	267910	75259
Isocitrate dehydrogenase [NADP] OS=Macaca mulatta GN=IDH1 PE=2 SV=1	F7GN57_MACMU (+2)	47 kDa	0.74	-1	-1	1461.4	-1	2410.9	-1	-1	5239.6	-1	-1	21934	-1	-1	-1	-1	-1	-1	-1	-1	-1	-1	-1	-1	37625
Uncharacterized protein OS=Macaca mulatta GN=CDH5 PE=4 SV=1	F7DX07_MACMU	87 kDa	0.74	-1	4698.6	45920	30498	39796	22454	91228	5404.6	13943	5349.4	10745	33578	9170.6	39324	40460	43517	17971	10191	25563	7406	23111	20379	50464	15608
Uncharacterized protein OS=Macaca mulatta GN=F13B PE=4 SV=1	F6XAB8_MACMU	76 kDa	0.74	97220	12446	-1	-1	-1	1366.8	6085.8	6691.6	18513	-1	5409.5	52502	8888	-1	4638.4	9372.1	8159	-1	-1	-1	10821	21189	11803	3629.1
Chitinase-3-like protein 1 OS=Macaca mulatta GN=CHI3L1 PE=2 SV=1	F7E1U6_MACMU (+1)	43 kDa	0.75	-1	-1	25147	168570	-1	45798	23766	8485.2	-1	13525	13226	73174	67004	15304	102600	30081	11515	16678	28561	33082	127440	1323.6	37328	119840
Heat shock protein beta-1 OS=Macaca mulatta GN=HSPB1 PE=2 SV=1	F6XTF7_MACMU	23 kDa	0.75	-1	-1	-1	6429.6	-1	22920	-1	644130	-1	12847	153910	-1	15184	241910	102180	30816	218150	138210	-1	2831	4470.8	310200	-1	-1
Keratin, type II cytoskeletal 8 OS=Macaca mulatta GN=KRT8 PE=2 SV=1	F6U9A3_MACMU (+1)	54 kDa	0.75	0	0	992530	4888900	2375600	3277000	0	15080000	0	1447700	11108000	1830400	2521000	0	0	3820000	0	10342000	0	2864000	1689200	2164100	0	0
Uncharacterized protein (Fragment) OS=Macaca mulatta GN=LOC100428661 PE=3 SV=1	F7F5D8_MACMU	141 kDa	0.75	-1	-1	1484.7	19268	-1	-1	8390.8	14439	16125	2549.3	460.36	-1	2420	9587.5	23657	14756	-1	3698	2289.4	-1	4927.4	4040.8	7108	10428
Uncharacterized protein (Fragment) OS=Macaca mulatta PE=3 SV=1	F7GPG9_MACMU (+1)	40 kDa	0.75	0	-1	0	0	0	0	0	16894000	0	0	10632000	1659000	0	0	7127400	0	0	0	9900000	0	1607400	0	0	0
Uncharacterized protein OS=Macaca mulatta GN=SERPING1 PE=3 SV=1	F7F4G6_MACMU	55 kDa	0.75	31173	23700	9990800	12962000	5787800	5058900	7309600	1285200	2780500	4721800	7902400	8063700	4113000	10473000	8038000	11941000	2335200	8612900	8734800	4460800	6110900	3653400	4691500	3571200
Serum amyloid A protein OS=Macaca mulatta GN=EGK_06438 PE=3 SV=1	G7NDT2_MACMU	15 kDa	0.76	1700700	253440	3881200	3701600	2497400	5935900	2067500	750310	2074500	1450300	2203400	3526800	7107100	2658600	2638300	2859600	1785200	1691500	4777200	1495000	3694300	1752500	2452800	1295200
Alpha-albumin (Fragment) OS=Macaca mulatta GN=EGK_15801 PE=4 SV=1	G7MT38_MACMU	69 kDa	0.77	1430700	1384900	9463400	12467000	7164700	2550500	6937800	914520	479480	4669300	7104200	5656400	3601200	11413000	5734400	5957000	5050500	3755800	4715200	2583200	4851900	3824200	13892000	4432600
Proteasome subunit beta type OS=Macaca mulatta GN=PSMB6 PE=3 SV=1	F7HR46_MACMU (+1)	25 kDa	0.77	-1	-1	6048.1	23873	-1	-1	-1	25957	-1	-1	82433	-1	-1	-1	3851.5	4972.9	-1	-1	4570.8	-1	-1	-1	-1	-1
Transketolase OS=Macaca mulatta GN=TKT PE=3 SV=1	F7BHR1_MACMU (+3)	68 kDa	0.77	-1	-1	6465.2	-1	-1	-1	-1	-1	-1	-1	-1	-1	-1	2090.3	-1	-1	3915.4	-1	-1	-1	-1	-1	-1	-1
Uncharacterized protein (Fragment) OS=Macaca mulatta GN=LOC708249 PE=4 SV=1	F7H5X9_MACMU (+1)	13 kDa	0.77	13081000	50892000	7932900	6307800	4642700	7842400	20360000	6776400	21250000	2376600	10639000	11135000	17361000	11503000	15497000	7557000	9400500	5712500	8691400	6689500	14526000	15424000	11726000	19125000
Thymidine phosphorylase OS=Macaca mulatta GN=TYMP PE=3 SV=1	F7GLL7_MACMU	50 kDa	0.78	-1	-1	-1	-1	-1	-1	-1	18501	-1	-1	14056	-1	-1	-1	-1	-1	-1	-1	-1	-1	-1	7068.8	-1	-1
Uncharacterized protein (Fragment) OS=Macaca mulatta PE=4 SV=1	H9H2Q5_MACMU	36 kDa	0.78	394330000	326400000	394070000	385960000	218120000	311440000	356340000	371440000	330370000	291740000	320570000	202110000	491160000	390690000	399640000	325030000	503100000	274650000	346290000	217190000	274660000	479800000	486660000	284330000
Cation-independent mannose-6-phosphate receptor OS=Macaca mulatta GN=IGF2R PE=2 SV=1	H9Z8I5_MACMU	274 kDa	0.79	-1	-1	2833.7	898.2	3052.1	972.43	2553.8	-1	1758.1	1619	2643.3	917.93	1173.5	1740.6	1631.7	10704	-1	-1	6693.3	472.83	1461.4	1914.2	7037.7	3905.1
Monocyte differentiation antigen CD14 OS=Macaca mulatta GN=CD14 PE=2 SV=1	B3Y6B8_MACMU (+2)	40 kDa	0.79	196630	134000	497120	696560	281480	294300	272270	870650	85781	231040	264720	154260	84385	639880	563640	764840	13806	691760	638400	138270	289490	65283	144560	623700
Putative uncharacterized protein OS=Macaca mulatta GN=EGK_14738 PE=3 SV=1	G7MRL4_MACMU (+1)	85 kDa	0.8	1598100	743980	16566000	30425000	13171000	12385000	10579000	4079100	4724100	11997000	15215000	12744000	3461700	18876000	5076100	13268000	3596500	9216700	12019000	10027000	4701500	3992700	9842200	2903100
Uncharacterized protein (Fragment) OS=Macaca mulatta PE=4 SV=1	F7HD19_MACMU	11 kDa	0.8	4304600	27861000	6100700	6138400	5826900	11883000	16543000	12073000	13835000	3423400	8754100	12521000	15352000	12334000	8457100	8437700	11250000	5358400	14586000	7067500	12596000	16010000	16132000	14092000
Uncharacterized protein OS=Macaca mulatta GN=AZGP1 PE=3 SV=1	F6YWS9_MACMU	34 kDa	0.8	859320	1330200	2431600	3800700	2068700	1477400	3028800	8929400	3244100	2849100	2955200	1903900	8081600	5230200	5992100	4169600	3854300	2898400	4643600	1301700	3840200	426780	4209500	5883600
Semenogelin I isoform a preproprotein OS=Macaca mulatta GN=SEMG1 PE=4 SV=1	A4K2T5_MACMU	44 kDa	0.81	40342	-1	-1	0	-1	0	0	5565.8	-1	-1	-1	-1	-1	-1	-1	-1	-1	78544	-1	-1	-1	-1	-1	45481
Uncharacterized protein (Fragment) OS=Macaca mulatta PE=4 SV=1	H9H441_MACMU	10 kDa	0.81	3078400	8719500	1510200	3388300	3689900	1248400	3791200	5323900	5780600	1355500	793950	4952900	3432800	8642200	9294900	8083200	3181500	2372400	2889600	809670	2644800	7454100	3080900	2638800
Uncharacterized protein (Fragment) OS=Macaca mulatta PE=4 SV=1	H9H2V9_MACMU (+1)	37 kDa	0.82	9745500	36275000	12030000	4037100	1083000	19014000	103340000	6398000	8038500	913430	18142000	82130000	2659600	6928000	13262000	8420200	7944700	13382000	2476800	9778700	1996000	40162000	7644100	33165000
Uncharacterized protein OS=Macaca mulatta GN=C7 PE=4 SV=1	F7ALN6_MACMU	93 kDa	0.82	450590	247850	638720	1667100	497770	671660	416760	94857	396060	1398700	970790	905400	281060	332710	249880	788280	214400	671220	731640	262650	803630	544790	685870	57541
Uncharacterized protein OS=Macaca mulatta GN=F12 PE=3 SV=1	F7FY72_MACMU (+1)	68 kDa	0.82	72413	87197	461420	748960	44228	47522	337750	572760	395900	181250	489750	1219900	444470	57507	188330	651220	213190	314700	452650	130610	200830	227770	331550	350940
Uncharacterized protein OS=Macaca mulatta GN=RECK PE=4 SV=1	F6Z6L8_MACMU (+3)	107 kDa	0.82	-1	-1	3398.2	-1	-1	-1	-1	-1	-1	-1	-1	-1	2268.3	-1	-1	5622.9	-1	-1	-1	-1	-1	1361.9	4031.2	-1
Complement component C7 (Fragment) OS=Macaca mulatta GN=EGK_16447 PE=4 SV=1	G7MV54_MACMU (+1)	93 kDa	0.83	457240	255970	742840	1936800	559680	568410	498980	118500	445830	1432300	1113300	1013900	351140	391120	299670	880730	251170	734660	936720	304260	913490	637290	672160	69864
Gamma-glutamyl hydrolase OS=Macaca mulatta GN=GGH PE=2 SV=1	F7E4X1_MACMU (+1)	36 kDa	0.83	73842	-1	23805	-1	-1	-1	-1	93061	-1	-1	7955.9	16023	56420	-1	186830	43763	-1	-1	-1	14204	-1	5263.1	12813	70108
Uncharacterized protein OS=Macaca mulatta GN=THBS4 PE=4 SV=1	F7EPG2_MACMU (+1)	106 kDa	0.83	5568.5	6605.7	18155	12631	16487	1463.6	5243.7	-1	36601	-1	2350.4	-1	2477.7	15468	3730.1	69338	12788	-1	25974	-1	1035.3	4059.3	32989	24649
Complement C1r subcomponent-like protein OS=Macaca mulatta GN=C1RL PE=2 SV=1	H9EXP2_MACMU	54 kDa	0.84	164060	71930	59226	167670	56702	55011	121050	57078	0	30065	100830	11758	33284	295450	129140	179840	24692	18978	63367	20558	-1	32193	269090	20430
Uncharacterized protein OS=Macaca mulatta GN=IGFBP3 PE=4 SV=1	F6RF33_MACMU (+2)	32 kDa	0.84	-1	-1	15858	41313	8560.4	19053	3765.4	-1	0	13079	23475	52256	-1	10304	6486.9	41903	11636	-1	31971	-1	13201	-1	3300.4	7695.3
Putative uncharacterized protein OS=Macaca mulatta GN=EGK_19851 PE=4 SV=1	G7N2G0_MACMU	26 kDa	0.86	56730	37363	2793900	567980	1235700	809870	369570	1076000	480750	389500	565230	821200	939030	2875200	566800	606530	173380	1605400	402670	636080	1130000	252460	809320	3076200
Uncharacterized protein (Fragment) OS=Macaca mulatta PE=4 SV=1	F7A2M2_MACMU	10 kDa	0.86	-1	-1	425670	3082100	1438000	908540	2726500	995060	607380	504430	5717700	76279	331910	1337600	6677000	1007400	906260	1351600	645360	1743300	-1	1127200	131420	3065100
Uncharacterized protein OS=Macaca mulatta GN=LOC722714 PE=3 SV=1	F6SW75_MACMU	76 kDa	0.86	778250	303090	1412700	3455100	1386200	440770	3748100	1665400	2475300	1274200	800200	980720	1018000	3766900	3258400	2277000	2715800	671170	917180	900300	599490	507280	1368000	2359100
Mannose-binding protein C (Fragment) OS=Macaca mulatta PE=2 SV=1	Q28518_MACMU	25 kDa	0.87	69821	45985	3439700	699060	1520900	996760	456490	1324300	591700	479390	695670	1013900	1155700	3548000	702300	746500	213390	1975900	706560	782870	1393500	310720	996090	3807900
Putative uncharacterized protein OS=Macaca mulatta GN=EGK_14737 PE=3 SV=1	G7MRL3_MACMU	83 kDa	0.87	27370	32106	912780	1733800	525090	771990	675670	107320	433070	1128600	1649400	794660	301160	966110	383110	931800	291060	604320	524670	660200	403040	464990	942590	90271
Putative uncharacterized protein (Fragment) OS=Macaca mulatta GN=EGK_00223 PE=3 SV=1	G7MGU6_MACMU	75 kDa	0.88	789440	289060	1413600	3512000	1298800	461690	3992800	1688600	2626400	1209100	803730	991240	1053300	4053900	3284000	2371800	2731700	676180	949450	964280	614270	511430	1400800	2393300
Putative uncharacterized protein (Fragment) OS=Macaca mulatta GN=EGK_18507 PE=3 SV=1	G7MW31_MACMU	35 kDa	0.88	22197	-1	6668.1	-1	15558	-1	136430	-1	-1	-1	-1	-1	-1	90768	130270	-1	-1	-1	26173	-1	-1	-1	-1	16859
Hepatocyte growth factor activator OS=Macaca mulatta GN=EGK_00031 PE=3 SV=1	G7MFS9_MACMU	93 kDa	0.89	327680	211630	1237800	1157200	813770	536430	860820	406610	684730	540840	766340	395520	246720	765810	895080	1093700	447060	122460	723150	212250	279330	337560	389270	677180
Putative uncharacterized protein (Fragment) OS=Macaca mulatta GN=EGK_02864 PE=4 SV=1	G7N3E8_MACMU	11 kDa	0.89	5493400	8979400	125250000	14970000	16036000	18350000	43141000	10986000	10101000	27136000	22803000	36720000	32572000	12252000	17764000	19665000	4539300	38899000	19065000	23156000	49909000	23225000	42664000	39425000
Uncharacterized protein OS=Macaca mulatta GN=HGFAC PE=3 SV=1	F7DH19_MACMU	70 kDa	0.89	471210	287700	1872100	1889000	1298300	890140	1295800	725450	1141800	789260	1184600	644130	409310	1358200	1274700	1805900	769820	207890	1051900	329050	481740	509630	602900	1054300
Uncharacterized protein OS=Macaca mulatta GN=CNTN1 PE=4 SV=1	F7H8M8_MACMU (+2)	109 kDa	0.9	-1	-1	2160.9	-1	-1	-1	-1	-1	1273.5	-1	-1	-1	-1	1684.4	-1	4289.5	-1	-1	-1	-1	-1	-1	4514.2	-1
Uncharacterized protein OS=Macaca mulatta GN=SERPINA4 PE=3 SV=1	F6UJL8_MACMU (+1)	49 kDa	0.9	-1	-1	214040	295520	120460	105670	369400	70040	-1	277170	314350	60121	-1	104110	59422	101620	-1	25897	132930	238670	35340	12996	375890	-1
Uncharacterized protein OS=Macaca mulatta GN=APOC2 PE=4 SV=1	G7NMB2_MACMU	11 kDa	0.91	139340	111710	894610	2916500	355090	2290700	2054200	118330	483740	462450	487590	621620	899230	3431600	1052500	3101000	525300	574850	1927000	831150	569090	573250	694780	626830
Uncharacterized protein OS=Macaca mulatta GN=C6 PE=4 SV=1	F7HG52_MACMU (+1)	105 kDa	0.92	123000	88079	1061800	3372200	625760	1736500	716440	142450	252770	1202800	1202800	1363600	269050	1119300	407360	1515700	238400	984630	1261500	381680	177440	186460	1084900	149670
Putative uncharacterized protein (Fragment) OS=Macaca mulatta GN=EGK_21327 PE=4 SV=1	G8F1K5_MACMU	13 kDa	0.93	880390	1451500	4436100	2995100	2895200	0	6344500	8249400	6066700	1431800	2098700	4351500	2357700	6420000	0	4338700	13875000	0	0	2728600	2270400	3478800	6104600	4482200
Complement C1s subcomponent OS=Macaca mulatta GN=C1S PE=2 SV=1	H9FZ52_MACMU	77 kDa	0.94	739550	604440	3154700	3978500	2407700	1202200	2960800	998050	1102300	2941300	2532600	1988900	1225900	3160800	1895000	2925900	1284500	1636400	1943700	393270	1867600	1937400	3008200	1773600
Lysozyme OS=Macaca mulatta GN=LYZ PE=2 SV=1	G7N7L9_MACMU (+1)	16 kDa	0.94	-1	-1	40036	62405	24736	-1	32346	53569	-1	18862	24454	35791	-1	65563	67800	82052	-1	-1	63168	18684	82666	20975	21553	22883
Fibulin-1 isoform D (Fragment) OS=Macaca mulatta GN=FBLN1 PE=2 SV=1	H9F4V4_MACMU	75 kDa	0.95	344550	167160	369130	219070	435830	501960	365340	57435	277660	384960	321940	318330	78724	286410	70163	644040	205220	159780	445580	182610	298740	150030	336890	94283
Uncharacterized protein (Fragment) OS=Macaca mulatta PE=4 SV=1	F6RVX2_MACMU (+1)	11 kDa	0.95	5651100	30072000	5245400	5115300	5093900	10071000	13786000	10061000	11529000	2852800	7295100	11810000	12622000	12248000	7047600	9157000	14820000	4465300	13480000	5889600	10556000	13809000	13855000	11743000
Carboxypeptidase N subunit 2 OS=Macaca mulatta GN=CPN2 PE=2 SV=1	I0FJH6_MACMU	61 kDa	0.96	195940	145220	443130	371680	75287	175740	600120	31568	115710	446820	310810	288760	70684	441910	650830	263530	150210	219690	146420	153330	247910	16800	392980	362690
Cytokeratin-2P OS=Macaca mulatta GN=EGK_03689 PE=3 SV=1	G7N730_MACMU	67 kDa	0.96	0	0	0	8640000	0	0	0	23300000	0	2608300	7257300	0	3956900	0	0	0	0	13927000	0	4618400	2668200	2469500	0	0
Uncharacterized protein OS=Macaca mulatta GN=LAMB1 PE=4 SV=1	F7HPY4_MACMU (+2)	198 kDa	0.97	-1	-1	1259.3	-1	-1	-1	1624.8	-1	1509.9	-1	818.36	-1	1284.7	742.86	-1	3288.6	-1	-1	1721	-1	225.66	-1	767.33	598.5
Uncharacterized protein OS=Macaca mulatta GN=C4BPB PE=4 SV=1	F6XIH5_MACMU (+1)	28 kDa	0.99	63248	160600	19372	-1	-1	162060	93850	-1	171240	-1	97426	128050	56898	20251	22638	8236.5	156390	230950	-1	125340	160260	23676	39859	44286
Cytokeratin-12 OS=Macaca mulatta GN=KRT12 PE=3 SV=1	F7B5C2_MACMU (+1)	54 kDa	1	-1	-1	-1	-1	-1	-1	-1	-1	-1	-1	-1	-1	-1	-1	-1	-1	-1	-1	-1	-1	-1	-1	-1	-1
Cytokeratin-27 OS=Macaca mulatta GN=EGK_08665 PE=4 SV=1	G7NI98_MACMU (+1)	50 kDa	1	-1	-1	-1	-1	-1	-1	-1	-1	-1	-1	-1	-1	-1	-1	-1	-1	-1	-1	-1	-1	-1	-1	-1	-1
Keratin, type I cytoskeletal 19 OS=Macaca mulatta GN=LOC707129 PE=2 SV=1	F7A635_MACMU (+1)	44 kDa	1	-1	-1	-1	-1	-1	-1	-1	-1	-1	-1	-1	-1	-1	-1	-1	-1	-1	-1	-1	-1	-1	-1	-1	-1
Uncharacterized protein OS=Macaca mulatta GN=KRT28 PE=4 SV=1	F7B5I4_MACMU (+2)	53 kDa	1	-1	-1	-1	-1	-1	-1	-1	-1	-1	-1	-1	-1	-1	-1	-1	-1	-1	-1	-1	-1	-1	-1	-1	-1
