# Supplementary material for: Time- and radiation-dose dependent changes in the plasma proteome after total body irradiation of non-human primates: Implications for biomarker selection
Source: PLoS One. 2017 Mar 28;12(3):e0174771. doi: 10.1371/journal.pone.0174771 (PMC5370149; doi:10.1371/journal.pone.0174771)
Supplement: S2 Table — (XLSX) [file pone.0174771.s002.xlsx]

## Sheet: Sheet1
Supplemental Table 2. Raw data output from MaxQuant consisting of iBAQ, LFQ, and MS/MS count data.
																													LFQ Intensities
				6.7 Gy Day 12	6.7 Gy Day 12	6.7 Gy Day 4	6.7 Gy Day 4	6.7 Gy Day 4	6.7 Gy Day 4	6.7 Gy Day 7	6.7 Gy Day 7	6.7 Gy Day 7	6.7 Gy Day 7	7.4 Gy Day 12	7.4 Gy Day 12	7.4 Gy Day 4	7.4 Gy Day 4	7.4 Gy Day 4	7.4 Gy Day 4	7.4 Gy Day 7	7.4 Gy Day 7	7.4 Gy Day 7	7.4 Gy Day 7	Control	Control	Control	Control		6.7 Gy Day 12	6.7 Gy Day 12	6.7 Gy Day 4	6.7 Gy Day 4	6.7 Gy Day 4	6.7 Gy Day 4	6.7 Gy Day 7	6.7 Gy Day 7	6.7 Gy Day 7	6.7 Gy Day 7	7.4 Gy Day 12	7.4 Gy Day 12	7.4 Gy Day 4	7.4 Gy Day 4	7.4 Gy Day 4	7.4 Gy Day 4	7.4 Gy Day 7	7.4 Gy Day 7	7.4 Gy Day 7	7.4 Gy Day 7	Control
Protein IDs	Fasta headers	Mol. weight [kDa]	iBAQ	iBAQ 2009C	iBAQ 2509C	iBAQ 2005C	iBAQ 2006C	iBAQ 2505C	iBAQ 2506C	iBAQ 2007C	iBAQ 2008C	iBAQ 2507C	iBAQ 2508C	iBAQ 3009C	iBAQ 3509C	iBAQ 3005C	iBAQ 3006C	iBAQ 3505C	iBAQ 3506C	iBAQ 3007C	iBAQ 3008C	iBAQ 3507C	iBAQ 3508C	iBAQ 1005D	iBAQ 1006D	iBAQ 1505D	iBAQ 1506D		LFQ intensity 2009C	LFQ intensity 2509C	LFQ intensity 2005C	LFQ intensity 2006C	LFQ intensity 2505C	LFQ intensity 2506C	LFQ intensity 2007C	LFQ intensity 2008C	LFQ intensity 2507C	LFQ intensity 2508C	LFQ intensity 3009C	LFQ intensity 3509C	LFQ intensity 3005C	LFQ intensity 3006C	LFQ intensity 3505C	LFQ intensity 3506C	LFQ intensity 3007C	LFQ intensity 3008C	LFQ intensity 3507C	LFQ intensity 3508C	LFQ intensity 1005D
sp|F7FQM7|APOA1_MACMU	>sp|F7FQM7|APOA1_MACMU Apolipoprotein A-I OS=Macaca mulatta GN=APOA1 PE=3 SV=1	30.734	1115100000	37225000	120490000	80919	0	0	71883000	65545000	105660000	65403000	17099000	62727000	40963000	320280	93087	114360	103720000	86200000	58192000	8341700	41860000	11240000	3045800	886940	214050000		1212200000	1999800000	16491000	0	0	1651800000	2540700000	1843900000	968620000	869080000	1744900000	955710000	0	10561000	33584000	1929400000	1143700000	1412100000	1051800000	1152200000	309750000
sp|O19092|CYTC_MACMU	>sp|O19092|CYTC_MACMU Cystatin-C OS=Macaca mulatta GN=CST3 PE=2 SV=1	15.857	3579200	45617	141990	0	0	0	336050	62616	144670	235450	23092	207130	88250	0	0	0	1184700	360980	303620	65863	99438	0	0	0	279750		1785100	1415900	0	0	0	5350100	2295300	2340800	17148000	0	10721000	2808400	0	0	0	9920100	7750100	12417000	0	1250500	0
sp|P02026|HBB_MACMU	>sp|P02026|HBB_MACMU Hemoglobin subunit beta OS=Macaca mulatta GN=HBB PE=1 SV=1	15.997	5002600	0	0	0	0	0	0	5002600	0	0	0	0	0	0	0	0	0	0	0	0	0	0	0	0	0		0	0	0	0	0	0	982350	0	0	0	0	0	0	0	0	0	0	0	0	0	0
sp|P02653|APOA2_MACMU;tr|F6SD23|F6SD23_MACMU	>sp|P02653|APOA2_MACMU Apolipoprotein A-II OS=Macaca mulatta GN=APOA2 PE=1 SV=3;>tr|F6SD23|F6SD23_MACMU Apolipoprotein A-II OS=Macaca mulatta GN=APOA2 PE=4 SV=1	8.7468	88414000	1680300	8358300	123990	0	0	2982900	3521100	13781000	4623800	349350	6074200	3436100	0	361510	0	19701000	6891500	5420000	2118200	2418400	0	0	0	6573700		55665000	169240000	0	0	0	140630000	181680000	314570000	180830000	38590000	13910000	106220000	0	0	0	354000000	160880000	187960000	181430000	30599000	0
sp|P12545|PLMN_MACMU	>sp|P12545|PLMN_MACMU Plasminogen OS=Macaca mulatta GN=PLG PE=2 SV=1	90.255	21719	0	0	0	0	0	0	0	0	0	0	0	0	0	0	0	0	0	2744.6	0	0	0	0	0	18974		0	0	0	0	0	0	0	0	0	0	0	0	0	0	0	0	0	165560	0	0	0
sp|P14417|APOA_MACMU	>sp|P14417|APOA_MACMU Apolipoprotein(a) (Fragment) OS=Macaca mulatta GN=LPA PE=2 SV=1	158.37	3628600	278160	37217	0	0	0	82465	110510	1088200	179440	36482	136810	112620	38428	33745	0	215040	302310	523940	48613	157030	0	0	0	247540		19947000	18472000	0	0	0	16029000	18874000	84154000	25486000	12455000	15713000	26135000	16003000	14636000	0	19795000	12277000	31597000	29467000	11514000	0
sp|P15426|TPIS_MACMU;tr|H9ZD06|H9ZD06_MACMU;tr|F7CT69|F7CT69_MACMU;tr|H9F8Z4|H9F8Z4_MACMU;tr|F7G4W0|F7G4W0_MACMU;tr|H9H5S4|H9H5S4_MACMU	>sp|P15426|TPIS_MACMU Triosephosphate isomerase OS=Macaca mulatta GN=TPI1 PE=3 SV=2;>tr|H9ZD06|H9ZD06_MACMU Triosephosphate isomerase OS=Macaca mulatta GN=TPI1 PE=2 SV=1;>tr|F7CT69|F7CT69_MACMU Triosephosphate isomerase (Fragment) OS=Macaca mulatta GN=TPI1	26.71	33438000	0	0	0	0	0	30054	32595000	24770	49754	71931	0	0	0	0	0	78429	60636	21074	0	2581.4	0	0	0	503380		0	0	0	0	0	2031000	42432000	1010300	1917600	5475100	0	0	0	0	0	4395500	2147700	0	0	0	0
sp|P68110|FIBA_MACMU	>sp|P68110|FIBA_MACMU Fibrinogen alpha chain (Fragment) OS=Macaca mulatta GN=FGA PE=1 SV=1	1.5506	472110000	320510000	1386900	0	0	0	857710	1500100	34992000	13868000	28640000	2386900	8452900	0	0	0	1004600	3593600	5377200	10527000	13539000	0	0	0	25473000		313370000	0	0	0	0	0	0	30638000	0	0	0	0	0	0	0	0	0	0	0	0	0
tr|A0A0A7RQ61|A0A0A7RQ61_MACMU;tr|F7DHR8|F7DHR8_MACMU;tr|Q3YAS1|Q3YAS1_MACMU	>tr|A0A0A7RQ61|A0A0A7RQ61_MACMU Transferrin OS=Macaca mulatta GN=TF PE=2 SV=1;>tr|F7DHR8|F7DHR8_MACMU Uncharacterized protein OS=Macaca mulatta PE=3 SV=1	76.939	4783900	800810	39606	0	0	0	106630	31203	591430	16461	20268	404000	0	0	0	0	31043	15185	0	0	77020	69917	68851	0	2511500		7768300	0	0	0	0	2566100	2063000	12508000	0	1741300	8792200	0	0	0	0	0	0	0	0	3310700	0
tr|A0A0B4J1D0|A0A0B4J1D0_MACMU;tr|G8F1N7|G8F1N7_MACMU	>tr|A0A0B4J1D0|A0A0B4J1D0_MACMU Uncharacterized protein OS=Macaca mulatta PE=4 SV=1;>tr|G8F1N7|G8F1N7_MACMU Putative uncharacterized protein OS=Macaca mulatta GN=EGK_21379 PE=4 SV=1	12.854	19778000	234250	323490	0	0	0	347230	820770	2392200	4543200	0	0	817110	0	0	0	2428600	1903300	471180	105090	397320	0	0	0	4993900		0	0	0	0	0	0	0	0	0	0	0	0	0	0	0	0	0	0	0	0	0
tr|A0N066|A0N066_MACMU;tr|F6Y0N9|F6Y0N9_MACMU;tr|F6Y0M9|F6Y0M9_MACMU;CON__P41361	>tr|A0N066|A0N066_MACMU Antithrombin III OS=Macaca mulatta PE=2 SV=1;>tr|F6Y0N9|F6Y0N9_MACMU Uncharacterized protein OS=Macaca mulatta GN=SERPINC1 PE=3 SV=1	52.475	209190000	4427200	30960000	0	5509.8	6508.5	22177000	8041600	20453000	9781800	2938400	12816000	19273000	4189.4	0	708690	15902000	27057000	8084300	3119400	6510600	164350	5500.2	171190	16584000		121460000	227140000	0	0	2214900	359070000	188320000	243440000	149890000	97139000	186510000	184840000	0	0	35673000	180920000	234030000	249370000	187940000	110200000	12892000
tr|A4K2T5|A4K2T5_MACMU	>tr|A4K2T5|A4K2T5_MACMU Semenogelin I isoform a preproprotein OS=Macaca mulatta GN=SEMG1 PE=4 SV=1	44.118	89858	0	0	0	0	0	0	0	0	0	0	0	0	0	0	0	0	0	0	0	0	0	0	0	89858		0	0	0	0	0	0	0	0	0	0	0	0	0	0	0	0	0	0	0	0	0
tr|B0JDV4|B0JDV4_MACMU;tr|B0JDV3|B0JDV3_MACMU;tr|D5KRE4|D5KRE4_MACMU;tr|D5KRE3|D5KRE3_MACMU;tr|D2CKA5|D2CKA5_MACMU;tr|V5NSE1|V5NSE1_MACMU;tr|Q5TM41|Q5TM41_MACMU;tr|K4MR54|K4MR54_MACMU;tr|A9XN49|A9XN49_MACMU;tr|G8F144|G8F144_MACMU;tr|F1BUV2|F1BUV2_MACMU;tr|F1BUV1|F1BUV1_MACMU;tr|E2G6X8|E2G6X8_MACMU;tr|B0JDT1|B0JDT1_MACMU;tr|B0JDT0|B0JDT0_MACMU;tr|B0JDS6|B0JDS6_MACMU;tr|Q5TM42|Q5TM42_MACMU;tr|M1RZJ…	>tr|B0JDV4|B0JDV4_MACMU MHC class I antigen (Fragment) OS=Macaca mulatta GN=Mamu-B PE=2 SV=1;>tr|B0JDV3|B0JDV3_MACMU MHC class I antigen (Fragment) OS=Macaca mulatta GN=Mamu-B PE=2 SV=1;>tr|D5KRE4|D5KRE4_MACMU MHC class I antigen OS=Macaca mulatta GN=Mamu-	38.903	104210	0	18013	0	0	0	0	0	0	0	0	0	0	0	0	0	0	0	86194	0	0	0	0	0	0		0	0	0	0	0	0	0	0	0	0	0	0	0	0	0	0	0	8382200	0	0	0
tr|C1KJY7|C1KJY7_MACMU;tr|C1KJY1|C1KJY1_MACMU;tr|I0FLX5|I0FLX5_MACMU;tr|G1K368|G1K368_MACMU;sp|Q6V7J5|B2MG_MACMU;tr|G7MX75|G7MX75_MACMU	>tr|C1KJY7|C1KJY7_MACMU Beta-2-microglobulin (Fragment) OS=Macaca mulatta GN=B2M PE=4 SV=1;>tr|C1KJY1|C1KJY1_MACMU Beta-2-microglobulin (Fragment) OS=Macaca mulatta GN=B2M PE=4 SV=1;>tr|I0FLX5|I0FLX5_MACMU Beta-2-microglobulin OS=Macaca mulatta GN=B2M PE=2	7.6895	834250	0	0	0	0	0	64822	0	70851	0	0	107110	0	0	0	0	79354	227660	93146	0	0	0	0	0	191300		0	0	0	0	0	956930	0	0	0	0	2628700	0	0	0	0	1494800	5803600	2327600	0	0	0
tr|D4N3N4|D4N3N4_MACMU;tr|G0ZCN8|G0ZCN8_MACMU;tr|C5J9E0|C5J9E0_MACMU;tr|M1QQT7|M1QQT7_MACMU;tr|M1RRI0|M1RRI0_MACMU;tr|M1RK71|M1RK71_MACMU;tr|M1RE69|M1RE69_MACMU;tr|M1RE62|M1RE62_MACMU;tr|M1QQS7|M1QQS7_MACMU;tr|W6APF7|W6APF7_MACMU;tr|W6ANY6|W6ANY6_MACMU	>tr|D4N3N4|D4N3N4_MACMU MHC class I antigen (Fragment) OS=Macaca mulatta GN=Mamu-B PE=2 SV=1;>tr|G0ZCN8|G0ZCN8_MACMU MHC class I antigen (Fragment) OS=Macaca mulatta GN=Mamu-B PE=3 SV=1;>tr|C5J9E0|C5J9E0_MACMU MHC class I antigen (Fragment) OS=Macaca mulat	38.974	17378	0	0	0	0	0	6240.8	0	0	0	0	0	0	0	0	0	0	0	0	0	0	0	0	0	11138		0	0	0	0	0	0	0	0	0	0	0	0	0	0	0	0	0	0	0	0	0
tr|F1D883|F1D883_MACMU;tr|F1D882|F1D882_MACMU	>tr|F1D883|F1D883_MACMU Anti-quaternary epitope monoclonal antibody heavy chain (Fragment) OS=Macaca mulatta PE=2 SV=1;>tr|F1D882|F1D882_MACMU Anti-quaternary epitope monoclonal antibody heavy chain (Fragment) OS=Macaca mulatta PE=2 SV=1	17.764	85371000	2622900	5722000	0	0	0	2777600	1580400	5763200	8600100	3029800	8656900	4814700	0	0	0	11312000	6646900	3609200	1706300	6034100	0	0	0	12495000		28873000	28743000	0	0	0	31873000	30251000	30407000	56322000	54967000	29941000	78241000	0	0	0	57922000	39570000	41905000	45723000	90766000	0
tr|F1D885|F1D885_MACMU;tr|H9H521|H9H521_MACMU;tr|H9H522|H9H522_MACMU	>tr|F1D885|F1D885_MACMU Anti-quaternary epitope monoclonal antibody heavy chain (Fragment) OS=Macaca mulatta PE=2 SV=1;>tr|H9H521|H9H521_MACMU Uncharacterized protein (Fragment) OS=Macaca mulatta GN=LOC721053 PE=4 SV=1	17.541	20571000	0	0	0	0	0	815890	123330	2028200	1008200	1229400	178200	0	0	0	0	1332600	1540500	1535300	288500	286950	0	0	0	10204000		0	0	0	0	0	0	0	0	0	6946700	0	0	0	0	0	6015600	5050100	9080300	0	0	0
tr|F1D886|F1D886_MACMU	>tr|F1D886|F1D886_MACMU Anti-quaternary epitope monoclonal antibody heavy chain (Fragment) OS=Macaca mulatta PE=2 SV=1	17.655	14094000	1365900	238270	0	0	0	1047700	914700	2052200	4622500	527220	0	382920	0	0	0	230450	646350	55932	28846	997600	0	0	0	983780		12432000	2719300	0	0	0	9836500	8232000	10583000	22806000	9110900	0	3443500	0	0	0	0	5241200	961270	0	5362100	0
tr|F1D887|F1D887_MACMU;tr|G7MWW6|G7MWW6_MACMU	>tr|F1D887|F1D887_MACMU Anti-quaternary epitope monoclonal antibody heavy chain (Fragment) OS=Macaca mulatta PE=2 SV=1	17.697	50193000	3112500	1374900	0	0	0	2049800	5556100	5928400	4070600	2257600	963380	2366000	0	0	0	1571600	4958900	721510	527340	937970	0	0	0	13797000		21495000	0	0	0	0	0	61519000	21476000	15340000	27994000	0	16122000	0	0	0	0	0	0	0	0	0
tr|F1D888|F1D888_MACMU;tr|F1D889|F1D889_MACMU	>tr|F1D888|F1D888_MACMU Anti-quaternary epitope monoclonal antibody light chain (Fragment) OS=Macaca mulatta PE=2 SV=1;>tr|F1D889|F1D889_MACMU Anti-quaternary epitope monoclonal antibody light chain (Fragment) OS=Macaca mulatta PE=2 SV=1	14.67	153550000	2555900	15308000	126440	2140800	1974700	12171000	252630	53942	556930	16406000	775850	233430	926350	3207600	859450	142350	17790	15515000	246150	21667000	0	2776000	8198700	47439000		0	0	0	0	0	0	0	0	0	270700000	0	0	0	0	0	0	0	0	0	0	0
tr|F1D891|F1D891_MACMU;tr|G7N3D3|G7N3D3_MACMU	>tr|F1D891|F1D891_MACMU Anti-quaternary epitope monoclonal antibody light chain (Fragment) OS=Macaca mulatta PE=2 SV=1	15.084	42995000	717040	3566700	0	709550	0	1777900	3083800	6806800	1382100	2163500	2108900	1385200	0	0	0	4253300	2672300	2084100	368030	2774900	1283900	225030	0	5631800		0	27488000	0	9550800	0	4929300	52865000	0	0	33448000	21986000	12636000	0	0	0	42426000	14321000	19462000	20538000	29912000	0
tr|F5XVB6|F5XVB6_MACMU;tr|F6WF14|F6WF14_MACMU;tr|H9F3Z2|H9F3Z2_MACMU;tr|Q7YRS0|Q7YRS0_MACMU;tr|H9FET4|H9FET4_MACMU;tr|H9FFP6|H9FFP6_MACMU;tr|H9FG68|H9FG68_MACMU;tr|H9FLY5|H9FLY5_MACMU;tr|H9FHK5|H9FHK5_MACMU;tr|H9FHI3|H9FHI3_MACMU	>tr|F5XVB6|F5XVB6_MACMU von Willebrand factor OS=Macaca mulatta GN=VWF PE=2 SV=1;>tr|F6WF14|F6WF14_MACMU Uncharacterized protein OS=Macaca mulatta PE=4 SV=1	308.6	847260	138890	14480	0	0	0	53404	16757	42455	33127	10195	290910	69485	0	0	0	9291.8	10413	86123	1957	38162	0	0	0	31610		35553000	6207700	0	0	0	6294200	5452200	8800800	7045200	5275900	29788000	13443000	0	0	0	1656100	5266800	14508000	1968600	9279800	0
tr|F6PK24|F6PK24_MACMU;tr|G7N1P1|G7N1P1_MACMU;tr|H9FL23|H9FL23_MACMU;tr|H9FHZ2|H9FHZ2_MACMU	>tr|F6PK24|F6PK24_MACMU Uncharacterized protein OS=Macaca mulatta GN=MRC1L1 PE=4 SV=1;>tr|G7N1P1|G7N1P1_MACMU Macrophage mannose receptor 1 OS=Macaca mulatta GN=EGK_19494 PE=4 SV=1	165.95	16744	1073.4	0	0	0	0	0	0	0	0	0	0	0	0	0	0	1412.5	5936	0	0	8322	0	0	0	0		0	0	0	0	0	0	0	0	0	0	0	0	0	0	0	0	479840	0	0	526830	0
tr|F6PLF0|F6PLF0_MACMU	>tr|F6PLF0|F6PLF0_MACMU Catalase OS=Macaca mulatta GN=CAT PE=3 SV=1	59.942	325480	11544	7581.4	0	0	0	16221	8402.4	28143	31728	23006	17185	29289	0	0	0	12183	45619	12301	17153	51263	0	0	0	13866		0	0	0	0	0	0	0	0	0	0	0	0	0	0	0	0	0	0	0	2627900	0
REV__tr|F6PRI0|F6PRI0_MACMU;REV__tr|H9FTU0|H9FTU0_MACMU;REV__tr|H9FTT9|H9FTT9_MACMU	>tr|F6PRI0|F6PRI0_MACMU Uncharacterized protein OS=Macaca mulatta GN=HSF2 PE=3 SV=1;>tr|H9FTU0|H9FTU0_MACMU Heat shock factor protein 2 isoform b OS=Macaca mulatta GN=HSF2 PE=2 SV=1;>tr|H9FTT9|H9FTT9_MACMU Heat shock factor protein 2 isoform a OS=Macaca mu	56.22	NaN	NaN	NaN	NaN	NaN	NaN	NaN	NaN	NaN	NaN	NaN	NaN	NaN	NaN	NaN	NaN	NaN	NaN	NaN	NaN	NaN	NaN	NaN	NaN	NaN		0	26480000	0	0	0	0	0	0	0	0	0	0	0	0	0	0	0	0	0	0	0
tr|F6PRP0|F6PRP0_MACMU;tr|H9F0P6|H9F0P6_MACMU;CON__Q05443;tr|H9FB08|H9FB08_MACMU	>tr|F6PRP0|F6PRP0_MACMU Keratan sulfate proteoglycan lumican OS=Macaca mulatta GN=LUM PE=2 SV=1;>tr|H9F0P6|H9F0P6_MACMU Lumican (Fragment) OS=Macaca mulatta GN=LUM PE=2 SV=1	38.421	76709000	2747800	2525600	0	33167	0	2269000	4838700	2326700	5052800	993780	6414300	1753200	0	37999	36797	12042000	7557300	9647200	2463600	3177300	130910	213500	32320	12416000		30744000	24166000	0	0	0	32669000	83424000	34251000	62014000	44510000	85257000	23685000	0	5691400	0	76000000	58004000	143290000	85896000	50276000	0
tr|F6PZZ0|F6PZZ0_MACMU;tr|F6WSG1|F6WSG1_MACMU;tr|G7NPT5|G7NPT5_MACMU	>tr|F6PZZ0|F6PZZ0_MACMU Uncharacterized protein OS=Macaca mulatta GN=CETP PE=4 SV=1;>tr|F6WSG1|F6WSG1_MACMU Uncharacterized protein OS=Macaca mulatta GN=CETP PE=4 SV=1;>tr|G7NPT5|G7NPT5_MACMU Lipid transfer protein I OS=Macaca mulatta GN=EGK_12812 PE=4 SV=	45.029	242550	20654	0	0	0	0	0	26114	153920	41864	0	0	0	0	0	0	0	0	0	0	0	0	0	0	0		0	0	0	0	0	0	818090	997510	0	0	0	0	0	0	0	0	0	0	0	0	0
tr|F6Q074|F6Q074_MACMU	>tr|F6Q074|F6Q074_MACMU Glutathione peroxidase OS=Macaca mulatta GN=GPX5 PE=3 SV=1	25.212	10058000	802710	597580	0	25272	16753	125880	356190	265330	964580	608620	237560	436790	0	0	0	1385000	1376000	565090	38897	275770	9055.1	0	32787	1938200		0	0	0	0	0	0	0	0	0	0	0	0	0	0	0	0	0	0	0	0	0
tr|F6Q606|F6Q606_MACMU;tr|F7FYF6|F7FYF6_MACMU;tr|F7FYG0|F7FYG0_MACMU;tr|G7MFJ8|G7MFJ8_MACMU	>tr|F6Q606|F6Q606_MACMU Uncharacterized protein OS=Macaca mulatta GN=AHCTF1 PE=4 SV=1;>tr|F7FYF6|F7FYF6_MACMU Uncharacterized protein OS=Macaca mulatta GN=AHCTF1 PE=4 SV=1;>tr|F7FYG0|F7FYG0_MACMU Uncharacterized protein OS=Macaca mulatta GN=AHCTF1 PE=4 SV=	135.49	6058.8	0	0	0	0	0	0	0	0	0	0	0	0	0	0	0	0	6058.8	0	0	0	0	0	0	0		0	0	0	0	0	0	0	0	0	0	0	0	0	0	0	0	174550	0	0	0	0
tr|F6Q6L1|F6Q6L1_MACMU	>tr|F6Q6L1|F6Q6L1_MACMU Uncharacterized protein OS=Macaca mulatta GN=FLG2 PE=4 SV=1	384.66	1674.9	0	0	0	0	0	0	0	0	0	1674.9	0	0	0	0	0	0	0	0	0	0	0	0	0	0		0	0	0	0	0	0	0	0	0	374670	0	0	0	0	0	0	0	0	0	0	0
tr|F6QDW4|F6QDW4_MACMU;tr|F7CBD5|F7CBD5_MACMU;tr|H9FZ06|H9FZ06_MACMU	>tr|F6QDW4|F6QDW4_MACMU Transaldolase (Fragment) OS=Macaca mulatta GN=LOC720828 PE=4 SV=1;>tr|F7CBD5|F7CBD5_MACMU Transaldolase (Fragment) OS=Macaca mulatta GN=LOC720828 PE=4 SV=1;>tr|H9FZ06|H9FZ06_MACMU Transaldolase OS=Macaca mulatta GN=TALDO1 PE=2 SV=1	31.579	433340	6817.9	0	0	0	0	27532	35880	50429	20671	37656	0	0	0	0	0	58520	61828	44375	5551.1	9402.1	0	0	0	74677		0	0	0	0	0	1094400	2272200	1322500	0	2771800	0	0	0	0	0	1874800	1731300	3194900	0	0	0
tr|F6QFR2|F6QFR2_MACMU;tr|G7N203|G7N203_MACMU;tr|F6QFS9|F6QFS9_MACMU;tr|H9EZK4|H9EZK4_MACMU;tr|H9EZ97|H9EZ97_MACMU;tr|H9FI34|H9FI34_MACMU;tr|H9F4W2|H9F4W2_MACMU	>tr|F6QFR2|F6QFR2_MACMU Uncharacterized protein OS=Macaca mulatta GN=LDB3 PE=4 SV=1;>tr|G7N203|G7N203_MACMU Putative uncharacterized protein OS=Macaca mulatta GN=EGK_19665 PE=4 SV=1;>tr|F6QFS9|F6QFS9_MACMU Uncharacterized protein OS=Macaca mulatta GN=LDB3	67.445	713120	0	0	0	0	0	0	713120	0	0	0	0	0	0	0	0	0	0	0	0	0	0	0	0	0		0	0	0	0	0	0	1420900	0	0	0	0	0	0	0	0	0	0	0	0	0	0
tr|F6QJD8|F6QJD8_MACMU	>tr|F6QJD8|F6QJD8_MACMU Protein S100 OS=Macaca mulatta GN=S100A8 PE=2 SV=1	10.821	565230	0	0	0	0	0	73796	26266	0	94857	23070	0	53876	0	0	0	161640	9136	42768	0	79821	0	0	0	0		0	0	0	0	0	4653200	0	0	3630000	2274700	0	0	0	0	0	5671700	0	0	0	0	0
tr|F6QPN2|F6QPN2_MACMU;tr|G7N3D0|G7N3D0_MACMU	>tr|F6QPN2|F6QPN2_MACMU Uncharacterized protein (Fragment) OS=Macaca mulatta PE=4 SV=1;>tr|G7N3D0|G7N3D0_MACMU Putative uncharacterized protein OS=Macaca mulatta GN=EGK_02841 PE=4 SV=1	10.643	1800600	125540	618180	0	0	0	0	0	333610	6901.7	0	0	0	0	0	0	640480	0	42692	33185	0	0	0	0	0		0	0	0	0	0	0	0	0	0	0	0	0	0	0	0	3017100	0	0	0	0	0
tr|F6QQP0|F6QQP0_MACMU;tr|H9H2W2|H9H2W2_MACMU	>tr|F6QQP0|F6QQP0_MACMU Uncharacterized protein OS=Macaca mulatta GN=LOC100430606 PE=4 SV=1	24.782	983220000	29411000	46000000	127680	0	0	12939000	54930000	65614000	92366000	32445000	74597000	71919000	0	533950	3947400	55590000	17961000	35649000	19753000	42159000	839540	4678000	0	321760000		961920000	958360000	0	0	0	697470000	1176300000	1628800000	1187700000	1113400000	1434100000	1281500000	0	0	127320000	911120000	491780000	1102000000	1327300000	1156400000	31519000
tr|F6QRE8|F6QRE8_MACMU;tr|G7N8Z6|G7N8Z6_MACMU;tr|H9Z493|H9Z493_MACMU;tr|F7B0U6|F7B0U6_MACMU	>tr|F6QRE8|F6QRE8_MACMU Tubulin alpha-4A chain OS=Macaca mulatta GN=TUBA4A PE=2 SV=1;>tr|G7N8Z6|G7N8Z6_MACMU Putative uncharacterized protein (Fragment) OS=Macaca mulatta GN=EGK_04820 PE=3 SV=1;>tr|H9Z493|H9Z493_MACMU Tubulin alpha-1B chain OS=Macaca mulat	49.924	2372.5	0	0	0	0	0	0	0	0	0	2372.5	0	0	0	0	0	0	0	0	0	0	0	0	0	0		0	0	0	0	0	0	0	0	0	1119200	0	0	0	0	0	0	0	0	0	0	0
tr|F6QWL0|F6QWL0_MACMU	>tr|F6QWL0|F6QWL0_MACMU Uncharacterized protein OS=Macaca mulatta GN=NCCRP1 PE=4 SV=1	30.916	163680	0	0	0	0	0	0	9200.3	0	0	0	58151	66951	0	0	0	0	29378	0	0	0	0	0	0	0		0	0	0	0	0	0	0	0	0	0	0	997480	0	0	0	0	0	0	0	0	0
tr|F6R1N2|F6R1N2_MACMU;tr|H9ES85|H9ES85_MACMU;tr|F7E6P2|F7E6P2_MACMU;tr|F7E6F6|F7E6F6_MACMU;tr|F6YK52|F6YK52_MACMU	>tr|F6R1N2|F6R1N2_MACMU L-lactate dehydrogenase OS=Macaca mulatta GN=LDHA PE=2 SV=1;>tr|H9ES85|H9ES85_MACMU L-lactate dehydrogenase OS=Macaca mulatta GN=LDHA PE=2 SV=1;>tr|F7E6P2|F7E6P2_MACMU L-lactate dehydrogenase OS=Macaca mulatta GN=LDHA PE=3 SV=1	36.631	7000900	0	5650	0	0	0	71362	6424000	11412	76388	61681	6451.1	0	0	0	0	93223	31008	0	0	23383	0	0	0	196270		0	0	0	0	0	4034300	9287800	0	11769000	8613000	0	0	0	0	0	5061300	3399400	0	0	0	0
tr|F6R4F2|F6R4F2_MACMU;tr|F6R4E5|F6R4E5_MACMU;tr|G7MRH1|G7MRH1_MACMU;sp|Q5TM45|CDSN_MACMU	>tr|F6R4F2|F6R4F2_MACMU Corneodesmosin OS=Macaca mulatta GN=CDSN PE=4 SV=1;>tr|F6R4E5|F6R4E5_MACMU Corneodesmosin OS=Macaca mulatta GN=CDSN PE=4 SV=1;>tr|G7MRH1|G7MRH1_MACMU Putative uncharacterized protein OS=Macaca mulatta GN=EGK_14692 PE=4 SV=1;>sp|Q5TM	50.747	3708200	85047	98666	0	0	0	116410	58402	198940	294170	249630	452970	215030	0	0	0	178880	625840	233760	140130	631710	0	0	0	128580		4434700	4759200	0	0	0	0	0	0	7903800	0	4419400	0	0	0	0	0	0	3184600	2966400	0	0
tr|F6R5F1|F6R5F1_MACMU;tr|H9G0D0|H9G0D0_MACMU;tr|G7MII2|G7MII2_MACMU	>tr|F6R5F1|F6R5F1_MACMU Uncharacterized protein (Fragment) OS=Macaca mulatta GN=CAPZA1 PE=4 SV=1;>tr|H9G0D0|H9G0D0_MACMU F-actin-capping protein subunit alpha-1 OS=Macaca mulatta GN=CAPZA1 PE=2 SV=1;>tr|G7MII2|G7MII2_MACMU Putative uncharacterized protein	31.412	43155	0	0	0	0	0	6597.2	6193.6	12233	7609.1	0	0	0	0	0	0	10523	0	0	0	0	0	0	0	0		0	0	0	0	0	0	0	0	0	0	0	0	0	0	0	340430	0	0	0	0	0
tr|F6R5W0|F6R5W0_MACMU	>tr|F6R5W0|F6R5W0_MACMU Endoplasmic reticulum lipid raft-associated protein 2 OS=Macaca mulatta GN=ERLIN2 PE=2 SV=1	37.805	427340	0	0	0	0	0	35581	65521	0	38080	64391	0	0	0	0	0	139480	84291	0	0	0	0	0	0	0		0	0	0	0	0	0	0	0	0	0	0	0	0	0	0	3795200	0	0	0	0	0
tr|F6RAY8|F6RAY8_MACMU;tr|G7N4N2|G7N4N2_MACMU;tr|F6RAZ7|F6RAZ7_MACMU	>tr|F6RAY8|F6RAY8_MACMU Uncharacterized protein OS=Macaca mulatta GN=PLTP PE=4 SV=1;>tr|G7N4N2|G7N4N2_MACMU Lipid transfer protein II OS=Macaca mulatta GN=EGK_02340 PE=4 SV=1;>tr|F6RAZ7|F6RAZ7_MACMU Uncharacterized protein OS=Macaca mulatta GN=PLTP PE=4 SV	49.189	206960	0	34055	0	0	0	0	13721	42419	0	0	2595.3	0	0	0	50204	52370	0	11593	0	0	0	0	0	0		0	539050	0	0	0	0	0	0	0	0	0	0	0	0	0	0	0	0	0	0	0
tr|F6RF22|F6RF22_MACMU	>tr|F6RF22|F6RF22_MACMU Uncharacterized protein OS=Macaca mulatta GN=IGFBP1 PE=4 SV=1	30.308	464230	0	0	0	0	0	24177	0	26552	38955	0	0	0	0	0	0	29444	228850	104540	0	11710	0	0	0	0		0	0	0	0	0	1133400	0	0	2343600	0	0	0	0	0	0	0	8720800	6099900	0	0	0
tr|F6RIX6|F6RIX6_MACMU	>tr|F6RIX6|F6RIX6_MACMU 14-3-3 protein eta OS=Macaca mulatta GN=YWHAH PE=2 SV=1	28.218	6439.5	0	0	0	0	0	0	6439.5	0	0	0	0	0	0	0	0	0	0	0	0	0	0	0	0	0		0	0	0	0	0	0	219590	0	0	0	0	0	0	0	0	0	0	0	0	0	0
tr|F6RKI4|F6RKI4_MACMU;tr|G7ME58|G7ME58_MACMU;tr|F6YZF4|F6YZF4_MACMU	>tr|F6RKI4|F6RKI4_MACMU Transgelin OS=Macaca mulatta GN=TAGLN2 PE=2 SV=1;>tr|G7ME58|G7ME58_MACMU Transgelin OS=Macaca mulatta GN=EGK_01490 PE=3 SV=1	22.391	1534600	0	0	0	0	0	113680	108030	230560	205240	43702	0	0	0	0	0	283580	206600	29602	4520.9	60551	0	0	0	248560		0	0	0	0	0	12239000	7601200	10490000	11181000	6514200	0	0	0	0	0	4425100	5740700	5735000	0	4899500	0
tr|F6RL43|F6RL43_MACMU;tr|F6RL33|F6RL33_MACMU;tr|F6RL61|F6RL61_MACMU;tr|F7D7L3|F7D7L3_MACMU;tr|F7HL06|F7HL06_MACMU;tr|F7H602|F7H602_MACMU;tr|F7E0L9|F7E0L9_MACMU	>tr|F6RL43|F6RL43_MACMU Uncharacterized protein OS=Macaca mulatta GN=IGHM PE=4 SV=1;>tr|F6RL33|F6RL33_MACMU Uncharacterized protein OS=Macaca mulatta GN=IGHM PE=4 SV=1;>tr|F6RL61|F6RL61_MACMU Uncharacterized protein OS=Macaca mulatta GN=IGHM PE=4 SV=1;>tr|	51.34	3575700000	128660000	265950000	2332500	19876000	4604100	137630000	80206000	435300000	187030000	136750000	181430000	291630000	2005900	7882800	29960000	247690000	291430000	162590000	82010000	131080000	27801000	23523000	42625000	655700000		2306500000	2675200000	949510000	1435800000	1570000000	2240100000	2534800000	3878400000	3584400000	4653300000	3877400000	5951700000	451410000	1496800000	1834800000	3069100000	3666600000	3510000000	5206700000	2862700000	2417900000
tr|F6RLH5|F6RLH5_MACMU;tr|F7H1B9|F7H1B9_MACMU	>tr|F6RLH5|F6RLH5_MACMU Heat shock cognate 71 kDa protein isoform 1 OS=Macaca mulatta GN=HSPA8 PE=2 SV=1	70.897	1745200	0	0	0	0	0	6944	1604300	12396	6865	14726	0	0	0	0	0	61425	28557	0	0	10008	0	0	0	0		0	0	0	0	0	753490	1707900	374400	673360	1144100	0	0	0	0	0	2616300	895460	0	0	0	0
tr|F6RM85|F6RM85_MACMU;tr|G7MHX1|G7MHX1_MACMU	>tr|F6RM85|F6RM85_MACMU Uncharacterized protein OS=Macaca mulatta GN=SFN PE=3 SV=1;>tr|G7MHX1|G7MHX1_MACMU 14-3-3 protein sigma OS=Macaca mulatta GN=SFN PE=2 SV=1	24.159	783180	0	0	0	0	0	0	0	0	0	459960	0	0	0	0	0	296540	0	0	0	26682	0	0	0	0		0	0	0	0	0	0	0	0	0	15558000	0	0	0	0	0	4225500	0	0	0	0	0
tr|F6RNZ2|F6RNZ2_MACMU;tr|G7MEQ0|G7MEQ0_MACMU;tr|F7E1C8|F7E1C8_MACMU;tr|G7MEP9|G7MEP9_MACMU	>tr|F6RNZ2|F6RNZ2_MACMU Uncharacterized protein OS=Macaca mulatta GN=C4BPA PE=4 SV=1;>tr|G7MEQ0|G7MEQ0_MACMU Putative uncharacterized protein OS=Macaca mulatta GN=EGK_01711 PE=4 SV=1	66.728	33943000	7858900	1761800	0	0	0	39187	264640	5135700	3450500	134390	289930	2595700	0	0	0	2958500	679020	218550	1148700	4126800	0	0	0	3280800		117570000	34493000	0	0	0	2004400	12631000	82360000	81237000	26210000	11616000	64250000	0	0	0	46324000	14550000	11762000	67090000	117930000	0
tr|F6S099|F6S099_MACMU;tr|H9FXZ3|H9FXZ3_MACMU;tr|G7MJD2|G7MJD2_MACMU;tr|F6UC09|F6UC09_MACMU;sp|P32751|CHLE_MACMU	>tr|F6S099|F6S099_MACMU Carboxylic ester hydrolase OS=Macaca mulatta GN=BCHE PE=3 SV=1;>tr|H9FXZ3|H9FXZ3_MACMU Carboxylic ester hydrolase OS=Macaca mulatta GN=BCHE PE=2 SV=1;>tr|G7MJD2|G7MJD2_MACMU Carboxylic ester hydrolase (Fragment) OS=Macaca mulatta GN	68.178	3879500	227880	229590	0	0	0	183650	203050	104440	352800	104120	3532	102310	0	0	0	155950	774010	86371	43564	682670	0	0	0	625550		15363000	2968300	0	0	0	5857700	8879900	4045600	10507000	11921000	0	5044700	0	0	0	5153600	13949000	5042400	6543200	10047000	0
tr|F6S0P0|F6S0P0_MACMU	>tr|F6S0P0|F6S0P0_MACMU Thioredoxin-like protein 1 OS=Macaca mulatta GN=TXNL1 PE=2 SV=1	32.194	66338	0	0	0	0	0	8602.6	11433	0	8127.4	7549.6	0	0	0	0	0	0	4090.5	2368.9	0	0	0	0	0	24166		0	0	0	0	0	0	731190	0	0	770260	0	0	0	0	0	0	0	0	0	0	0
tr|F6S1X7|F6S1X7_MACMU;tr|F7FFS5|F7FFS5_MACMU;tr|F6S852|F6S852_MACMU;tr|F6S885|F6S885_MACMU;tr|F6S868|F6S868_MACMU;tr|Q4G3Y4|Q4G3Y4_MACMU;CON__P17697	>tr|F6S1X7|F6S1X7_MACMU Clusterin OS=Macaca mulatta GN=CLU PE=3 SV=1;>tr|F7FFS5|F7FFS5_MACMU Clusterin OS=Macaca mulatta GN=CLU PE=3 SV=1;>tr|F6S852|F6S852_MACMU Clusterin OS=Macaca mulatta GN=CLU PE=3 SV=1;>tr|F6S885|F6S885_MACMU Clusterin OS=Macaca mulat	52.248	25374000	838640	850300	0	0	4488.8	719360	1244900	4353500	2391700	309880	983470	1679500	0	0	0	2205300	1782700	1122500	432740	1661900	19464	16679	0	4757100		63736000	44650000	0	0	0	33615000	104500000	108870000	337460000	45804000	52904000	31322000	0	0	0	92140000	46723000	71901000	70248000	41656000	0
tr|F6SAZ0|F6SAZ0_MACMU;tr|F6SB17|F6SB17_MACMU	>tr|F6SAZ0|F6SAZ0_MACMU Uncharacterized protein OS=Macaca mulatta GN=PROZ PE=3 SV=1;>tr|F6SB17|F6SB17_MACMU Uncharacterized protein OS=Macaca mulatta GN=PROZ PE=3 SV=1	44.713	25069000	872040	838610	0	0	0	1693600	371070	949290	1060700	696450	430050	2261400	0	0	0	1764800	6049500	1331700	659650	1600100	0	0	0	4490300		4632700	4632900	0	0	0	20077000	5958800	10479000	10254000	31781000	2697100	8523400	0	0	0	15456000	30102000	17915000	17022000	19367000	0
tr|F6SCP6|F6SCP6_MACMU	>tr|F6SCP6|F6SCP6_MACMU C-X-C motif chemokine OS=Macaca mulatta GN=PPBP PE=3 SV=1	13.98	2281100	0	0	0	0	0	389730	72322	266070	379110	197410	6055.3	0	0	0	0	341870	96181	98731	5249	0	0	0	0	428320		0	0	0	0	0	26603000	8947800	4909700	12380000	27793000	0	0	0	0	0	10198000	5241200	4856200	0	0	0
tr|F6SEN6|F6SEN6_MACMU	>tr|F6SEN6|F6SEN6_MACMU Alpha-1-antitrypsin OS=Macaca mulatta GN=SERPINA1 PE=2 SV=1	46.699	2536700000	294740000	305670000	1739800	5224800	1827500	100820000	63635000	151870000	63984000	27076000	43852000	241820000	4625800	4452500	15830000	158220000	249320000	49032000	33731000	120160000	17925000	14310000	8039200	558810000		3917400000	1656400000	635290000	318790000	506550000	1270600000	1428300000	1621900000	787010000	904870000	581630000	1800100000	760660000	744140000	849710000	980310000	1609400000	907490000	987310000	1682100000	1084300000
tr|F6SG43|F6SG43_MACMU	>tr|F6SG43|F6SG43_MACMU Uncharacterized protein OS=Macaca mulatta GN=KNG1 PE=4 SV=1	72.05	160100	3221.5	22505	0	0	0	0	0	0	8861.4	0	29591	6895.3	4505.7	5392.6	10340	0	0	0	0	7172.5	32989	9145.3	19485	0		0	0	0	0	0	0	0	0	0	0	3420800	0	0	0	0	0	0	0	0	0	0
tr|F6SGB4|F6SGB4_MACMU;CON__P01045-1;CON__Q2KJ62;CON__P01044-1	>tr|F6SGB4|F6SGB4_MACMU Uncharacterized protein OS=Macaca mulatta GN=KNG1 PE=4 SV=1	47.95	72089000	2152900	8094000	0	0	0	4510500	2971700	3400200	6289400	1234500	5567400	5207500	0	0	0	13027000	4326100	2583200	2079700	1484300	0	0	0	9160800		29882000	56145000	0	0	0	77757000	73173000	54046000	96795000	71531000	104510000	59526000	0	0	0	103530000	62746000	88920000	103920000	62005000	0
tr|F6SIZ1|F6SIZ1_MACMU	>tr|F6SIZ1|F6SIZ1_MACMU Uncharacterized protein OS=Macaca mulatta GN=MIA3 PE=4 SV=1	105.08	117760	29287	0	0	0	0	0	0	0	0	0	0	0	0	0	0	0	0	0	0	0	0	0	0	88472		3883900	0	0	0	0	0	0	0	0	0	0	0	0	0	0	0	0	0	0	0	0
tr|F6SJQ1|F6SJQ1_MACMU;tr|F6SJQ8|F6SJQ8_MACMU	>tr|F6SJQ1|F6SJQ1_MACMU Amino acid transporter OS=Macaca mulatta GN=SLC1A7 PE=3 SV=1;>tr|F6SJQ8|F6SJQ8_MACMU Amino acid transporter OS=Macaca mulatta GN=SLC1A7 PE=3 SV=1	17.522	1049500	90854	706380	0	0	0	0	0	0	0	0	0	0	0	0	0	216300	0	0	0	35967	0	0	0	0		0	1949700	0	0	0	0	0	0	0	0	0	0	0	0	0	0	0	0	0	0	0
tr|F6SL79|F6SL79_MACMU;tr|G7MW30|G7MW30_MACMU;tr|F6SL92|F6SL92_MACMU;tr|F6WY91|F6WY91_MACMU	>tr|F6SL79|F6SL79_MACMU Alpha-1-antichymotrypsin OS=Macaca mulatta GN=SERPINA3 PE=2 SV=1;>tr|G7MW30|G7MW30_MACMU Putative uncharacterized protein OS=Macaca mulatta GN=EGK_18506 PE=3 SV=1	48.014	1349200000	44858000	524430000	161760	1144600	1150300	89344000	23850000	44244000	56505000	8806700	44469000	247010000	1455800	638380	3608600	96960000	65485000	26447000	10129000	27744000	615520	503370	29859	29637000		841480000	5340800000	118360000	155280000	559590000	1720100000	798990000	553940000	1072500000	404110000	819410000	3227600000	372120000	271340000	493920000	1197400000	659780000	791230000	580530000	638300000	77911000
tr|F6SQG1|F6SQG1_MACMU	>tr|F6SQG1|F6SQG1_MACMU ATP-dependent RNA helicase DDX50 OS=Macaca mulatta GN=DDX50 PE=2 SV=1	82.564	104240	0	0	0	0	0	0	4464.9	0	0	30201	44765	0	0	0	0	0	24808	0	0	0	0	0	0	0		0	0	0	0	0	0	0	0	0	0	8990700	0	0	0	0	0	0	0	0	0	0
tr|F6SSW9|F6SSW9_MACMU;tr|G7NGJ1|G7NGJ1_MACMU;tr|H9FDD6|H9FDD6_MACMU;CON__Q3ZBS7	>tr|F6SSW9|F6SSW9_MACMU Uncharacterized protein OS=Macaca mulatta GN=VTN PE=4 SV=1;>tr|G7NGJ1|G7NGJ1_MACMU Serum-spreading factor OS=Macaca mulatta GN=EGK_08321 PE=4 SV=1	54.49	22618000	1924600	4488300	0	94161	46916	921830	787840	2498200	897320	476700	2761600	837740	29358	17066	139150	320700	468470	1563500	370940	1646700	394130	93853	108970	1729900		49841000	62115000	0	0	0	25985000	30308000	42235000	16687000	18103000	58472000	35057000	0	0	0	8666700	13900000	36247000	22833000	21526000	0
tr|F6SW75|F6SW75_MACMU	>tr|F6SW75|F6SW75_MACMU Uncharacterized protein OS=Macaca mulatta GN=LOC722714 PE=3 SV=1	75.554	38115000	2007600	2292900	0	30055	13990	2770300	1385900	778160	4439400	1115900	826490	1304800	5375.1	7341.3	57516	4709000	5190900	1970500	877940	708070	85364	35943	41971	7459900		117740000	68674000	0	2336100	4661100	129930000	65063000	28896000	157260000	109540000	42177000	85174000	0	0	3502500	64256000	143760000	123660000	126670000	34897000	6472300
tr|F6SWM4|F6SWM4_MACMU	>tr|F6SWM4|F6SWM4_MACMU Uncharacterized protein (Fragment) OS=Macaca mulatta PE=4 SV=1	11.184	1137700	0	32638	0	0	0	0	0	552530	181060	25781	0	0	0	0	0	0	0	72514	0	28388	0	0	0	244810		0	0	0	0	0	0	0	0	0	0	0	0	0	0	0	0	0	0	0	0	0
tr|F6SWN1|F6SWN1_MACMU;tr|F6QQH0|F6QQH0_MACMU;tr|G7N3D4|G7N3D4_MACMU;tr|G7N3D6|G7N3D6_MACMU	>tr|F6SWN1|F6SWN1_MACMU Uncharacterized protein (Fragment) OS=Macaca mulatta PE=4 SV=1;>tr|F6QQH0|F6QQH0_MACMU Uncharacterized protein (Fragment) OS=Macaca mulatta GN=IGLV1-36 PE=4 SV=1;>tr|G7N3D4|G7N3D4_MACMU Putative uncharacterized protein (Fragment) OS	10.324	3189500	319670	121720	0	0	0	324020	0	118870	0	110540	54630	0	0	0	0	226710	331740	123290	0	468450	0	0	0	989850		0	0	0	0	0	0	0	0	0	0	0	0	0	0	0	0	1073300	0	0	0	0
tr|F6SWN9|F6SWN9_MACMU	>tr|F6SWN9|F6SWN9_MACMU Uncharacterized protein (Fragment) OS=Macaca mulatta PE=4 SV=1	10.389	17269000	1198200	996720	0	0	0	0	0	0	53019	370450	377000	901970	0	0	0	1093800	1310000	550530	0	2140200	0	0	0	8276900		0	0	0	0	0	0	0	0	0	0	0	0	0	0	0	0	0	0	0	14696000	0
tr|F6SWP6|F6SWP6_MACMU	>tr|F6SWP6|F6SWP6_MACMU Uncharacterized protein (Fragment) OS=Macaca mulatta PE=4 SV=1	11.266	5021400	0	0	0	0	0	0	36622	116730	1002400	0	0	1287700	0	0	0	0	157940	0	0	733600	0	0	0	1686500		0	0	0	0	0	0	0	0	0	0	0	8525600	0	0	0	0	1821700	0	0	5815000	0
tr|F6SWQ5|F6SWQ5_MACMU	>tr|F6SWQ5|F6SWQ5_MACMU Uncharacterized protein (Fragment) OS=Macaca mulatta GN=IGLV9-49 PE=4 SV=1	13.805	17270000	874490	261670	0	0	0	0	2518700	1704400	2376200	311170	204930	146600	0	0	0	736450	1041100	314660	25641	554560	0	0	0	6199900		7193000	0	0	0	0	0	27127000	0	0	0	0	0	0	0	0	0	0	0	0	0	0
tr|F6SWT9|F6SWT9_MACMU	>tr|F6SWT9|F6SWT9_MACMU Uncharacterized protein (Fragment) OS=Macaca mulatta GN=IGLV5-45 PE=4 SV=1	10.92	17685000	759760	180590	0	0	0	215890	2322400	8096900	68410	167390	489210	124630	0	0	0	2668300	0	790410	162900	0	0	0	260310	1378300		0	0	0	0	0	0	0	0	0	0	2625600	0	0	0	0	0	0	0	0	0	0
tr|F6SXR1|F6SXR1_MACMU;tr|G7MZY9|G7MZY9_MACMU	>tr|F6SXR1|F6SXR1_MACMU Uncharacterized protein OS=Macaca mulatta GN=PKHD1L1 PE=4 SV=1;>tr|G7MZY9|G7MZY9_MACMU Putative uncharacterized protein (Fragment) OS=Macaca mulatta GN=EGK_19209 PE=4 SV=1	465.43	3623.9	0	0	0	0	0	0	0	0	0	0	0	0	0	0	0	0	0	0	0	0	0	0	0	3623.9		0	0	0	0	0	0	0	0	0	0	0	0	0	0	0	0	0	0	0	0	0
tr|F6SYL4|F6SYL4_MACMU;tr|G7NQJ4|G7NQJ4_MACMU	>tr|F6SYL4|F6SYL4_MACMU Fructose-bisphosphate aldolase OS=Macaca mulatta GN=ALDOA PE=2 SV=1;>tr|G7NQJ4|G7NQJ4_MACMU Fructose-bisphosphate aldolase OS=Macaca mulatta GN=EGK_12667 PE=3 SV=1	39.429	40852000	0	5399.3	0	0	0	1233600	35930000	309630	422380	120400	11895	5939.5	0	0	17770	399390	429780	265330	13992	115490	0	0	0	1570900		0	0	0	0	0	88304000	19249000	11645000	99715000	11940000	1893200	0	0	0	0	17926000	16003000	36185000	3879200	6316100	0
tr|F6T094|F6T094_MACMU;tr|G7N4V5|G7N4V5_MACMU	>tr|F6T094|F6T094_MACMU Uncharacterized protein OS=Macaca mulatta GN=LBP PE=4 SV=1;>tr|G7N4V5|G7N4V5_MACMU Lipopolysaccharide-binding protein OS=Macaca mulatta GN=EGK_02423 PE=4 SV=1	51.578	1804100	485700	151290	0	0	0	38322	22166	827040	0	0	123840	97691	0	0	0	0	0	21158	36855	0	0	0	0	0		1890600	0	0	0	0	758710	0	7131300	0	0	0	0	0	0	0	0	0	0	0	0	0
tr|F6T739|F6T739_MACMU;tr|G7NLH4|G7NLH4_MACMU	>tr|F6T739|F6T739_MACMU Uncharacterized protein (Fragment) OS=Macaca mulatta GN=BLVRB PE=4 SV=1;>tr|G7NLH4|G7NLH4_MACMU Flavin reductase OS=Macaca mulatta GN=BLVRB PE=2 SV=1	20.148	14576	0	0	0	0	0	0	0	14576	0	0	0	0	0	0	0	0	0	0	0	0	0	0	0	0		0	0	0	0	0	0	0	170640	0	0	0	0	0	0	0	0	0	0	0	0	0
tr|F6T960|F6T960_MACMU;tr|F6RK76|F6RK76_MACMU;tr|H9YXD1|H9YXD1_MACMU;tr|G7NCJ7|G7NCJ7_MACMU	>tr|F6T960|F6T960_MACMU Uncharacterized protein OS=Macaca mulatta GN=FERMT3 PE=4 SV=1;>tr|F6RK76|F6RK76_MACMU Uncharacterized protein OS=Macaca mulatta GN=FERMT3 PE=4 SV=1;>tr|H9YXD1|H9YXD1_MACMU Fermitin family homolog 3 short form OS=Macaca mulatta GN=FE	73.906	24629	0	0	0	0	0	4154.8	2372.1	8962.8	9138.9	0	0	0	0	0	0	0	0	0	0	0	0	0	0	0		0	0	0	0	0	0	0	157910	0	0	0	0	0	0	0	0	0	0	0	0	0
tr|F6TBT9|F6TBT9_MACMU	>tr|F6TBT9|F6TBT9_MACMU Protein linking IAP with cytoskeleton 2 OS=Macaca mulatta GN=UBQLN2 PE=2 SV=1	65.682	5858.7	0	0	0	0	0	0	0	0	5858.7	0	0	0	0	0	0	0	0	0	0	0	0	0	0	0		0	0	0	0	0	0	0	0	160830	0	0	0	0	0	0	0	0	0	0	0	0
tr|F6TGQ7|F6TGQ7_MACMU;tr|G7N4R1|G7N4R1_MACMU	>tr|F6TGQ7|F6TGQ7_MACMU Uncharacterized protein OS=Macaca mulatta GN=SEMG1P PE=4 SV=1;>tr|G7N4R1|G7N4R1_MACMU Semenogelin I OS=Macaca mulatta GN=EGK_02371 PE=4 SV=1	52.037	538760	0	0	0	0	0	21921	0	9199.7	3204.7	3242.9	0	0	0	0	0	0	0	0	0	217970	0	0	0	283210		0	0	0	0	0	5292900	0	0	0	0	0	0	0	0	0	0	0	0	0	3611600	0
tr|F6TLR3|F6TLR3_MACMU;tr|G7MFR4|G7MFR4_MACMU;tr|F6S407|F6S407_MACMU	>tr|F6TLR3|F6TLR3_MACMU Uncharacterized protein OS=Macaca mulatta GN=AGT PE=3 SV=1;>tr|G7MFR4|G7MFR4_MACMU Angiotensinogen preproprotein OS=Macaca mulatta GN=AGT PE=2 SV=1;>tr|F6S407|F6S407_MACMU Uncharacterized protein OS=Macaca mulatta GN=AGT PE=3 SV=1	53.328	91189000	2810800	11754000	14334	298380	66456	7406200	2845600	4477300	3141200	1017200	3506000	6800500	108530	86437	513110	10923000	13960000	3618100	1098700	2044700	0	238200	504180	13955000		42101000	91281000	0	0	0	108990000	82173000	67164000	85376000	57518000	60440000	71243000	0	0	0	99292000	106560000	74462000	44004000	52645000	0
tr|F6TP36|F6TP36_MACMU	>tr|F6TP36|F6TP36_MACMU Uncharacterized protein OS=Macaca mulatta GN=C8B PE=4 SV=1	66.9	14866000	328140	2686900	0	0	0	1385200	612350	1477600	1373000	50779	915530	1917700	0	18326	37901	1579800	1593600	551430	52004	226640	0	0	59085	0		4563300	22955000	0	0	0	24788000	12982000	24196000	23048000	3515500	18835000	17605000	0	0	0	16951000	19875000	16176000	5010700	9902000	0
tr|F6TT84|F6TT84_MACMU;tr|F6RRJ7|F6RRJ7_MACMU;tr|F6TTA6|F6TTA6_MACMU	>tr|F6TT84|F6TT84_MACMU Adenylate kinase isoenzyme 1 OS=Macaca mulatta GN=AK1 PE=2 SV=1;>tr|F6RRJ7|F6RRJ7_MACMU Adenylate kinase isoenzyme 1 OS=Macaca mulatta GN=AK1 PE=3 SV=1;>tr|F6TTA6|F6TTA6_MACMU Uncharacterized protein (Fragment) OS=Macaca mulatta GN=	21.62	5236600	0	0	0	0	0	0	5236600	0	0	0	0	0	0	0	0	0	0	0	0	0	0	0	0	0		0	0	0	0	0	0	1028300	0	0	0	0	0	0	0	0	0	0	0	0	0	0
tr|F6U2J6|F6U2J6_MACMU;tr|I0FH47|I0FH47_MACMU;tr|F6RF33|F6RF33_MACMU;tr|H9FAW9|H9FAW9_MACMU;tr|G7MLC2|G7MLC2_MACMU	>tr|F6U2J6|F6U2J6_MACMU Uncharacterized protein OS=Macaca mulatta GN=IGFBP3 PE=4 SV=1;>tr|I0FH47|I0FH47_MACMU Insulin-like growth factor-binding protein 3 isoform b OS=Macaca mulatta GN=IGFBP3 PE=2 SV=1;>tr|F6RF33|F6RF33_MACMU Uncharacterized protein OS=Ma	30.682	321120	8714.7	24962	0	0	0	36087	8509.7	62417	4592.4	0	46640	0	0	0	0	27891	9726.2	42056	3934.4	10823	0	0	0	34769		0	948040	0	0	0	1560200	0	2548200	0	0	1353300	0	0	0	0	1261200	0	2076300	0	0	0
tr|F6U5B4|F6U5B4_MACMU;tr|F6Y7B4|F6Y7B4_MACMU	>tr|F6U5B4|F6U5B4_MACMU Peroxiredoxin-2 OS=Macaca mulatta GN=PRDX2 PE=2 SV=1	21.892	648520	0	0	0	0	0	54970	0	53276	21569	0	26167	34574	0	0	0	0	164220	67890	0	176640	0	0	0	49213		0	0	0	0	0	0	0	0	0	0	0	0	0	0	0	0	963510	0	0	3740200	0
tr|F6U5Q9|F6U5Q9_MACMU	>tr|F6U5Q9|F6U5Q9_MACMU Uncharacterized protein OS=Macaca mulatta GN=C8A PE=4 SV=1	65.321	32595000	653140	4916400	0	0	0	3519300	1505800	1890300	3623500	344120	1904000	2788800	0	0	92517	4965100	2008500	1629300	263220	451140	0	49128	0	1991400		8008900	30413000	0	0	0	57646000	41453000	32081000	48682000	14297000	34807000	29501000	0	0	0	41173000	39316000	43283000	15745000	13205000	0
tr|F6U8V6|F6U8V6_MACMU;tr|G7NNJ0|G7NNJ0_MACMU	>tr|F6U8V6|F6U8V6_MACMU Galectin OS=Macaca mulatta GN=LGALS7 PE=4 SV=1;>tr|G7NNJ0|G7NNJ0_MACMU Galectin OS=Macaca mulatta GN=EGK_10576 PE=4 SV=1	15.119	1715800	0	25685	0	0	0	24271	14839	22626	0	1113100	49838	0	0	0	0	313500	4508.1	36457	44018	66864	0	0	0	0		0	0	0	0	0	0	0	900600	0	20633000	1466300	0	0	0	0	6669400	0	0	902500	0	0
tr|F6UJ08|F6UJ08_MACMU;tr|G7NS66|G7NS66_MACMU;tr|F6SFZ4|F6SFZ4_MACMU;tr|F7H0D2|F7H0D2_MACMU;tr|Q3YAQ9|Q3YAQ9_MACMU;tr|G7MPJ6|G7MPJ6_MACMU	>tr|F6UJ08|F6UJ08_MACMU Phosphoglycerate kinase OS=Macaca mulatta GN=PGK1 PE=2 SV=1;>tr|G7NS66|G7NS66_MACMU Phosphoglycerate kinase OS=Macaca mulatta GN=EGK_20668 PE=3 SV=1;>tr|F6SFZ4|F6SFZ4_MACMU Phosphoglycerate kinase OS=Macaca mulatta GN=PGK1 PE=3 SV=1	44.586	16428000	0	0	0	0	0	0	16383000	0	28934	0	0	0	0	0	0	0	15718	0	0	0	0	0	0	0		0	0	0	0	0	0	22217000	0	0	0	0	0	0	0	0	0	0	0	0	0	0
tr|F6UKV3|F6UKV3_MACMU;tr|H9G0U2|H9G0U2_MACMU	>tr|F6UKV3|F6UKV3_MACMU Uncharacterized protein OS=Macaca mulatta GN=CUL1 PE=3 SV=1;>tr|H9G0U2|H9G0U2_MACMU Cullin-1 OS=Macaca mulatta GN=CUL1 PE=2 SV=1	89.367	2385100	0	0	96655	405620	246860	0	0	0	0	0	54791	0	511940	179720	889500	0	0	0	0	0	0	0	0	0		0	0	0	0	0	0	0	0	0	0	0	0	0	0	70982000	0	0	0	0	0	0
tr|F6ULL5|F6ULL5_MACMU;tr|F6ULM5|F6ULM5_MACMU;tr|F6ULK1|F6ULK1_MACMU;tr|G7MQD5|G7MQD5_MACMU	>tr|F6ULL5|F6ULL5_MACMU Arginase OS=Macaca mulatta GN=ARG1 PE=3 SV=1;>tr|F6ULM5|F6ULM5_MACMU Arginase OS=Macaca mulatta GN=ARG1 PE=3 SV=1;>tr|F6ULK1|F6ULK1_MACMU Arginase OS=Macaca mulatta GN=ARG1 PE=3 SV=1;>tr|G7MQD5|G7MQD5_MACMU Arginase OS=Macaca mulatt	34.668	3431500	124030	46388	0	0	0	226500	153580	333300	141710	360980	314650	217490	0	0	0	127790	574920	154450	113410	453770	0	0	0	88535		8967900	0	0	0	0	9849700	9090100	9383300	4032800	11584000	6308400	5311200	0	0	0	8756000	5046300	4629100	4578200	9292200	0
tr|F6UNJ2|F6UNJ2_MACMU	>tr|F6UNJ2|F6UNJ2_MACMU Carboxylic ester hydrolase OS=Macaca mulatta PE=3 SV=1	60.158	2048100	0	0	0	0	0	0	163010	0	22473	211570	0	0	0	0	0	1651100	0	0	0	0	0	0	0	0		0	0	0	0	0	0	2552900	0	782210	2966600	0	0	0	0	0	13397000	0	0	0	0	0
tr|F6UP30|F6UP30_MACMU	>tr|F6UP30|F6UP30_MACMU Uncharacterized protein OS=Macaca mulatta GN=ABRACL PE=2 SV=1	9.0323	703690	0	0	0	0	0	0	29492	286970	140060	15097	0	0	0	0	0	43538	0	38238	0	0	0	0	0	150300		0	0	0	0	0	0	0	0	0	0	0	0	0	0	0	658930	0	0	0	0	0
tr|F6UR30|F6UR30_MACMU	>tr|F6UR30|F6UR30_MACMU Uncharacterized protein OS=Macaca mulatta GN=KRT9 PE=3 SV=1	62.339	471170	10202	33338	1989	0	0	22985	9213.2	9587.1	0	63531	40058	43996	0	3333.5	0	17027	95446	23613	0	61292	0	0	0	35559		0	0	0	0	0	0	0	0	0	0	0	0	0	0	0	0	0	0	0	1822400	0
tr|F6UYY8|F6UYY8_MACMU;tr|F6UZ20|F6UZ20_MACMU;tr|F6UYZ7|F6UYZ7_MACMU;tr|F6UZ10|F6UZ10_MACMU	>tr|F6UYY8|F6UYY8_MACMU Uncharacterized protein OS=Macaca mulatta GN=FGG PE=4 SV=1;>tr|F6UZ20|F6UZ20_MACMU Uncharacterized protein OS=Macaca mulatta GN=FGG PE=4 SV=1;>tr|F6UYZ7|F6UYZ7_MACMU Uncharacterized protein (Fragment) OS=Macaca mulatta GN=FGG PE=4 S	51.55	91454000	55508000	71761	20002	174030	0	67449	122090	9051600	1672000	6237700	1712000	1133400	0	188060	36202	890260	1341700	677400	810600	3910200	0	0	0	7829200		1440600000	0	0	9419500	0	2422900	6787200	128320000	67285000	267910000	76886000	29388000	0	16985000	0	19360000	51067000	38115000	165650000	113980000	0
tr|F6UZ60|F6UZ60_MACMU;tr|Q28495|Q28495_MACMU;tr|F6UZ41|F6UZ41_MACMU	>tr|F6UZ60|F6UZ60_MACMU Fibrinogen alpha chain OS=Macaca mulatta GN=FGA PE=4 SV=1;>tr|Q28495|Q28495_MACMU Fibrinogen A-alpha-chain (Fragment) OS=Macaca mulatta PE=4 SV=1	94.338	117320000	83731000	1169200	0	24029	0	116080	136240	5275600	2483300	3844300	1947100	1431200	0	10327	51272	1689400	2040500	971550	1888300	2622300	0	0	12557	7877800		1873600000	98092000	0	0	0	21388000	20436000	147360000	164640000	296060000	78837000	36334000	0	0	0	48877000	72233000	56770000	172010000	147140000	0
tr|F6UZV9|F6UZV9_MACMU;tr|G7NPI4|G7NPI4_MACMU	>tr|F6UZV9|F6UZV9_MACMU Uncharacterized protein (Fragment) OS=Macaca mulatta GN=SRL PE=4 SV=1;>tr|G7NPI4|G7NPI4_MACMU Sarcalumenin OS=Macaca mulatta GN=EGK_12444 PE=4 SV=1	52.357	321620	0	0	0	0	0	0	321620	0	0	0	0	0	0	0	0	0	0	0	0	0	0	0	0	0		0	0	0	0	0	0	137800	0	0	0	0	0	0	0	0	0	0	0	0	0	0
tr|F6V9N7|F6V9N7_MACMU;tr|G7NDT0|G7NDT0_MACMU;tr|F6V9P6|F6V9P6_MACMU;tr|F7CLU1|F7CLU1_MACMU	>tr|F6V9N7|F6V9N7_MACMU Serum amyloid A protein OS=Macaca mulatta GN=SAA1 PE=3 SV=1;>tr|G7NDT0|G7NDT0_MACMU Serum amyloid A protein OS=Macaca mulatta GN=EGK_06436 PE=3 SV=1;>tr|F6V9P6|F6V9P6_MACMU Serum amyloid A protein OS=Macaca mulatta GN=LOC694944 PE=3	13.623	55661000	3455100	35259000	0	0	0	756190	81253	4890000	250700	83658	3583100	6624200	0	0	0	487340	0	36794	0	0	0	0	0	153670		95043000	310810000	0	0	0	36995000	0	44095000	0	23124000	174000000	125820000	0	0	0	18062000	0	0	0	0	0
tr|F6VEC2|F6VEC2_MACMU;tr|F7GGI8|F7GGI8_MACMU;tr|H9FH30|H9FH30_MACMU;tr|H9F5F0|H9F5F0_MACMU	>tr|F6VEC2|F6VEC2_MACMU Uncharacterized protein OS=Macaca mulatta GN=H6PD PE=4 SV=1;>tr|F7GGI8|F7GGI8_MACMU Uncharacterized protein OS=Macaca mulatta GN=H6PD PE=4 SV=1;>tr|H9FH30|H9FH30_MACMU Glucose-6-phosphate 1-dehydrogenase (Fragment) OS=Macaca mulatta	88.84	56443	0	52675	0	0	0	0	0	0	0	0	0	3767.6	0	0	0	0	0	0	0	0	0	0	0	0		0	1516000	0	0	0	0	0	0	0	0	0	0	0	0	0	0	0	0	0	0	0
tr|F6VKN1|F6VKN1_MACMU	>tr|F6VKN1|F6VKN1_MACMU Uncharacterized protein OS=Macaca mulatta GN=ANPEP PE=4 SV=1	109.9	297860	14916	7228.7	0	0	0	8071.6	0	0	9581.1	29836	0	3302.2	0	0	0	30269	3943.1	11581	9543.9	131350	0	0	0	38239		1085500	413990	0	0	0	660550	0	0	685350	3495800	0	304870	0	0	0	2524100	0	759730	2179000	6174400	0
tr|F6VKP2|F6VKP2_MACMU;tr|G7N731|G7N731_MACMU	>tr|F6VKP2|F6VKP2_MACMU Uncharacterized protein OS=Macaca mulatta GN=KRT79 PE=3 SV=1;>tr|G7N731|G7N731_MACMU Cytokeratin-79 OS=Macaca mulatta GN=EGK_03692 PE=3 SV=1	57.568	124790	0	0	0	0	0	109090	0	0	0	0	0	0	0	0	0	0	0	0	0	15704	0	0	0	0		0	0	0	0	0	3269500	0	0	0	0	0	0	0	0	0	0	0	0	0	1381300	0
tr|F6VLJ0|F6VLJ0_MACMU	>tr|F6VLJ0|F6VLJ0_MACMU Uncharacterized protein OS=Macaca mulatta GN=KRT3 PE=3 SV=1	63.523	20212	0	0	0	0	0	0	0	0	0	0	0	0	0	0	0	0	7745.4	0	0	12466	0	0	0	0		0	0	0	0	0	0	0	0	0	0	0	0	0	0	0	0	345590	0	0	0	0
tr|F6VQM1|F6VQM1_MACMU;tr|G7MHF2|G7MHF2_MACMU	>tr|F6VQM1|F6VQM1_MACMU Uncharacterized protein OS=Macaca mulatta GN=HSPG2 PE=4 SV=1;>tr|G7MHF2|G7MHF2_MACMU Putative uncharacterized protein (Fragment) OS=Macaca mulatta GN=EGK_00344 PE=4 SV=1	219.61	1991.5	0	0	0	0	0	426.42	0	0	0	0	0	0	0	0	0	0	0	0	0	0	0	0	0	1565		0	0	0	0	0	348350	0	0	0	0	0	0	0	0	0	0	0	0	0	0	0
tr|F6VU69|F6VU69_MACMU	>tr|F6VU69|F6VU69_MACMU Transthyretin OS=Macaca mulatta GN=TTR PE=2 SV=1	15.831	168230000	6863900	2330300	0	0	0	1093800	4217900	17427000	11877000	1502400	8298400	4296900	0	0	323520	10685000	15659000	5772800	2866700	4381700	0	0	0	70632000		290270000	58078000	0	0	0	30222000	219700000	160410000	588000000	152020000	236850000	146520000	0	0	0	197850000	225480000	105450000	340630000	129940000	0
tr|F6VYQ5|F6VYQ5_MACMU;tr|F6ZZW1|F6ZZW1_MACMU;tr|F6VYR4|F6VYR4_MACMU	>tr|F6VYQ5|F6VYQ5_MACMU Uncharacterized protein OS=Macaca mulatta GN=FETUB PE=4 SV=1;>tr|F6ZZW1|F6ZZW1_MACMU Uncharacterized protein OS=Macaca mulatta GN=FETUB PE=4 SV=1;>tr|F6VYR4|F6VYR4_MACMU Uncharacterized protein OS=Macaca mulatta GN=FETUB PE=4 SV=1	42.071	1488800	0	0	0	0	0	0	0	0	0	0	0	0	0	0	0	0	1488800	0	0	0	0	0	0	0		0	0	0	0	0	0	0	0	0	0	0	0	0	0	0	0	7659000	0	0	0	0
tr|F6VZJ5|F6VZJ5_MACMU;tr|G7N3D7|G7N3D7_MACMU;tr|F6W6B2|F6W6B2_MACMU	>tr|F6VZJ5|F6VZJ5_MACMU Uncharacterized protein OS=Macaca mulatta GN=IGLV1-51 PE=4 SV=1;>tr|G7N3D7|G7N3D7_MACMU Putative uncharacterized protein (Fragment) OS=Macaca mulatta GN=EGK_02851 PE=4 SV=1;>tr|F6W6B2|F6W6B2_MACMU Uncharacterized protein OS=Macaca m	10.028	23611000	728020	354150	0	0	0	784490	575960	6038200	1080300	1287300	645320	1313900	0	0	0	3001700	1724400	292500	272070	3011200	0	0	0	2501900		8518500	3396300	0	0	0	9173800	0	9506000	6405400	19706000	4826800	13952000	0	0	0	0	10646000	3741200	0	18466000	0
tr|F6W3M2|F6W3M2_MACMU	>tr|F6W3M2|F6W3M2_MACMU Uncharacterized protein OS=Macaca mulatta GN=IGHM PE=4 SV=1	67.425	21459000	761200	65656	0	0	0	456690	523340	4901200	1568900	1642700	197870	206290	0	0	102880	1173300	4744300	1504300	635390	822850	47318	19425	0	2085500		12215000	2232000	0	0	0	12095000	16415000	79369000	23364000	142360000	10122000	8880200	0	0	0	20171000	47590000	56341000	47187000	24266000	0
tr|F6W5I4|F6W5I4_MACMU;tr|G7MX12|G7MX12_MACMU;tr|F7G3A7|F7G3A7_MACMU	>tr|F6W5I4|F6W5I4_MACMU Protein disulfide-isomerase OS=Macaca mulatta GN=PDIA3 PE=3 SV=1;>tr|G7MX12|G7MX12_MACMU Protein disulfide-isomerase (Fragment) OS=Macaca mulatta GN=EGK_17432 PE=3 SV=1;>tr|F7G3A7|F7G3A7_MACMU Protein disulfide-isomerase OS=Macaca m	54.947	5790.9	0	0	0	0	0	0	0	0	0	3405.4	0	0	0	0	0	2385.5	0	0	0	0	0	0	0	0		0	0	0	0	0	0	0	0	0	0	0	0	0	0	0	116690	0	0	0	0	0
tr|F6W5K0|F6W5K0_MACMU;tr|H9EZ29|H9EZ29_MACMU;tr|F6QVI2|F6QVI2_MACMU	>tr|F6W5K0|F6W5K0_MACMU Uncharacterized protein OS=Macaca mulatta GN=TREML1 PE=4 SV=1;>tr|H9EZ29|H9EZ29_MACMU Trem-like transcript 1 protein (Fragment) OS=Macaca mulatta GN=TREML1 PE=2 SV=1;>tr|F6QVI2|F6QVI2_MACMU Uncharacterized protein OS=Macaca mulatta	21.238	239880	0	0	0	0	0	0	0	0	75247	8996.2	0	0	0	0	0	48463	42043	31755	0	8908.3	0	0	0	24464		0	0	0	0	0	0	0	0	3388900	0	0	0	0	0	0	0	0	1108100	0	0	0
tr|F6W7H7|F6W7H7_MACMU;tr|H9ZD67|H9ZD67_MACMU;tr|F6W7X9|F6W7X9_MACMU;tr|H9FCR9|H9FCR9_MACMU;tr|H9F5X5|H9F5X5_MACMU	>tr|F6W7H7|F6W7H7_MACMU Uncharacterized protein OS=Macaca mulatta GN=VCAM1 PE=4 SV=1;>tr|H9ZD67|H9ZD67_MACMU Vascular cell adhesion protein 1 isoform a OS=Macaca mulatta GN=VCAM1 PE=2 SV=1;>tr|F6W7X9|F6W7X9_MACMU Uncharacterized protein OS=Macaca mulatta G	71.306	230970	44127	0	0	0	0	5509	2787.4	6731.9	10180	4963.9	11767	15076	0	0	0	16023	45321	19305	4218.8	28696	0	0	0	16268		2703300	0	0	0	0	0	0	0	337450	589650	738410	1106600	0	0	0	760520	963740	1027100	781330	1202900	0
tr|F6WIY2|F6WIY2_MACMU;tr|G7MWM2|G7MWM2_MACMU;CON__Q28194;tr|H9FLX5|H9FLX5_MACMU;tr|H9FLX4|H9FLX4_MACMU	>tr|F6WIY2|F6WIY2_MACMU Uncharacterized protein OS=Macaca mulatta GN=THBS1 PE=4 SV=1;>tr|G7MWM2|G7MWM2_MACMU Thrombospondin-1 OS=Macaca mulatta GN=EGK_17345 PE=4 SV=1;>Q28194 TREMBL:Q28194 (Bos taurus) Thrombospondin-1	129.45	304560	0	0	1912.1	0	0	81629	8871.2	59179	132610	2080.5	0	0	8946.6	0	0	3602.7	0	2201.3	0	3518.8	0	0	0	0		0	0	0	0	0	7601200	842980	3701800	15328000	332840	0	0	0	0	0	691230	0	258500	0	254850	0
tr|F6WM55|F6WM55_MACMU;tr|F7HNN9|F7HNN9_MACMU	>tr|F6WM55|F6WM55_MACMU Eukaryotic translation initiation factor 5A OS=Macaca mulatta GN=EIF5A2 PE=2 SV=1;>tr|F7HNN9|F7HNN9_MACMU Eukaryotic translation initiation factor 5A-1 OS=Macaca mulatta GN=LOC721812 PE=2 SV=1	16.793	199070	0	0	0	0	0	0	199070	0	0	0	0	0	0	0	0	0	0	0	0	0	0	0	0	0		0	0	0	0	0	0	28430	0	0	0	0	0	0	0	0	0	0	0	0	0	0
tr|F6WPN0|F6WPN0_MACMU;tr|Q3YAP6|Q3YAP6_MACMU	>tr|F6WPN0|F6WPN0_MACMU Uncharacterized protein OS=Macaca mulatta PE=4 SV=1	35.889	244320	0	0	0	0	0	0	230000	0	0	0	0	0	0	0	0	0	14321	0	0	0	0	0	0	0		0	0	0	0	0	0	0	0	0	0	0	0	0	0	0	0	104120	0	0	0	0
tr|F6WR34|F6WR34_MACMU;tr|F7E6F1|F7E6F1_MACMU;tr|F6WR51|F6WR51_MACMU;CON__Q3MHN5;CON__ENSEMBL:ENSBTAP00000018229	>tr|F6WR34|F6WR34_MACMU Uncharacterized protein OS=Macaca mulatta GN=GC PE=4 SV=1;>tr|F7E6F1|F7E6F1_MACMU Uncharacterized protein OS=Macaca mulatta GN=GC PE=4 SV=1;>tr|F6WR51|F6WR51_MACMU Uncharacterized protein OS=Macaca mulatta GN=GC PE=4 SV=1	55.031	605440000	5728400	101990000	66298	0	0	57069000	24139000	78776000	27132000	5851400	38626000	54232000	0	79582	4044.4	61577000	40421000	29087000	4744300	21524000	20686	0	0	54373000		153430000	1113200000	0	0	0	998570000	1011400000	958390000	653720000	284070000	1103800000	1034100000	0	0	0	973980000	512930000	668090000	442610000	563280000	0
tr|F6WRS6|F6WRS6_MACMU;tr|G7MJ30|G7MJ30_MACMU;tr|F6VZ47|F6VZ47_MACMU	>tr|F6WRS6|F6WRS6_MACMU Uncharacterized protein OS=Macaca mulatta GN=AHSG PE=4 SV=1;>tr|G7MJ30|G7MJ30_MACMU Putative uncharacterized protein OS=Macaca mulatta GN=EGK_11811 PE=4 SV=1;>tr|F6VZ47|F6VZ47_MACMU Uncharacterized protein OS=Macaca mulatta GN=AHSG	39.529	601380000	11810000	27293000	98186	434900	182670	46571000	23444000	49342000	28716000	8008700	20257000	30300000	54526	284770	6742800	63762000	62637000	38544000	10553000	17474000	2585300	974270	1440700	149870000		130420000	162260000	27794000	21789000	39388000	352620000	470110000	376180000	368960000	147400000	217650000	330880000	0	38858000	169870000	600510000	307120000	542210000	512130000	256420000	0
tr|F6WUX9|F6WUX9_MACMU	>tr|F6WUX9|F6WUX9_MACMU Uncharacterized protein OS=Macaca mulatta GN=VNN1 PE=4 SV=1	57.129	563240	5534.3	0	0	0	0	85764	21147	39620	125980	19698	0	12754	0	0	0	60599	141580	13970	0	36580	0	0	0	0		0	0	0	0	0	0	0	0	0	0	0	0	0	0	0	0	0	0	0	708650	0
tr|F6WXR9|F6WXR9_MACMU;tr|F6WXS8|F6WXS8_MACMU;tr|F7H6E6|F7H6E6_MACMU	>tr|F6WXR9|F6WXR9_MACMU ATP-dependent 6-phosphofructokinase OS=Macaca mulatta GN=PFKM PE=3 SV=1;>tr|F6WXS8|F6WXS8_MACMU ATP-dependent 6-phosphofructokinase OS=Macaca mulatta GN=PFKM PE=2 SV=1;>tr|F7H6E6|F7H6E6_MACMU ATP-dependent 6-phosphofructokinase OS=M	81.718	2551900	0	154670	0	0	0	0	1658800	0	5430.2	366400	50373	81260	0	0	0	8378.4	0	0	226540	0	0	0	0	0		0	1720600	0	0	0	0	0	0	0	0	0	0	0	0	0	0	0	0	36501000	0	0
REV__tr|F6X558|F6X558_MACMU;REV__tr|H9F7C6|H9F7C6_MACMU	>tr|F6X558|F6X558_MACMU Uncharacterized protein (Fragment) OS=Macaca mulatta GN=LOC718651 PE=4 SV=1;>tr|H9F7C6|H9F7C6_MACMU Microtubule-actin cross-linking factor 1 isoform a (Fragment) OS=Macaca mulatta GN=MACF1 PE=2 SV=1	338.03	NaN	NaN	NaN	NaN	NaN	NaN	NaN	NaN	NaN	NaN	NaN	NaN	NaN	NaN	NaN	NaN	NaN	NaN	NaN	NaN	NaN	NaN	NaN	NaN	NaN		0	0	0	0	0	0	11217000	0	0	0	0	0	0	0	0	0	0	0	0	0	0
tr|F6X837|F6X837_MACMU;tr|F6X848|F6X848_MACMU;tr|I2CXR9|I2CXR9_MACMU;tr|F6X826|F6X826_MACMU;tr|G7N2U6|G7N2U6_MACMU	>tr|F6X837|F6X837_MACMU Uncharacterized protein OS=Macaca mulatta GN=ATRN PE=4 SV=1;>tr|F6X848|F6X848_MACMU Uncharacterized protein OS=Macaca mulatta GN=ATRN PE=4 SV=1;>tr|I2CXR9|I2CXR9_MACMU Attractin isoform 1 preproprotein OS=Macaca mulatta GN=ATRN PE=2	135.06	9474500	507990	383580	0	0	0	390460	90992	228850	792050	809690	407330	254870	0	0	0	793530	2451600	377480	390970	1022600	72901	12676	27619	459350		86208000	23777000	0	0	0	40114000	6768300	15639000	98722000	119150000	49039000	22101000	0	0	0	64750000	126870000	68619000	86596000	65551000	0
tr|F6X9G9|F6X9G9_MACMU;tr|Q6RHR8|Q6RHR8_MACMU;tr|Q6UIS1|Q6UIS1_MACMU;tr|H9FIG1|H9FIG1_MACMU;tr|H9FIG0|H9FIG0_MACMU;tr|H9FIF9|H9FIF9_MACMU;tr|H9FLY1|H9FLY1_MACMU;tr|H9FLP1|H9FLP1_MACMU;tr|F6TLY8|F6TLY8_MACMU;tr|H9FBQ2|H9FBQ2_MACMU;tr|F7BC11|F7BC11_MACMU	>tr|F6X9G9|F6X9G9_MACMU Uncharacterized protein OS=Macaca mulatta GN=LOC720706 PE=3 SV=1;>tr|Q6RHR8|Q6RHR8_MACMU Beta-actin (Fragment) OS=Macaca mulatta PE=2 SV=1	41.736	369710	0	0	0	0	0	10268	29828	3829.1	83067	2431.4	0	0	0	0	0	36729	11799	15060	0	0	0	0	0	176690		0	0	0	0	0	0	0	0	0	0	0	0	0	0	0	0	0	0	0	0	0
tr|F6XAB8|F6XAB8_MACMU	>tr|F6XAB8|F6XAB8_MACMU Uncharacterized protein OS=Macaca mulatta GN=F13B PE=4 SV=1	75.581	61602	15995	0	0	0	0	0	0	2461.4	7753.8	4434.9	0	0	0	0	0	0	7264.9	8314.8	2882.1	0	0	0	0	12495		378970	0	0	0	0	0	0	0	0	0	0	0	0	0	0	0	0	336480	0	0	0
tr|F6XAG6|F6XAG6_MACMU;tr|G7MF06|G7MF06_MACMU	>tr|F6XAG6|F6XAG6_MACMU Uncharacterized protein OS=Macaca mulatta GN=CFHR3 PE=4 SV=1;>tr|G7MF06|G7MF06_MACMU Putative uncharacterized protein (Fragment) OS=Macaca mulatta GN=EGK_01829 PE=4 SV=1	37.396	1301500	57445	218730	0	0	0	115460	69101	223160	0	0	134290	90680	0	0	0	140280	34188	69962	49396	39193	0	0	0	59643		1962400	1755700	0	0	0	1333300	1946100	2634000	0	0	2443800	1717400	0	0	0	3700300	0	1594500	2383500	669490	0
tr|F6XIG8|F6XIG8_MACMU;CON__ENSEMBL:ENSBTAP00000018574	>tr|F6XIG8|F6XIG8_MACMU Heparin cofactor 2 OS=Macaca mulatta GN=SERPIND1 PE=2 SV=1	57.004	21883000	678610	2970600	7105.2	123860	60307	2867300	1635700	2836800	1230600	149490	1209600	1108300	125320	84130	556800	2416300	1407900	894370	240330	493240	0	251660	160450	374050		9740000	25367000	0	11061000	21961000	55310000	49686000	39173000	23303000	7327800	26245000	14520000	0	18944000	38697000	28425000	20885000	18851000	13846000	13280000	0
tr|F6XKL2|F6XKL2_MACMU	>tr|F6XKL2|F6XKL2_MACMU Pyruvate kinase (Fragment) OS=Macaca mulatta GN=PKM PE=3 SV=1	58.462	8507.5	0	0	0	0	0	0	8507.5	0	0	0	0	0	0	0	0	0	0	0	0	0	0	0	0	0		0	0	0	0	0	0	420620	0	0	0	0	0	0	0	0	0	0	0	0	0	0
tr|F6XLR8|F6XLR8_MACMU;tr|H9ENP4|H9ENP4_MACMU;tr|G7MNY5|G7MNY5_MACMU	>tr|F6XLR8|F6XLR8_MACMU 14-3-3 protein gamma OS=Macaca mulatta GN=YWHAG PE=2 SV=1;>tr|H9ENP4|H9ENP4_MACMU 14-3-3 protein gamma OS=Macaca mulatta GN=YWHAG PE=2 SV=1;>tr|G7MNY5|G7MNY5_MACMU Putative uncharacterized protein (Fragment) OS=Macaca mulatta GN=EGK	28.302	691090	0	0	0	0	0	7705.4	497190	0	103450	21221	6290.2	0	0	0	0	41230	5804.6	5071.7	0	3127.8	0	0	0	0		0	0	0	0	0	0	0	0	1120400	0	0	0	0	0	0	0	0	0	0	0	0
tr|F6XN99|F6XN99_MACMU;tr|G7MXE7|G7MXE7_MACMU	>tr|F6XN99|F6XN99_MACMU Uncharacterized protein OS=Macaca mulatta GN=HEATR5A PE=4 SV=1;>tr|G7MXE7|G7MXE7_MACMU Putative uncharacterized protein OS=Macaca mulatta GN=EGK_18091 PE=4 SV=1	74.482	2239900	0	0	0	0	0	0	2239900	0	0	0	0	0	0	0	0	0	0	0	0	0	0	0	0	0		0	0	0	0	0	0	18970000	0	0	0	0	0	0	0	0	0	0	0	0	0	0
tr|F6XQ37|F6XQ37_MACMU;CON__ENSEMBL:ENSBTAP00000025008	>tr|F6XQ37|F6XQ37_MACMU Tubulin beta-1 chain OS=Macaca mulatta GN=TUBB1 PE=3 SV=1;>ENSEMBL:ENSBTAP00000025008 (Bos taurus) hypothetical protein	50.252	25188	0	0	0	0	0	0	0	0	25188	0	0	0	0	0	0	0	0	0	0	0	0	0	0	0		0	0	0	0	0	0	0	0	373280	0	0	0	0	0	0	0	0	0	0	0	0
tr|F6XTF7|F6XTF7_MACMU;tr|F7FCZ8|F7FCZ8_MACMU	>tr|F6XTF7|F6XTF7_MACMU Heat shock protein beta-1 OS=Macaca mulatta GN=HSPB1 PE=2 SV=1	22.782	1552200	21463	88347	0	0	0	47188	0	94373	0	350290	13328	20991	0	0	0	395700	183700	52641	63227	214270	0	0	0	6641.9		0	1868200	0	0	0	966500	0	1843400	0	4904700	0	620800	0	0	0	9055000	0	1764700	1769100	2768000	0
tr|F6XU42|F6XU42_MACMU;tr|G7NC44|G7NC44_MACMU;CON__Q32PJ2	>tr|F6XU42|F6XU42_MACMU Uncharacterized protein (Fragment) OS=Macaca mulatta GN=APOA4 PE=4 SV=1;>tr|G7NC44|G7NC44_MACMU Putative uncharacterized protein OS=Macaca mulatta GN=EGK_06926 PE=4 SV=1	44.99	12866000	348480	2306700	0	0	0	464360	603240	1389400	1174200	97253	2054700	269500	0	0	0	913690	455480	975520	374980	55967	0	0	0	1382900		5758000	21119000	0	0	0	5672500	17470000	11921000	18805000	2943900	25677000	7533600	0	0	0	14343000	4609800	16897000	19395000	1174100	0
tr|F6XV25|F6XV25_MACMU;tr|F7HST2|F7HST2_MACMU;tr|G7NCD1|G7NCD1_MACMU	>tr|F6XV25|F6XV25_MACMU Trehalase (Fragment) OS=Macaca mulatta GN=TREH PE=3 SV=1;>tr|F7HST2|F7HST2_MACMU Trehalase (Fragment) OS=Macaca mulatta GN=TREH PE=3 SV=1;>tr|G7NCD1|G7NCD1_MACMU Trehalase OS=Macaca mulatta GN=EGK_06963 PE=3 SV=1	46.772	59626	0	0	0	0	0	0	0	0	0	4332.2	0	0	0	0	0	0	15722	0	39571	0	0	0	0	0		0	0	0	0	0	0	0	0	0	0	0	0	0	0	0	0	0	0	1524600	0	0
tr|F6Y1M7|F6Y1M7_MACMU;tr|G7NIS0|G7NIS0_MACMU;tr|F6Y1L7|F6Y1L7_MACMU	>tr|F6Y1M7|F6Y1M7_MACMU Uncharacterized protein OS=Macaca mulatta GN=MYH2 PE=4 SV=1;>tr|G7NIS0|G7NIS0_MACMU Myosin heavy chain 2 OS=Macaca mulatta GN=EGK_08198 PE=4 SV=1	223.07	2828000	0	0	0	0	0	0	2828000	0	0	0	0	0	0	0	0	0	0	0	0	0	0	0	0	0		0	0	0	0	0	0	39834000	0	0	0	0	0	0	0	0	0	0	0	0	0	0
tr|F6Y7Q4|F6Y7Q4_MACMU;tr|G7NQT2|G7NQT2_MACMU	>tr|F6Y7Q4|F6Y7Q4_MACMU Uncharacterized protein OS=Macaca mulatta GN=IGFALS PE=4 SV=1;>tr|G7NQT2|G7NQT2_MACMU Putative uncharacterized protein OS=Macaca mulatta GN=EGK_12354 PE=4 SV=1	66.174	19874000	341390	895680	0	0	0	1122900	294590	510240	1313200	160950	938800	201460	89596	0	0	2098000	1443000	1359000	220910	997860	28837	0	0	7857700		9174700	23642000	0	0	0	23807000	16187000	11886000	23981000	13993000	30441000	13965000	0	0	0	13744000	28405000	33545000	22845000	17696000	0
tr|F6YCN0|F6YCN0_MACMU;tr|G7MNY8|G7MNY8_MACMU	>tr|F6YCN0|F6YCN0_MACMU Malate dehydrogenase (Fragment) OS=Macaca mulatta GN=LOC719983 PE=3 SV=1;>tr|G7MNY8|G7MNY8_MACMU Malate dehydrogenase OS=Macaca mulatta GN=MDH2 PE=2 SV=1	33.227	1870000	0	0	0	0	0	0	1865700	0	4258.6	0	0	0	0	0	0	0	0	0	0	0	0	0	0	0		0	0	0	0	0	0	1846400	0	0	0	0	0	0	0	0	0	0	0	0	0	0
tr|F6YGC3|F6YGC3_MACMU;tr|G7NF36|G7NF36_MACMU;tr|G7NF35|G7NF35_MACMU;tr|F6YGD4|F6YGD4_MACMU	>tr|F6YGC3|F6YGC3_MACMU Uncharacterized protein OS=Macaca mulatta GN=FBP1 PE=3 SV=1;>tr|G7NF36|G7NF36_MACMU Fructose-1,6-bisphosphatase 1 (Fragment) OS=Macaca mulatta GN=EGK_07927 PE=3 SV=1	36.711	874650	0	0	0	0	0	0	772110	0	0	0	1297	0	0	0	0	0	98651	2592.4	0	0	0	0	0	0		0	0	0	0	0	0	0	0	0	0	0	0	0	0	0	0	3725000	0	0	0	0
tr|F6YIY5|F6YIY5_MACMU	>tr|F6YIY5|F6YIY5_MACMU Epidermal-type fatty acid-binding protein OS=Macaca mulatta GN=FABP5 PE=2 SV=1	15.123	1696700	35634	38629	0	0	0	90979	98185	0	53930	37552	63263	110390	0	0	0	451270	142830	163480	67833	342710	0	0	0	0		0	0	0	0	0	1943800	1745700	0	1880100	1259600	0	0	0	0	0	4045900	2243100	2145500	0	2535700	0
tr|F6YSK1|F6YSK1_MACMU;tr|F6RI85|F6RI85_MACMU;tr|G8F146|G8F146_MACMU;tr|F6S1S2|F6S1S2_MACMU;tr|G7NAM0|G7NAM0_MACMU;tr|G8F1V8|G8F1V8_MACMU;tr|G8F1H8|G8F1H8_MACMU;tr|F7HD17|F7HD17_MACMU;tr|F7H5Y4|F7H5Y4_MACMU;tr|F7GTM2|F7GTM2_MACMU;tr|G7NAL6|G7NAL6_MACMU;tr|H9H569|H9H569_MACMU;tr|G8F1P1|G8F1P1_MACMU;tr|G7NAZ5|G7NAZ5_MACMU;tr|G7NAZ2|G7NAZ2_MACMU	>tr|F6YSK1|F6YSK1_MACMU Uncharacterized protein (Fragment) OS=Macaca mulatta PE=4 SV=1;>tr|F6RI85|F6RI85_MACMU Uncharacterized protein (Fragment) OS=Macaca mulatta PE=4 SV=1;>tr|G8F146|G8F146_MACMU Putative uncharacterized protein (Fragment) OS=Macaca mula	10.363	15093000	0	658720	0	0	0	136140	0	559200	954670	28188	0	0	0	0	0	0	3967100	1002800	37017	2054600	0	0	0	5694600		0	0	0	0	0	0	0	0	0	0	0	0	0	0	0	0	4609100	0	0	0	0
tr|F6YVQ2|F6YVQ2_MACMU	>tr|F6YVQ2|F6YVQ2_MACMU Glyceraldehyde-3-phosphate dehydrogenase (Fragment) OS=Macaca mulatta PE=3 SV=1	37.364	35226	0	0	0	0	0	4999.1	5937.9	5491.8	0	0	0	0	0	0	0	0	0	18797	0	0	0	0	0	0		0	0	0	0	0	0	0	0	0	0	0	0	0	0	0	0	0	311260	0	0	0
tr|F6YVS0|F6YVS0_MACMU;tr|G8F1L0|G8F1L0_MACMU	>tr|F6YVS0|F6YVS0_MACMU Uncharacterized protein OS=Macaca mulatta PE=4 SV=1;>tr|G8F1L0|G8F1L0_MACMU Putative uncharacterized protein OS=Macaca mulatta GN=EGK_21324 PE=4 SV=1	35.417	40218	0	0	0	0	0	0	0	0	0	4835.8	0	0	0	0	0	0	14452	0	0	0	0	0	0	20930		0	0	0	0	0	0	0	0	0	0	0	0	0	0	0	0	199370	0	0	0	0
tr|F6YWS9|F6YWS9_MACMU;tr|G7MNS6|G7MNS6_MACMU;tr|F7DPD8|F7DPD8_MACMU	>tr|F6YWS9|F6YWS9_MACMU Uncharacterized protein OS=Macaca mulatta GN=AZGP1 PE=3 SV=1;>tr|G7MNS6|G7MNS6_MACMU Putative uncharacterized protein OS=Macaca mulatta GN=EGK_13505 PE=3 SV=1	34.428	68507000	2839400	4683300	0	0	0	2861900	1866300	2311400	3787100	5095200	3972200	1772600	0	0	0	6069500	8153700	3197700	1314400	2708600	0	0	0	17874000		125610000	124450000	0	0	0	116640000	162570000	57919000	233190000	357940000	256330000	47416000	0	0	0	219120000	348050000	147750000	215050000	147230000	0
tr|F6YYK7|F6YYK7_MACMU;tr|F6VMU2|F6VMU2_MACMU;tr|F6YYJ9|F6YYJ9_MACMU;CON__ENSEMBL:ENSBTAP00000016285	>tr|F6YYK7|F6YYK7_MACMU Uncharacterized protein OS=Macaca mulatta GN=PGLYRP2 PE=4 SV=1;>tr|F6VMU2|F6VMU2_MACMU Uncharacterized protein OS=Macaca mulatta GN=PGLYRP2 PE=4 SV=1;>tr|F6YYJ9|F6YYJ9_MACMU Uncharacterized protein OS=Macaca mulatta GN=PGLYRP2 PE=4	58.998	86337000	2988600	6104000	0	0	0	3928700	2783200	1410800	4589900	1432200	2010100	2234400	0	0	0	9384800	7805400	3345100	2634000	6223900	0	0	0	29462000		31712000	42439000	0	0	0	66372000	58887000	18381000	73256000	29179000	30324000	22703000	0	0	0	82219000	71826000	50693000	127550000	82138000	0
tr|F6Z0R5|F6Z0R5_MACMU	>tr|F6Z0R5|F6Z0R5_MACMU Uncharacterized protein OS=Macaca mulatta GN=HP PE=3 SV=1	38.382	146530	0	0	0	0	0	0	0	0	0	0	109170	37362	0	0	0	0	0	0	0	0	0	0	0	0		0	0	0	0	0	0	0	0	0	0	2784500	1621600	0	0	0	0	0	0	0	0	0
tr|F6Z147|F6Z147_MACMU;tr|F6Z153|F6Z153_MACMU;tr|H9EWQ7|H9EWQ7_MACMU;tr|G7MTE9|G7MTE9_MACMU;tr|F6Z107|F6Z107_MACMU;tr|H9FNU9|H9FNU9_MACMU	>tr|F6Z147|F6Z147_MACMU Uncharacterized protein OS=Macaca mulatta GN=PDLIM5 PE=4 SV=1;>tr|F6Z153|F6Z153_MACMU Uncharacterized protein OS=Macaca mulatta GN=PDLIM5 PE=4 SV=1;>tr|H9EWQ7|H9EWQ7_MACMU PDZ and LIM domain protein 5 isoform a OS=Macaca mulatta GN=	24.148	1199800	0	0	0	0	0	0	1199800	0	0	0	0	0	0	0	0	0	0	0	0	0	0	0	0	0		0	0	0	0	0	0	1435200	0	0	0	0	0	0	0	0	0	0	0	0	0	0
tr|F6Z728|F6Z728_MACMU;tr|F6SVF2|F6SVF2_MACMU;tr|H9YWG2|H9YWG2_MACMU;tr|F7HK11|F7HK11_MACMU;tr|G7N359|G7N359_MACMU	>tr|F6Z728|F6Z728_MACMU Alpha-1,4 glucan phosphorylase OS=Macaca mulatta GN=PYGM PE=2 SV=1;>tr|F6SVF2|F6SVF2_MACMU Alpha-1,4 glucan phosphorylase OS=Macaca mulatta GN=PYGM PE=3 SV=1	97.165	6360600	2567.6	0	0	0	0	0	6341100	0	1731.3	0	835.24	0	0	0	0	0	5920.5	3501.8	0	0	0	0	0	4866.8		0	0	0	0	0	0	89185000	0	0	0	0	0	0	0	0	0	0	0	0	0	0
tr|F6Z7N8|F6Z7N8_MACMU;tr|F6Z7P7|F6Z7P7_MACMU;CON__Q6T181	>tr|F6Z7N8|F6Z7N8_MACMU Sex hormone-binding globulin OS=Macaca mulatta GN=SHBG PE=4 SV=1;>tr|F6Z7P7|F6Z7P7_MACMU Uncharacterized protein (Fragment) OS=Macaca mulatta GN=SHBG PE=4 SV=1	43.988	4774400	46334	327180	0	0	0	356430	392580	450520	270860	15614	203040	324080	0	0	0	804260	709710	163590	24089	36411	0	0	0	649690		4094900	9466600	0	0	0	5589400	37619000	4621500	6627500	0	5735100	4341800	0	0	0	26951000	11963000	9148900	4013800	3682200	0
tr|F6ZHA7|F6ZHA7_MACMU	>tr|F6ZHA7|F6ZHA7_MACMU Uncharacterized protein OS=Macaca mulatta PE=3 SV=1	41.087	295990	0	0	0	0	0	0	295990	0	0	0	0	0	0	0	0	0	0	0	0	0	0	0	0	0		0	0	0	0	0	0	7195000	0	0	0	0	0	0	0	0	0	0	0	0	0	0
tr|F6ZHU6|F6ZHU6_MACMU	>tr|F6ZHU6|F6ZHU6_MACMU Uncharacterized protein OS=Macaca mulatta GN=MYH4 PE=4 SV=1	223.29	1736300	0	0	0	0	0	0	1736300	0	0	0	0	0	0	0	0	0	0	0	0	0	0	0	0	0		0	0	0	0	0	0	57344000	0	0	0	0	0	0	0	0	0	0	0	0	0	0
tr|F6ZI22|F6ZI22_MACMU;tr|F6ZI29|F6ZI29_MACMU	>tr|F6ZI22|F6ZI22_MACMU Uncharacterized protein OS=Macaca mulatta GN=HNRNPM PE=4 SV=1;>tr|F6ZI29|F6ZI29_MACMU Uncharacterized protein OS=Macaca mulatta GN=HNRNPM PE=4 SV=1	73.269	9262.1	0	0	0	0	0	0	0	0	0	2265.8	0	0	0	0	0	6996.3	0	0	0	0	0	0	0	0		0	0	0	0	0	0	0	0	0	0	0	0	0	0	0	554660	0	0	0	0	0
tr|F6ZIC3|F6ZIC3_MACMU	>tr|F6ZIC3|F6ZIC3_MACMU Uncharacterized protein OS=Macaca mulatta GN=MYH8 PE=4 SV=1	222.52	6326300	0	0	0	0	0	0	6326300	0	0	0	0	0	0	0	0	0	0	0	0	0	0	0	0	0		0	0	0	0	0	0	11830000	0	0	0	0	0	0	0	0	0	0	0	0	0	0
tr|F6ZV45|F6ZV45_MACMU	>tr|F6ZV45|F6ZV45_MACMU Ferritin OS=Macaca mulatta GN=FTL PE=2 SV=1	19.995	1434000	33634	104870	0	0	0	25873	34683	0	75566	19240	567110	221740	0	0	0	0	173100	6481.9	42420	99706	0	0	0	29544		0	0	0	0	0	0	0	0	0	0	8878800	0	0	0	0	0	0	0	0	0	0
tr|F6ZXW5|F6ZXW5_MACMU;tr|F6WJJ6|F6WJJ6_MACMU;tr|G7N5M6|G7N5M6_MACMU;tr|Q6IUG4|Q6IUG4_MACMU;tr|Q6IUG3|Q6IUG3_MACMU;tr|F7DEW1|F7DEW1_MACMU;tr|F7HHD7|F7HHD7_MACMU;tr|F6Q1J4|F6Q1J4_MACMU;tr|G7NM54|G7NM54_MACMU	>tr|F6ZXW5|F6ZXW5_MACMU Glyceraldehyde-3-phosphate dehydrogenase OS=Macaca mulatta GN=GAPDH PE=3 SV=1;>tr|F6WJJ6|F6WJJ6_MACMU Glyceraldehyde-3-phosphate dehydrogenase OS=Macaca mulatta GN=GAPDH PE=2 SV=1;>tr|G7N5M6|G7N5M6_MACMU Glyceraldehyde-3-phosphate d	31.476	54177000	89804	47831	0	0	0	381660	48825000	345800	341520	412810	235060	169070	0	0	0	629770	743570	352330	163580	621260	0	0	0	818490		5201900	1898000	0	0	0	18342000	30901000	19686000	54640000	7391600	4582500	3612900	0	0	0	25744000	16265000	18416000	6680700	6235800	0
tr|F7A2J9|F7A2J9_MACMU;tr|H9H3P0|H9H3P0_MACMU;tr|F7H150|F7H150_MACMU;tr|H9H5F5|H9H5F5_MACMU;tr|H9H5F4|H9H5F4_MACMU;tr|F6S1K7|F6S1K7_MACMU	>tr|F7A2J9|F7A2J9_MACMU Uncharacterized protein OS=Macaca mulatta PE=4 SV=1	25.447	1164500000	53991000	93464000	0	0	0	31130000	59455000	16626000	86751000	35446000	108800000	46940000	0	0	0	87747000	155610000	86447000	9314500	81949000	158610	100240	119820	210490000		565260000	572170000	0	0	0	245240000	765450000	46980000	477170000	561530000	999850000	375170000	0	0	0	442630000	840260000	565080000	364130000	749610000	0
tr|F7A2K7|F7A2K7_MACMU	>tr|F7A2K7|F7A2K7_MACMU Uncharacterized protein OS=Macaca mulatta PE=4 SV=1	25.781	4308300	0	0	0	0	0	0	0	3324300	0	0	37822	0	0	0	0	185080	0	0	761100	0	0	0	0	0		0	0	0	0	0	0	0	31134000	0	0	0	0	0	0	0	0	0	0	0	0	0
tr|F7A2M2|F7A2M2_MACMU	>tr|F7A2M2|F7A2M2_MACMU Uncharacterized protein (Fragment) OS=Macaca mulatta PE=4 SV=1	10.368	50346000	645860	1225700	0	0	0	3283000	1837900	2013700	4745100	990920	777640	3280300	0	0	0	2178800	12935000	1272300	394000	1761900	0	0	0	13005000		0	0	0	0	0	9238800	14698000	10537000	11900000	7111500	0	15148000	0	0	0	0	21183000	5179100	9563200	0	0
tr|F7A308|F7A308_MACMU	>tr|F7A308|F7A308_MACMU Uncharacterized protein OS=Macaca mulatta PE=4 SV=1	12.499	7811300	44076	720620	0	0	0	249430	258190	1674600	0	644550	0	0	0	0	0	221170	435290	855210	130260	1186500	0	0	0	1391400		0	0	0	0	0	0	0	0	0	0	0	0	0	0	0	0	0	2362300	0	0	0
tr|F7A635|F7A635_MACMU;CON__P08727;tr|F7A610|F7A610_MACMU;tr|H9H3J6|H9H3J6_MACMU;tr|F6VZV1|F6VZV1_MACMU	>tr|F7A635|F7A635_MACMU Keratin, type I cytoskeletal 19 OS=Macaca mulatta GN=LOC707129 PE=2 SV=1;>P08727 SWISS-PROT:P08727 Tax_Id=9606 Gene_Symbol=KRT19 Keratin, type I cytoskeletal 19;>tr|F7A610|F7A610_MACMU Uncharacterized protein OS=Macaca mulatta GN=LO	44.045	453900	0	2131.9	0	0	0	0	0	0	0	42113	24556	9294.6	0	0	0	0	76258	33048	34632	231870	0	0	0	0		0	0	0	0	0	0	0	0	0	0	0	0	0	0	0	0	0	0	0	3333500	0
tr|F7A679|F7A679_MACMU;tr|F7AC83|F7AC83_MACMU	>tr|F7A679|F7A679_MACMU Uncharacterized protein (Fragment) OS=Macaca mulatta GN=KRT15 PE=3 SV=1;>tr|F7AC83|F7AC83_MACMU Uncharacterized protein (Fragment) OS=Macaca mulatta GN=KRT15 PE=4 SV=1	48.358	2873000	1511.1	61385	0	0	0	33605	168590	119300	36753	772370	191540	249990	0	0	0	15101	461410	194260	0	567200	0	0	0	0		0	5215500	0	0	0	1500600	5769300	1714800	3869800	22482000	8396000	5917500	0	0	0	0	8309900	5583400	0	7257800	0
tr|F7A8G3|F7A8G3_MACMU;tr|F6S1P2|F6S1P2_MACMU	>tr|F7A8G3|F7A8G3_MACMU Uncharacterized protein (Fragment) OS=Macaca mulatta PE=4 SV=1;>tr|F6S1P2|F6S1P2_MACMU Uncharacterized protein (Fragment) OS=Macaca mulatta PE=4 SV=1	11.752	85934000	6147000	4290400	0	0	0	3119900	4405500	2725800	4916900	1702600	3232900	1116800	0	0	0	11657000	15653000	8310700	1057600	1982300	0	0	0	15615000		29171000	10830000	0	0	0	10629000	22444000	5859000	9487900	13472000	9742800	2672900	0	0	0	24064000	29869000	28305000	22734000	9942800	0
tr|F7A8I0|F7A8I0_MACMU;tr|G8F153|G8F153_MACMU;tr|G8F152|G8F152_MACMU	>tr|F7A8I0|F7A8I0_MACMU Uncharacterized protein (Fragment) OS=Macaca mulatta PE=4 SV=1;>tr|G8F153|G8F153_MACMU Putative uncharacterized protein (Fragment) OS=Macaca mulatta GN=EGK_21298 PE=4 SV=1;>tr|G8F152|G8F152_MACMU Putative uncharacterized protein (Fr	11.009	58340000	2311300	1651600	0	0	0	2654000	1834200	8293800	2942900	2337800	989980	2431100	0	0	0	2684800	5960300	2487800	395470	2054300	0	0	0	19311000		27666000	10728000	0	0	0	14973000	10254000	16647000	10503000	48888000	0	22183000	0	0	0	13493000	19742000	14995000	22621000	17772000	0
tr|F7AB32|F7AB32_MACMU;tr|F7GWE6|F7GWE6_MACMU;tr|F7GWE8|F7GWE8_MACMU	>tr|F7AB32|F7AB32_MACMU Uncharacterized protein OS=Macaca mulatta GN=ITLN1 PE=4 SV=1	34.609	14921000	194580	85992	0	0	0	508040	550400	1364200	657150	550310	83931	230070	0	0	0	959380	3592800	543070	331160	1285800	0	0	0	3984100		18283000	2821700	0	0	0	21711000	29471000	44658000	86696000	43127000	8784100	13971000	0	0	0	40700000	78631000	54004000	50024000	43673000	0
tr|F7AC93|F7AC93_MACMU	>tr|F7AC93|F7AC93_MACMU Uncharacterized protein OS=Macaca mulatta GN=KRT17 PE=3 SV=1	40.084	34801	0	0	0	0	0	0	0	0	0	0	0	0	0	0	0	0	0	0	0	0	0	0	0	34801		0	0	0	0	0	0	0	0	0	0	0	0	0	0	0	0	0	0	0	0	0
tr|F7AEK9|F7AEK9_MACMU;tr|H9Z8R7|H9Z8R7_MACMU	>tr|F7AEK9|F7AEK9_MACMU Cytokeratin-2e OS=Macaca mulatta GN=KRT2 PE=3 SV=1;>tr|H9Z8R7|H9Z8R7_MACMU Keratin, type II cytoskeletal 2 epidermal OS=Macaca mulatta GN=KRT2 PE=2 SV=1	65.501	168270	0	4488.8	0	0	0	27006	0	15506	0	29455	0	9169.6	0	0	0	15240	49574	0	0	17830	0	0	0	0		0	0	0	0	0	1558800	0	0	0	0	0	0	0	0	0	0	956280	0	0	1684300	0
tr|F7ALN6|F7ALN6_MACMU;tr|H9FGN7|H9FGN7_MACMU;CON__Q29RQ1	>tr|F7ALN6|F7ALN6_MACMU Uncharacterized protein OS=Macaca mulatta GN=C7 PE=4 SV=1	93.447	167100	0	0	0	0	0	0	0	167100	0	0	0	0	0	0	0	0	0	0	0	0	0	0	0	0		0	0	0	0	0	0	0	3435700	0	0	0	0	0	0	0	0	0	0	0	0	0
REV__tr|F7AR55|F7AR55_MACMU;REV__tr|G7NCX9|G7NCX9_MACMU;REV__tr|F7AQN6|F7AQN6_MACMU	>tr|F7AR55|F7AR55_MACMU Uncharacterized protein OS=Macaca mulatta GN=DDX25 PE=4 SV=1;>tr|G7NCX9|G7NCX9_MACMU ATP-dependent RNA helicase DDX25 OS=Macaca mulatta GN=DDX25 PE=2 SV=1;>tr|F7AQN6|F7AQN6_MACMU Uncharacterized protein OS=Macaca mulatta GN=DDX25 PE	42.041	NaN	NaN	NaN	NaN	NaN	NaN	NaN	NaN	NaN	NaN	NaN	NaN	NaN	NaN	NaN	NaN	NaN	NaN	NaN	NaN	NaN	NaN	NaN	NaN	NaN		0	261450	0	0	0	0	0	0	0	0	0	0	0	0	0	0	0	0	0	0	0
tr|F7ARV1|F7ARV1_MACMU	>tr|F7ARV1|F7ARV1_MACMU Myoglobin OS=Macaca mulatta GN=MB PE=3 SV=1	17.176	229230	0	2951.5	0	0	0	0	11621	0	0	0	0	0	0	0	0	8443.1	171870	25754	0	0	0	0	0	8594.6		0	0	0	0	0	0	0	0	0	0	0	0	0	0	0	0	2635300	1118200	0	0	0
tr|F7AV81|F7AV81_MACMU;tr|F7AP85|F7AP85_MACMU;tr|C6KGT1|C6KGT1_MACMU;tr|G7NE40|G7NE40_MACMU;sp|Q28507|HBE_MACMU	>tr|F7AV81|F7AV81_MACMU Hemoglobin beta chain OS=Macaca mulatta GN=HBB PE=2 SV=1;>tr|F7AP85|F7AP85_MACMU Hemoglobin subunit beta OS=Macaca mulatta GN=HBB PE=3 SV=1;>tr|C6KGT1|C6KGT1_MACMU Beta hemoglobin OS=Macaca mulatta PE=2 SV=1	16.114	44432000	920330	975590	0	66543	0	1822600	1995100	13179000	622860	2129300	450010	1239200	0	0	0	3969700	6876000	3325500	1543500	2604600	0	0	0	2712600		47349000	28206000	0	0	0	59490000	64951000	187820000	41069000	188750000	43165000	36781000	0	0	0	118570000	217860000	223860000	92432000	107040000	0
tr|F7B184|F7B184_MACMU;tr|F6RL99|F6RL99_MACMU	>tr|F7B184|F7B184_MACMU Uncharacterized protein OS=Macaca mulatta GN=LOC720866 PE=4 SV=1;>tr|F6RL99|F6RL99_MACMU Uncharacterized protein (Fragment) OS=Macaca mulatta GN=LOC720866 PE=4 SV=1	12.741	162020000	7154200	3284000	0	0	0	2059400	2426900	25993000	8180000	28565000	1487200	6528700	0	0	0	29106000	22148000	2886900	3665900	5727800	0	0	0	12810000		33547000	24833000	0	0	0	24880000	38742000	119360000	64219000	85373000	22271000	57413000	0	0	0	29472000	69253000	38890000	75258000	41066000	0
tr|F7B388|F7B388_MACMU	>tr|F7B388|F7B388_MACMU Uncharacterized protein OS=Macaca mulatta GN=KBTBD10 PE=4 SV=1	68.14	132680	0	0	0	0	0	0	132680	0	0	0	0	0	0	0	0	0	0	0	0	0	0	0	0	0		0	0	0	0	0	0	71059	0	0	0	0	0	0	0	0	0	0	0	0	0	0
tr|F7B4Q3|F7B4Q3_MACMU;tr|G7MGE5|G7MGE5_MACMU;tr|H9FLY0|H9FLY0_MACMU	>tr|F7B4Q3|F7B4Q3_MACMU Uncharacterized protein (Fragment) OS=Macaca mulatta GN=TIE1 PE=3 SV=1;>tr|G7MGE5|G7MGE5_MACMU Receptor protein-tyrosine kinase OS=Macaca mulatta GN=TIE1 PE=2 SV=1	122.87	8198	0	0	0	0	0	0	0	0	0	0	0	0	0	0	0	0	0	935.86	0	0	0	0	0	7262.2		0	0	0	0	0	0	0	0	0	0	0	0	0	0	0	0	0	0	0	0	0
tr|F7B509|F7B509_MACMU;tr|F6SF40|F6SF40_MACMU;tr|G7NKU6|G7NKU6_MACMU;tr|F7B547|F7B547_MACMU;tr|F6SF72|F6SF72_MACMU	>tr|F7B509|F7B509_MACMU Uncharacterized protein OS=Macaca mulatta GN=SERPINB4 PE=3 SV=1;>tr|F6SF40|F6SF40_MACMU Uncharacterized protein OS=Macaca mulatta GN=SERPINB3 PE=3 SV=1;>tr|G7NKU6|G7NKU6_MACMU Squamous cell carcinoma antigen 2 OS=Macaca mulatta GN=E	38.772	58694	0	0	0	0	0	0	0	9875.5	0	35692	0	0	0	0	0	5325.8	0	0	0	7800.3	0	0	0	0		0	0	0	0	0	0	0	0	0	1271800	0	0	0	0	0	0	0	0	0	0	0
tr|F7B5G7|F7B5G7_MACMU;tr|F7B5E6|F7B5E6_MACMU;tr|G7NIA0|G7NIA0_MACMU	>tr|F7B5G7|F7B5G7_MACMU Uncharacterized protein OS=Macaca mulatta GN=KRT10 PE=3 SV=1;>tr|F7B5E6|F7B5E6_MACMU Uncharacterized protein OS=Macaca mulatta GN=KRT10 PE=3 SV=1;>tr|G7NIA0|G7NIA0_MACMU Cytokeratin-10 (Fragment) OS=Macaca mulatta GN=EGK_08667 PE=3	56.491	21394	0	0	0	0	0	4598	0	0	0	0	0	0	0	0	0	0	0	0	0	16796	0	0	0	0		0	0	0	0	0	0	0	0	0	0	0	0	0	0	0	0	0	0	0	181600	0
tr|F7B5K3|F7B5K3_MACMU	>tr|F7B5K3|F7B5K3_MACMU Uncharacterized protein OS=Macaca mulatta GN=CDA PE=4 SV=1	16.099	30807	0	0	0	0	0	0	0	0	30807	0	0	0	0	0	0	0	0	0	0	0	0	0	0	0		0	0	0	0	0	0	0	0	1152000	0	0	0	0	0	0	0	0	0	0	0	0
tr|F7B786|F7B786_MACMU	>tr|F7B786|F7B786_MACMU Cytokeratin-1 OS=Macaca mulatta GN=KRT1 PE=3 SV=1	65.208	17696000	501630	565060	0	0	0	1066700	387530	330810	174240	1676000	782560	1554900	0	0	0	420380	4842800	948860	110200	2926500	0	0	0	1407400		0	0	0	0	0	77889000	34252000	0	0	67542000	0	0	0	0	0	0	64274000	23681000	21009000	99325000	0
tr|F7B7A2|F7B7A2_MACMU	>tr|F7B7A2|F7B7A2_MACMU Uncharacterized protein OS=Macaca mulatta GN=KRT1 PE=3 SV=1	58.816	81351	8712.2	0	0	0	0	6232.2	0	14788	0	1177.3	0	0	0	0	0	0	0	0	0	31376	0	0	0	19065		0	0	0	0	0	0	0	0	0	0	0	0	0	0	0	0	0	0	0	837080	0
tr|F7BAA9|F7BAA9_MACMU;tr|G7NHS0|G7NHS0_MACMU	>tr|F7BAA9|F7BAA9_MACMU Uncharacterized protein OS=Macaca mulatta GN=MPO PE=4 SV=1;>tr|G7NHS0|G7NHS0_MACMU Putative uncharacterized protein OS=Macaca mulatta GN=EGK_08577 PE=4 SV=1	87.238	29379	0	0	0	0	0	0	0	0	927.09	0	0	0	0	0	0	2469.2	0	0	23758	2225.3	0	0	0	0		0	0	0	0	0	0	0	0	0	0	0	0	0	0	0	0	0	0	4183800	0	0
tr|F7BIP3|F7BIP3_MACMU;tr|G7NJA7|G7NJA7_MACMU;tr|F6W5W5|F6W5W5_MACMU;tr|H9FR06|H9FR06_MACMU	>tr|F7BIP3|F7BIP3_MACMU Uncharacterized protein OS=Macaca mulatta GN=CEP112 PE=4 SV=1;>tr|G7NJA7|G7NJA7_MACMU Putative uncharacterized protein (Fragment) OS=Macaca mulatta GN=EGK_08893 PE=4 SV=1;>tr|F6W5W5|F6W5W5_MACMU Uncharacterized protein OS=Macaca mul	104.6	22381	0	5643.7	0	0	0	0	0	0	0	8042.6	0	0	0	0	0	8694.3	0	0	0	0	0	0	0	0		0	0	0	0	0	0	0	0	0	0	0	0	0	0	0	430010	0	0	0	0	0
tr|F7BKH7|F7BKH7_MACMU	>tr|F7BKH7|F7BKH7_MACMU Aconitate hydratase, mitochondrial OS=Macaca mulatta GN=ACO2 PE=2 SV=1	85.346	110520	0	0	0	0	0	0	110520	0	0	0	0	0	0	0	0	0	0	0	0	0	0	0	0	0		0	0	0	0	0	0	876570	0	0	0	0	0	0	0	0	0	0	0	0	0	0
tr|F7BMY9|F7BMY9_MACMU;tr|F6V876|F6V876_MACMU	>tr|F7BMY9|F7BMY9_MACMU Uncharacterized protein OS=Macaca mulatta PE=4 SV=1;>tr|F6V876|F6V876_MACMU Uncharacterized protein OS=Macaca mulatta PE=4 SV=1	12.769	136980	0	0	0	0	0	0	0	0	0	0	109780	0	0	0	0	0	0	0	0	0	0	0	0	27192		0	0	0	0	0	0	0	0	0	0	631940	0	0	0	0	0	0	0	0	0	0
tr|F7BRD9|F7BRD9_MACMU;tr|I0FGF5|I0FGF5_MACMU;tr|G8F237|G8F237_MACMU;tr|H9EZT4|H9EZT4_MACMU;tr|H9FCA2|H9FCA2_MACMU;tr|F7C6Q8|F7C6Q8_MACMU;tr|F6ZYL1|F6ZYL1_MACMU;tr|I0FTB5|I0FTB5_MACMU;tr|H9ETC3|H9ETC3_MACMU;tr|H9Z892|H9Z892_MACMU;tr|G7MR32|G7MR32_MACMU;tr|F7HAT6|F7HAT6_MACMU;tr|F7HAP4|F7HAP4_MACMU;tr|F7C6M7|F7C6M7_MACMU;tr|F7BRH6|F7BRH6_MACMU;tr|F7BRG1|F7BRG1_MACMU;tr|H9FTN1|H9FTN1_MACMU;tr|F7DHS…	>tr|F7BRD9|F7BRD9_MACMU Histone H2A OS=Macaca mulatta GN=HIST2H2AC PE=3 SV=1;>tr|I0FGF5|I0FGF5_MACMU Histone H2A OS=Macaca mulatta GN=HIST2H2AA4 PE=2 SV=1;>tr|G8F237|G8F237_MACMU Histone H2A OS=Macaca mulatta GN=LOC696463 PE=3 SV=1;>tr|H9EZT4|H9EZT4_MACMU	13.988	14597000	328720	0	0	0	0	235520	272060	8231700	2358700	412790	74608	0	0	0	0	840750	355450	242280	820300	375080	0	0	0	48496		6595000	0	0	0	0	5788000	0	85542000	23199000	8372600	5411700	0	0	0	0	32787000	8273100	0	27027000	0	0
tr|F7BW59|F7BW59_MACMU;CON__Q3SY84;tr|G7N723|G7N723_MACMU	>tr|F7BW59|F7BW59_MACMU Uncharacterized protein OS=Macaca mulatta GN=KRT71 PE=3 SV=1;>Q3SY84 SWISS-PROT:Q3SY84 Tax_Id=9606 Gene_Symbol=KRT71 Keratin, type II cytoskeletal 71;>tr|G7N723|G7N723_MACMU Cytokeratin-71 OS=Macaca mulatta GN=EGK_03680 PE=3 SV=1	57.274	11646000	496090	350410	0	0	0	962940	593530	685370	898310	1265800	967680	458730	0	0	0	739620	1569300	648260	615980	906110	0	0	0	488040		16729000	0	0	0	0	50164000	44140000	15911000	82280000	18620000	40793000	36644000	0	0	0	28875000	35222000	16259000	31646000	25138000	0
tr|F7C5N3|F7C5N3_MACMU	>tr|F7C5N3|F7C5N3_MACMU Uncharacterized protein OS=Macaca mulatta GN=STRN3 PE=4 SV=1	25.496	8699900	0	0	0	0	0	0	0	0	112110	0	0	0	0	0	0	0	2208100	0	0	6379700	0	0	0	0		0	0	0	0	0	0	0	0	0	0	0	0	0	0	0	0	12310000	0	0	0	0
tr|F7CA88|F7CA88_MACMU	>tr|F7CA88|F7CA88_MACMU Ribonuclease/angiogenin inhibitor 1 OS=Macaca mulatta GN=RNH1 PE=4 SV=1	49.211	55961	0	0	0	0	0	0	0	0	5726.5	0	0	0	0	0	0	0	0	3682.6	0	0	0	0	0	46552		0	0	0	0	0	0	0	0	0	0	0	0	0	0	0	0	0	0	0	0	0
tr|F7CAM5|F7CAM5_MACMU	>tr|F7CAM5|F7CAM5_MACMU Glutamine synthetase OS=Macaca mulatta GN=GLUL PE=2 SV=1	42.064	114040	0	0	0	0	0	0	0	0	0	70453	0	0	0	0	0	43592	0	0	0	0	0	0	0	0		0	0	0	0	0	0	0	0	0	0	0	0	0	0	0	1204300	0	0	0	0	0
tr|F7CC91|F7CC91_MACMU	>tr|F7CC91|F7CC91_MACMU Plasminogen OS=Macaca mulatta GN=PLG PE=3 SV=1	90.4	15668000	2168700	190390	0	0	16319	277470	328160	3303900	570510	978040	595220	273720	0	31783	274330	610880	544290	496480	493520	1699200	0	0	89065	2726000		184560000	8527600	0	0	0	16002000	24393000	125460000	27921000	118400000	37273000	33738000	0	0	23386000	38430000	26634000	34811000	82959000	77057000	0
tr|F7CEU1|F7CEU1_MACMU;tr|Q866L6|Q866L6_MACMU	>tr|F7CEU1|F7CEU1_MACMU Uncharacterized protein OS=Macaca mulatta GN=APOB PE=4 SV=1	515.29	5416000	511050	21579	0	0	0	179390	308170	856260	243850	93127	90324	104400	0	0	0	329750	841840	909430	147140	350340	1159.3	0	0	428150		200880000	73503000	0	0	0	146450000	227170000	199140000	201920000	171760000	102670000	119410000	0	0	0	147000000	156220000	192160000	129360000	148930000	0
tr|F7CGG5|F7CGG5_MACMU;tr|H9Z2N8|H9Z2N8_MACMU;tr|G7NR59|G7NR59_MACMU	>tr|F7CGG5|F7CGG5_MACMU Uncharacterized protein OS=Macaca mulatta GN=CFP PE=4 SV=1;>tr|H9Z2N8|H9Z2N8_MACMU Properdin OS=Macaca mulatta GN=CFP PE=2 SV=1;>tr|G7NR59|G7NR59_MACMU Complement factor P OS=Macaca mulatta GN=EGK_20447 PE=4 SV=1	50.883	3001300	0	222940	0	0	0	331820	256460	358470	165250	33826	247690	288360	0	0	0	600460	275570	141890	0	0	0	0	0	78593		0	2576300	0	0	0	3570100	4859800	3393800	3064200	0	2384400	3358200	0	0	0	4399100	1800800	2405800	0	0	0
tr|F7CHD7|F7CHD7_MACMU;tr|I2CYR2|I2CYR2_MACMU;tr|H9YYW9|H9YYW9_MACMU;tr|H9FXR1|H9FXR1_MACMU;tr|F7HHU1|F7HHU1_MACMU;tr|G7MF59|G7MF59_MACMU	>tr|F7CHD7|F7CHD7_MACMU Sulfhydryl oxidase OS=Macaca mulatta GN=QSOX1 PE=4 SV=1;>tr|I2CYR2|I2CYR2_MACMU Sulfhydryl oxidase OS=Macaca mulatta GN=QSOX1 PE=2 SV=1;>tr|H9YYW9|H9YYW9_MACMU Sulfhydryl oxidase OS=Macaca mulatta GN=QSOX1 PE=2 SV=1;>tr|H9FXR1|H9FXR	68.827	199400	5000.3	77290	0	0	0	17259	4242.5	23911	20157	0	19734	5248.3	0	0	0	4953.6	11700	9909.4	0	0	0	0	0	0		0	0	0	0	0	700920	0	787730	620940	0	965860	0	0	0	0	0	417100	550810	0	0	0
tr|F7CJB8|F7CJB8_MACMU	>tr|F7CJB8|F7CJB8_MACMU Uncharacterized protein OS=Macaca mulatta GN=IGHV7-81 PE=4 SV=1	13.853	1605000	0	0	0	0	0	93812	0	0	0	13093	0	395410	0	0	0	342400	389210	0	138180	203040	0	0	0	29841		0	0	0	0	0	0	0	0	0	0	0	0	0	0	0	0	0	0	2635800	0	0
tr|F7CLQ5|F7CLQ5_MACMU;sp|P00916|CAH1_MACMU	>tr|F7CLQ5|F7CLQ5_MACMU Carbonic anhydrase 1 OS=Macaca mulatta GN=CA1 PE=4 SV=1;>sp|P00916|CAH1_MACMU Carbonic anhydrase 1 OS=Macaca mulatta GN=CA1 PE=1 SV=2	28.964	939460	0	0	0	0	0	14683	70870	91620	17086	145040	0	13826	0	0	0	62015	22135	55747	33531	0	0	0	0	412910		0	0	0	0	0	0	1122500	2092000	0	2466300	0	0	0	0	0	3046600	0	1202300	5444600	0	0
tr|F7CTM8|F7CTM8_MACMU;tr|H9EMZ8|H9EMZ8_MACMU;tr|F6SML4|F6SML4_MACMU;tr|G7MRK0|G7MRK0_MACMU	>tr|F7CTM8|F7CTM8_MACMU Chloride intracellular channel protein OS=Macaca mulatta GN=CLIC1 PE=3 SV=1;>tr|H9EMZ8|H9EMZ8_MACMU Chloride intracellular channel protein OS=Macaca mulatta GN=CLIC1 PE=2 SV=1;>tr|F6SML4|F6SML4_MACMU Chloride intracellular channel p	17.795	630740	0	0	0	0	0	131690	95536	51275	67722	13344	0	0	0	0	0	236060	0	11469	0	0	0	0	0	23651		0	0	0	0	0	1675200	1761600	0	2073400	650740	0	0	0	0	0	3345300	0	851820	0	0	0
tr|F7CUV4|F7CUV4_MACMU	>tr|F7CUV4|F7CUV4_MACMU Uncharacterized protein (Fragment) OS=Macaca mulatta PE=4 SV=1	10.481	527850000	11448000	44592000	0	0	0	14701000	19971000	20161000	30334000	31412000	35672000	22354000	0	0	0	40749000	71102000	26836000	4955200	7053600	0	0	0	146510000		36274000	92352000	0	0	0	57309000	115200000	75513000	66139000	195410000	76485000	97888000	0	0	0	70672000	104540000	71600000	105660000	48248000	0
tr|F7CVN9|F7CVN9_MACMU	>tr|F7CVN9|F7CVN9_MACMU Uncharacterized protein OS=Macaca mulatta GN=NUTF2 PE=4 SV=1	14.476	404040	43179	0	0	0	0	0	12144	0	0	22629	0	0	0	0	0	59184	87974	13695	131780	33452	0	0	0	0		0	0	0	0	0	0	0	0	0	0	0	0	0	0	0	0	0	0	3525600	0	0
tr|F7CVY5|F7CVY5_MACMU;tr|G7MIV1|G7MIV1_MACMU;tr|F6T0W5|F6T0W5_MACMU;CON__Q2KIS7	>tr|F7CVY5|F7CVY5_MACMU Uncharacterized protein OS=Macaca mulatta PE=4 SV=1;>tr|G7MIV1|G7MIV1_MACMU Putative uncharacterized protein OS=Macaca mulatta GN=EGK_11724 PE=4 SV=1;>tr|F6T0W5|F6T0W5_MACMU Tetranectin OS=Macaca mulatta GN=CLEC3B PE=2 SV=1;>Q2KIS7	17.775	11622000	323590	1593100	0	0	0	232630	567400	1434100	542770	297540	2426500	1033600	0	0	0	1099900	1033100	310250	38467	111650	0	0	0	577590		5574800	28435000	0	0	0	20900000	14068000	18425000	19538000	12309000	39877000	36627000	0	0	0	9213900	9754500	29345000	4080000	5272300	0
tr|F7D0F9|F7D0F9_MACMU;tr|F7CZT4|F7CZT4_MACMU;tr|F7CZR1|F7CZR1_MACMU;tr|F7CZV7|F7CZV7_MACMU;tr|F7CZR9|F7CZR9_MACMU	>tr|F7D0F9|F7D0F9_MACMU Uncharacterized protein (Fragment) OS=Macaca mulatta GN=MUC5B PE=4 SV=1;>tr|F7CZT4|F7CZT4_MACMU Uncharacterized protein OS=Macaca mulatta GN=MUC5B PE=4 SV=1;>tr|F7CZR1|F7CZR1_MACMU Uncharacterized protein (Fragment) OS=Macaca mulatt	242.51	122910	0	0	0	0	0	0	0	0	604.45	0	0	0	0	0	0	0	3788	0	0	118520	0	0	0	0		0	0	0	0	0	0	0	0	0	0	0	0	0	0	0	0	0	0	0	3429500	0
tr|F7D3L5|F7D3L5_MACMU;tr|H9FI75|H9FI75_MACMU	>tr|F7D3L5|F7D3L5_MACMU Coagulation factor XIII A chain OS=Macaca mulatta GN=F13A1 PE=4 SV=1	83.283	599410	20516	0	0	0	0	0	0	15968	187800	8080.2	0	0	0	0	0	68184	70887	36293	6729.8	61269	0	0	0	123680		0	0	0	0	0	0	0	0	3819600	750370	0	0	0	0	0	2113100	2156100	1716500	0	2839700	0
tr|F7DAU3|F7DAU3_MACMU;tr|H9FFW9|H9FFW9_MACMU	>tr|F7DAU3|F7DAU3_MACMU Uncharacterized protein OS=Macaca mulatta GN=EGK_03316 PE=4 SV=1	125.12	883470	103520	82462	0	0	0	21324	74823	5196.8	39582	39016	46334	44236	0	0	0	77901	68199	54369	60963	62439	0	0	0	103110		7230800	5138100	0	0	0	2003300	6225200	478940	5166900	10257000	3381300	3068400	0	0	0	7107900	3916500	3945000	12857000	4345200	0
tr|F7DB43|F7DB43_MACMU;tr|F7DB50|F7DB50_MACMU;tr|G7NKJ2|G7NKJ2_MACMU	>tr|F7DB43|F7DB43_MACMU Uncharacterized protein OS=Macaca mulatta GN=DSC3 PE=4 SV=1;>tr|F7DB50|F7DB50_MACMU Uncharacterized protein OS=Macaca mulatta GN=DSC3 PE=4 SV=1;>tr|G7NKJ2|G7NKJ2_MACMU Desmocollin-4 OS=Macaca mulatta GN=EGK_09606 PE=4 SV=1	93.658	11543	0	0	0	0	0	0	0	0	9138.9	0	0	0	0	0	0	0	0	0	2404.5	0	0	0	0	0		0	0	0	0	0	0	0	0	752620	0	0	0	0	0	0	0	0	0	0	0	0
tr|F7DD08|F7DD08_MACMU;tr|F7A9T8|F7A9T8_MACMU;tr|F7A9U6|F7A9U6_MACMU;CON__Q9TRI1	>tr|F7DD08|F7DD08_MACMU Uncharacterized protein OS=Macaca mulatta GN=ITIH2 PE=4 SV=1;>tr|F7A9T8|F7A9T8_MACMU Uncharacterized protein OS=Macaca mulatta GN=ITIH2 PE=4 SV=1	106.31	36333000	1069800	3516400	39061	146290	31884	4277300	2459100	3391700	2305900	373440	2678400	2484100	12222	0	395850	5073300	1275500	1420900	319990	2207900	1224600	336840	199620	1093400		96059000	343810000	25211000	21346000	0	186630000	220690000	230650000	171670000	32701000	97570000	182120000	0	0	47926000	207880000	162480000	94241000	69416000	116210000	153990000
tr|F7DF83|F7DF83_MACMU;tr|G7N3C5|G7N3C5_MACMU	>tr|F7DF83|F7DF83_MACMU Uncharacterized protein (Fragment) OS=Macaca mulatta GN=IGLV8-61 PE=4 SV=1;>tr|G7N3C5|G7N3C5_MACMU Putative uncharacterized protein (Fragment) OS=Macaca mulatta GN=EGK_02836 PE=4 SV=1	10.381	37584000	901670	1847900	0	0	0	1841200	1186200	7597200	8888500	2367400	0	1792300	0	0	0	1078000	4180900	3608400	691510	1064600	0	0	0	538180		0	0	0	0	0	0	0	0	0	0	0	7399500	0	0	0	0	0	0	0	0	0
tr|F7DFB4|F7DFB4_MACMU;tr|G7N3C7|G7N3C7_MACMU	>tr|F7DFB4|F7DFB4_MACMU Uncharacterized protein (Fragment) OS=Macaca mulatta GN=IGLV11-55 PE=4 SV=1;>tr|G7N3C7|G7N3C7_MACMU Putative uncharacterized protein OS=Macaca mulatta GN=EGK_02838 PE=4 SV=1	11.119	12151000	1126400	135000	0	0	0	0	343310	1499300	2296000	835730	71819	676190	0	0	0	1704500	1318500	995680	119510	391080	0	0	0	637990		9443800	0	0	0	0	0	4053000	10370000	6954300	8147700	0	5822700	0	0	0	5616600	0	6699000	0	6751000	0
tr|F7DH19|F7DH19_MACMU	>tr|F7DH19|F7DH19_MACMU Uncharacterized protein OS=Macaca mulatta GN=HGFAC PE=3 SV=1	69.622	19395000	906600	1446100	0	0	0	1684100	1250700	1569400	1740100	441850	952670	503380	0	0	0	1730000	1852600	1523600	256280	202340	0	0	0	3335900		44322000	26479000	0	0	0	33576000	42125000	30183000	31517000	31004000	35103000	29807000	0	0	0	53532000	38965000	29300000	21040000	8675100	0
tr|F7DHQ1|F7DHQ1_MACMU;tr|F7DHP5|F7DHP5_MACMU	>tr|F7DHQ1|F7DHQ1_MACMU Uncharacterized protein OS=Macaca mulatta GN=CRP PE=4 SV=1	25.23	100600000	28110000	48093000	0	0	0	1618500	106310	2859400	0	5569600	956390	10763000	0	0	0	778920	267740	733320	0	68360	0	0	0	676060		250130000	352340000	0	0	0	30596000	0	23192000	0	62717000	32040000	153150000	0	0	0	0	3585600	6698300	0	0	0
tr|F7DI51|F7DI51_MACMU	>tr|F7DI51|F7DI51_MACMU Protein S100 OS=Macaca mulatta GN=S100A6 PE=2 SV=1	10.18	335860	0	0	0	0	0	50775	22362	35598	0	21020	0	0	0	0	0	81120	60891	0	0	0	0	0	0	64095		0	0	0	0	0	0	0	0	0	0	0	0	0	0	0	0	0	0	0	0	0
tr|F7DIN9|F7DIN9_MACMU;tr|G7NSW7|G7NSW7_MACMU;CON__Q9TT36	>tr|F7DIN9|F7DIN9_MACMU Uncharacterized protein (Fragment) OS=Macaca mulatta GN=SERPINA7 PE=3 SV=1;>tr|G7NSW7|G7NSW7_MACMU T4-binding globulin OS=Macaca mulatta GN=EGK_20789 PE=3 SV=1	42.7	53811000	3094800	1224700	0	0	0	4242900	1805500	2454400	2643800	1106700	696640	3292500	0	0	0	7018300	10687000	2573700	880220	1967600	0	0	29352	10093000		36399000	10110000	0	0	0	45094000	28218000	25976000	50499000	28654000	11793000	21905000	0	0	0	45600000	45825000	28145000	33425000	28863000	0
tr|F7DKI0|F7DKI0_MACMU;tr|F6W0E5|F6W0E5_MACMU;tr|F6QX58|F6QX58_MACMU;tr|F6SC27|F6SC27_MACMU;tr|G8F1L4|G8F1L4_MACMU	>tr|F7DKI0|F7DKI0_MACMU Uncharacterized protein OS=Macaca mulatta GN=LOC100430606 PE=4 SV=1;>tr|F6W0E5|F6W0E5_MACMU Uncharacterized protein OS=Macaca mulatta GN=LOC100430606 PE=4 SV=1	25.068	26616000	394430	1101300	0	39935	0	933580	850640	5065000	3029000	1892400	478130	4544400	0	0	0	1563100	165400	807710	0	1029400	93037	0	117930	4511000		4877900	0	0	0	0	26850000	0	50641000	25390000	36285000	7955800	24930000	0	0	0	18862000	5584200	0	0	0	0
tr|F7DLA3|F7DLA3_MACMU;tr|F7HRD5|F7HRD5_MACMU;tr|F7B0G2|F7B0G2_MACMU;tr|H9FTR9|H9FTR9_MACMU;sp|Q28521|ROA1_MACMU;tr|H9FTS0|H9FTS0_MACMU;tr|G7N766|G7N766_MACMU;tr|F7HT55|F7HT55_MACMU	>tr|F7DLA3|F7DLA3_MACMU Uncharacterized protein OS=Macaca mulatta PE=4 SV=1;>tr|F7HRD5|F7HRD5_MACMU Heterogeneous nuclear ribonucleoprotein A1 OS=Macaca mulatta GN=HNRNPA1 PE=4 SV=1;>tr|F7B0G2|F7B0G2_MACMU Uncharacterized protein OS=Macaca mulatta PE=4 SV=	28.438	6589.2	0	0	0	0	0	0	0	0	0	6589.2	0	0	0	0	0	0	0	0	0	0	0	0	0	0		0	0	0	0	0	0	0	0	0	195660	0	0	0	0	0	0	0	0	0	0	0
tr|F7DLR1|F7DLR1_MACMU;tr|G7MMI3|G7MMI3_MACMU	>tr|F7DLR1|F7DLR1_MACMU Cystatin-B OS=Macaca mulatta GN=CSTB PE=2 SV=1;>tr|G7MMI3|G7MMI3_MACMU Stefin-B (Fragment) OS=Macaca mulatta GN=EGK_13194 PE=4 SV=1	11.102	70994	0	0	0	0	0	6930	0	0	14587	0	0	0	0	0	0	0	0	0	0	0	0	0	0	49476		0	0	0	0	0	0	0	0	0	0	0	0	0	0	0	0	0	0	0	0	0
tr|F7DNI9|F7DNI9_MACMU;tr|H9EXP2|H9EXP2_MACMU;tr|G7N5V1|G7N5V1_MACMU	>tr|F7DNI9|F7DNI9_MACMU Uncharacterized protein (Fragment) OS=Macaca mulatta PE=3 SV=1;>tr|H9EXP2|H9EXP2_MACMU Complement C1r subcomponent-like protein OS=Macaca mulatta GN=C1RL PE=2 SV=1;>tr|G7N5V1|G7N5V1_MACMU Complement C1r subcomponent-like protein OS=	35.067	1953300	0	78691	0	0	0	190510	60620	130060	202460	49663	81447	41262	0	0	0	513350	265550	209470	11451	26387	0	0	0	92346		0	0	0	0	0	1870200	1654000	0	1517300	1557200	0	0	0	0	0	2644400	1617200	1779500	0	0	0
tr|F7DRE6|F7DRE6_MACMU	>tr|F7DRE6|F7DRE6_MACMU Uncharacterized protein (Fragment) OS=Macaca mulatta PE=4 SV=1	58.35	180970	0	0	0	0	0	0	157260	6197.3	0	7012.6	0	0	0	0	0	10496	0	0	0	0	0	0	0	0		0	0	0	0	0	0	0	0	0	0	0	0	0	0	0	389500	0	0	0	0	0
tr|F7DVR1|F7DVR1_MACMU;tr|G7NPK3|G7NPK3_MACMU;tr|H9FFS8|H9FFS8_MACMU	>tr|F7DVR1|F7DVR1_MACMU Uncharacterized protein (Fragment) OS=Macaca mulatta PE=4 SV=1;>tr|G7NPK3|G7NPK3_MACMU 195 kDa cornified envelope protein OS=Macaca mulatta GN=EGK_12465 PE=4 SV=1	201.34	24800	0	0	0	0	0	0	0	0	0	19434	0	0	0	0	0	5366	0	0	0	0	0	0	0	0		0	0	0	0	0	0	0	0	0	3404100	0	0	0	0	0	1870900	0	0	0	0	0
tr|F7DX07|F7DX07_MACMU;tr|F6RFA8|F6RFA8_MACMU	>tr|F7DX07|F7DX07_MACMU Uncharacterized protein OS=Macaca mulatta GN=CDH5 PE=4 SV=1;>tr|F6RFA8|F6RFA8_MACMU Uncharacterized protein OS=Macaca mulatta GN=CDH5 PE=4 SV=1	87.442	507460	16987	10047	0	0	0	24865	38931	43968	116650	0	23578	20559	0	0	0	49031	59700	36372	5980.4	10168	0	0	0	50625		1144500	0	0	0	0	777280	1052100	1086600	1420000	0	984930	906440	0	0	0	1429200	966270	1062800	0	0	0
tr|F7DY68|F7DY68_MACMU	>tr|F7DY68|F7DY68_MACMU Serum amyloid A protein OS=Macaca mulatta GN=LOC694944 PE=3 SV=1	13.595	115940000	14721000	64252000	0	0	0	9266600	205630	10594000	332140	1306000	4303900	9074400	0	0	0	1255900	155840	188830	126920	61623	0	0	0	96623		326930000	408620000	0	0	0	182790000	27589000	90270000	19119000	177990000	198470000	231020000	0	0	0	46486000	9154500	7703700	15499000	2683500	0
tr|F7E1U1|F7E1U1_MACMU;tr|G7MX10|G7MX10_MACMU;tr|F7B6Y1|F7B6Y1_MACMU;tr|H9F1L5|H9F1L5_MACMU;tr|I2CYD0|I2CYD0_MACMU	>tr|F7E1U1|F7E1U1_MACMU Creatine kinase S-type, mitochondrial OS=Macaca mulatta GN=CKMT2 PE=3 SV=1	47.509	683900	0	0	0	0	0	0	683900	0	0	0	0	0	0	0	0	0	0	0	0	0	0	0	0	0		0	0	0	0	0	0	3355200	0	0	0	0	0	0	0	0	0	0	0	0	0	0
tr|F7E5H3|F7E5H3_MACMU;tr|G7N716|G7N716_MACMU	>tr|F7E5H3|F7E5H3_MACMU Uncharacterized protein OS=Macaca mulatta GN=KRT85 PE=3 SV=1;>tr|G7N716|G7N716_MACMU Type II hair keratin Hb5 OS=Macaca mulatta GN=EGK_03673 PE=3 SV=1	55.824	33740	0	0	0	0	0	0	0	33740	0	0	0	0	0	0	0	0	0	0	0	0	0	0	0	0		0	0	0	0	0	0	0	1347200	0	0	0	0	0	0	0	0	0	0	0	0	0
tr|F7E7I1|F7E7I1_MACMU;tr|G7NIY0|G7NIY0_MACMU;tr|F7E7I7|F7E7I7_MACMU	>tr|F7E7I1|F7E7I1_MACMU Uncharacterized protein OS=Macaca mulatta GN=ITGA2B PE=3 SV=1;>tr|G7NIY0|G7NIY0_MACMU Putative uncharacterized protein OS=Macaca mulatta GN=EGK_08806 PE=3 SV=1;>tr|F7E7I7|F7E7I7_MACMU Uncharacterized protein OS=Macaca mulatta GN=ITG	110.05	140050	0	0	10185	0	0	0	0	39842	48661	0	0	0	41364	0	0	0	0	0	0	0	0	0	0	0		0	0	0	0	0	0	0	1896000	2824300	0	0	0	0	0	0	0	0	0	0	0	0
tr|F7E821|F7E821_MACMU;tr|F7E4R6|F7E4R6_MACMU	>tr|F7E821|F7E821_MACMU Gamma-glutamylcyclotransferase OS=Macaca mulatta GN=GGCT PE=2 SV=1	21.016	164400	0	0	0	0	0	16847	4807.2	10648	25804	34939	0	0	0	0	0	6660.7	24652	8067.7	13974	18000	0	0	0	0		0	0	0	0	0	0	0	0	638350	0	0	0	0	0	0	0	0	0	0	0	0
tr|F7EFD7|F7EFD7_MACMU	>tr|F7EFD7|F7EFD7_MACMU Eukaryotic translation initiation factor 2 subunit 1 OS=Macaca mulatta GN=EIF2S1 PE=2 SV=1	36.112	13325	0	0	0	0	0	0	0	0	0	9117.1	0	0	0	0	0	4207.9	0	0	0	0	0	0	0	0		0	0	0	0	0	0	0	0	0	0	0	0	0	0	0	156150	0	0	0	0	0
tr|F7EFF6|F7EFF6_MACMU;tr|G7N1Q9|G7N1Q9_MACMU;tr|F7H176|F7H176_MACMU;tr|H9Z4N8|H9Z4N8_MACMU;tr|G7NB94|G7NB94_MACMU;tr|F7H4H9|F7H4H9_MACMU;tr|G7N4R8|G7N4R8_MACMU;tr|F6XFG9|F6XFG9_MACMU;tr|F7DW30|F7DW30_MACMU;tr|G7N3N7|G7N3N7_MACMU;tr|F6WRN9|F6WRN9_MACMU;tr|G7MS92|G7MS92_MACMU	>tr|F7EFF6|F7EFF6_MACMU 14-3-3 protein zeta/delta OS=Macaca mulatta GN=YWHAZ PE=2 SV=1	27.745	3524700	3151.5	0	0	0	0	157420	181290	590220	919140	168710	14943	32821	0	0	0	805520	71424	49239	11034	70462	0	0	0	449370		0	0	0	0	0	3618100	6735900	10960000	7864900	2839000	1242700	915990	0	0	0	17851000	1923000	0	0	3171800	0
tr|F7EFR1|F7EFR1_MACMU;tr|I0FW92|I0FW92_MACMU;tr|F6YRD0|F6YRD0_MACMU;tr|H9F7P0|H9F7P0_MACMU;tr|F7C426|F7C426_MACMU	>tr|F7EFR1|F7EFR1_MACMU Uncharacterized protein OS=Macaca mulatta GN=PDLIM1 PE=4 SV=1;>tr|I0FW92|I0FW92_MACMU PDZ and LIM domain protein 1 OS=Macaca mulatta GN=PDLIM1 PE=2 SV=1;>tr|F6YRD0|F6YRD0_MACMU Uncharacterized protein OS=Macaca mulatta GN=PDLIM1 PE=	28.954	28629	0	0	0	0	0	0	0	0	20477	0	0	0	0	0	0	0	0	0	0	0	0	0	0	8152.1		0	0	0	0	0	0	0	0	1724100	0	0	0	0	0	0	0	0	0	0	0	0
tr|F7EGJ7|F7EGJ7_MACMU	>tr|F7EGJ7|F7EGJ7_MACMU Uncharacterized protein (Fragment) OS=Macaca mulatta PE=3 SV=1	41.536	9383.2	0	0	0	0	0	0	0	0	9383.2	0	0	0	0	0	0	0	0	0	0	0	0	0	0	0		0	0	0	0	0	0	0	0	120290	0	0	0	0	0	0	0	0	0	0	0	0
tr|F7EJE1|F7EJE1_MACMU	>tr|F7EJE1|F7EJE1_MACMU Peptidyl-prolyl cis-trans isomerase OS=Macaca mulatta GN=PPIF PE=2 SV=1	21.949	13662	0	0	0	0	0	0	0	13662	0	0	0	0	0	0	0	0	0	0	0	0	0	0	0	0		0	0	0	0	0	0	0	834520	0	0	0	0	0	0	0	0	0	0	0	0	0
tr|F7EJG6|F7EJG6_MACMU;tr|F6SEU5|F6SEU5_MACMU	>tr|F7EJG6|F7EJG6_MACMU Uncharacterized protein OS=Macaca mulatta GN=SERPINA9 PE=3 SV=1;>tr|F6SEU5|F6SEU5_MACMU Uncharacterized protein OS=Macaca mulatta GN=SERPINA9 PE=3 SV=1	35.621	5010900	0	0	0	0	0	0	0	252130	4758800	0	0	0	0	0	0	0	0	0	0	0	0	0	0	0		0	0	0	0	0	0	0	0	57103000	0	0	0	0	0	0	0	0	0	0	0	0
tr|F7ENE4|F7ENE4_MACMU	>tr|F7ENE4|F7ENE4_MACMU Uncharacterized protein OS=Macaca mulatta GN=ERCC8 PE=4 SV=1	37.286	110370	0	0	0	0	0	0	0	110370	0	0	0	0	0	0	0	0	0	0	0	0	0	0	0	0		0	0	0	0	0	0	0	622480	0	0	0	0	0	0	0	0	0	0	0	0	0
tr|F7EQW4|F7EQW4_MACMU;tr|G7MIL0|G7MIL0_MACMU	>tr|F7EQW4|F7EQW4_MACMU Calsequestrin OS=Macaca mulatta GN=CASQ2 PE=3 SV=1;>tr|G7MIL0|G7MIL0_MACMU Calsequestrin OS=Macaca mulatta GN=EGK_01132 PE=3 SV=1	45.355	1398900	0	0	0	0	0	0	1398900	0	0	0	0	0	0	0	0	0	0	0	0	0	0	0	0	0		0	0	0	0	0	0	1159000	0	0	0	0	0	0	0	0	0	0	0	0	0	0
tr|F7ERR2|F7ERR2_MACMU;tr|H9FA92|H9FA92_MACMU	>tr|F7ERR2|F7ERR2_MACMU Uncharacterized protein OS=Macaca mulatta GN=DES PE=3 SV=1;>tr|H9FA92|H9FA92_MACMU Desmin (Fragment) OS=Macaca mulatta GN=DES PE=2 SV=1	53.519	1145200	0	0	0	0	0	0	1145200	0	0	0	0	0	0	0	0	0	0	0	0	0	0	0	0	0		0	0	0	0	0	0	7606800	0	0	0	0	0	0	0	0	0	0	0	0	0	0
tr|F7ETD0|F7ETD0_MACMU	>tr|F7ETD0|F7ETD0_MACMU ATP synthase subunit alpha OS=Macaca mulatta GN=ATP5A1 PE=2 SV=1	59.747	177410	0	0	0	0	0	0	151930	0	0	15325	0	0	0	0	0	10160	0	0	0	0	0	0	0	0		0	0	0	0	0	0	0	0	0	1256700	0	0	0	0	0	736740	0	0	0	0	0
tr|F7EVX1|F7EVX1_MACMU	>tr|F7EVX1|F7EVX1_MACMU Uncharacterized protein OS=Macaca mulatta GN=CNDP1 PE=4 SV=1	56.464	832980	0	48139	0	0	0	168900	53640	4705.2	218400	5841.9	19775	0	0	0	0	155960	66513	55888	9354.8	0	0	9647.1	0	16217		0	835700	0	0	0	1638600	1101200	0	1959300	0	0	0	0	0	0	1283600	1085200	1062600	539750	0	0
tr|F7EW13|F7EW13_MACMU	>tr|F7EW13|F7EW13_MACMU Uncharacterized protein OS=Macaca mulatta GN=SERPINB12 PE=3 SV=1	48.582	493970	24756	8882.5	0	0	0	44176	30117	33205	98136	32448	31442	20078	0	0	0	37806	15538	76070	9842.6	25982	0	0	0	5492.3		0	0	0	0	0	986010	1523700	1339500	2143200	1318900	917150	687580	0	0	0	1609700	0	1108000	766770	684800	0
REV__tr|F7EXL5|F7EXL5_MACMU;REV__tr|H9Z5A5|H9Z5A5_MACMU;REV__tr|F7AYT8|F7AYT8_MACMU	>tr|F7EXL5|F7EXL5_MACMU S-(hydroxymethyl)glutathione dehydrogenase (Fragment) OS=Macaca mulatta GN=ADH5 PE=3 SV=1;>tr|H9Z5A5|H9Z5A5_MACMU S-(hydroxymethyl)glutathione dehydrogenase OS=Macaca mulatta GN=ADH5 PE=2 SV=1;>tr|F7AYT8|F7AYT8_MACMU S-(hydroxymethy	39.589	NaN	NaN	NaN	NaN	NaN	NaN	NaN	NaN	NaN	NaN	NaN	NaN	NaN	NaN	NaN	NaN	NaN	NaN	NaN	NaN	NaN	NaN	NaN	NaN	NaN		0	0	0	0	0	0	0	0	0	0	0	0	0	0	0	0	0	0	3315600	0	0
tr|F7EYL0|F7EYL0_MACMU;tr|F7EV45|F7EV45_MACMU;tr|F7EYK6|F7EYK6_MACMU	>tr|F7EYL0|F7EYL0_MACMU Uncharacterized protein OS=Macaca mulatta GN=VDAC2 PE=4 SV=1;>tr|F7EV45|F7EV45_MACMU Uncharacterized protein OS=Macaca mulatta GN=VDAC2 PE=2 SV=1;>tr|F7EYK6|F7EYK6_MACMU Uncharacterized protein OS=Macaca mulatta GN=VDAC2 PE=4 SV=1	30.426	415160	0	0	0	0	0	0	415160	0	0	0	0	0	0	0	0	0	0	0	0	0	0	0	0	0		0	0	0	0	0	0	111170	0	0	0	0	0	0	0	0	0	0	0	0	0	0
tr|F7F0D6|F7F0D6_MACMU	>tr|F7F0D6|F7F0D6_MACMU Uncharacterized protein (Fragment) OS=Macaca mulatta GN=IGHM PE=4 SV=1	51.254	69282000	1381700	3826800	132470	0	0	3667400	3440400	8981600	4913100	4297300	3429900	1845300	0	265490	922580	4739800	4140900	3621300	925750	5216400	0	1167000	1398500	10969000		0	0	0	0	0	31813000	114980000	85871000	43282000	0	40794000	53906000	0	0	0	0	62121000	0	0	107680000	0
tr|F7F1L7|F7F1L7_MACMU;tr|G7NPF3|G7NPF3_MACMU	>tr|F7F1L7|F7F1L7_MACMU Coactosin-like protein OS=Macaca mulatta GN=COTL1 PE=2 SV=1;>tr|G7NPF3|G7NPF3_MACMU Coactosin-like protein (Fragment) OS=Macaca mulatta GN=EGK_13067 PE=4 SV=1	15.972	725870	0	0	0	0	0	108280	68674	166680	115840	30500	0	0	0	0	0	47025	82289	65884	0	0	0	0	0	40690		0	0	0	0	0	2382400	0	1455700	0	0	0	0	0	0	0	3134200	0	2624000	0	0	0
tr|F7F2I8|F7F2I8_MACMU;tr|G7N0V3|G7N0V3_MACMU;tr|F7F2K5|F7F2K5_MACMU;tr|F7EGA6|F7EGA6_MACMU	>tr|F7F2I8|F7F2I8_MACMU Uncharacterized protein OS=Macaca mulatta GN=CRTAC1 PE=4 SV=1;>tr|G7N0V3|G7N0V3_MACMU Putative uncharacterized protein OS=Macaca mulatta GN=EGK_19957 PE=4 SV=1;>tr|F7F2K5|F7F2K5_MACMU Uncharacterized protein OS=Macaca mulatta GN=CRT	69.492	346190	23269	24967	0	0	0	27855	24087	2113.3	37033	9482.1	73348	25772	0	0	0	32098	37372	11425	12637	4726	0	0	0	0		0	0	0	0	0	569320	728040	0	539970	0	2155100	1203000	0	0	0	645710	1114100	0	1188000	0	0
tr|F7F343|F7F343_MACMU	>tr|F7F343|F7F343_MACMU Uncharacterized protein OS=Macaca mulatta GN=C14H11orf84 PE=2 SV=1	41.11	437030	0	0	0	0	0	24457	0	370020	0	0	0	0	0	0	0	0	0	0	0	0	0	0	0	42552		0	0	0	0	0	247460	0	0	0	0	0	0	0	0	0	0	0	0	0	0	0
tr|F7F3P2|F7F3P2_MACMU;tr|H9EPH4|H9EPH4_MACMU;tr|G7MHC4|G7MHC4_MACMU;tr|F7F3N6|F7F3N6_MACMU;tr|F7FSG7|F7FSG7_MACMU	>tr|F7F3P2|F7F3P2_MACMU Uncharacterized protein (Fragment) OS=Macaca mulatta GN=CAPZB PE=4 SV=1;>tr|H9EPH4|H9EPH4_MACMU F-actin-capping protein subunit beta isoform 1 OS=Macaca mulatta GN=CAPZB PE=2 SV=1;>tr|G7MHC4|G7MHC4_MACMU Putative uncharacterized pro	30.263	298750	0	0	0	0	0	4415.6	271850	0	15620	0	0	0	0	0	0	6867.3	0	0	0	0	0	0	0	0		0	0	0	0	0	0	0	0	547780	0	0	0	0	0	0	0	0	0	0	0	0
tr|F7F4G6|F7F4G6_MACMU;tr|G7NDA2|G7NDA2_MACMU;tr|F6QPU2|F6QPU2_MACMU;tr|F6QPR4|F6QPR4_MACMU;tr|F7F4G2|F7F4G2_MACMU;CON__P50448	>tr|F7F4G6|F7F4G6_MACMU Uncharacterized protein OS=Macaca mulatta GN=SERPING1 PE=3 SV=1;>tr|G7NDA2|G7NDA2_MACMU Putative uncharacterized protein OS=Macaca mulatta GN=EGK_06220 PE=3 SV=1;>tr|F6QPU2|F6QPU2_MACMU Uncharacterized protein (Fragment) OS=Macaca m	55.09	116660000	2080700	7896900	317470	1181700	636040	9612100	5179700	7995800	7973700	802800	7327200	5873100	985770	696980	2456600	11947000	10788000	9101600	712710	7816100	3161700	1028200	154720	10937000		87075000	116150000	87596000	66470000	170730000	197280000	159200000	125770000	124230000	44191000	202150000	161840000	132030000	99588000	120030000	242810000	186170000	267560000	74656000	189210000	205010000
tr|F7F5D8|F7F5D8_MACMU;tr|F7F5C6|F7F5C6_MACMU;tr|H9FGD0|H9FGD0_MACMU;tr|H9FE31|H9FE31_MACMU;tr|H9F3E6|H9F3E6_MACMU	>tr|F7F5D8|F7F5D8_MACMU Uncharacterized protein (Fragment) OS=Macaca mulatta GN=LOC100428661 PE=3 SV=1;>tr|F7F5C6|F7F5C6_MACMU Uncharacterized protein OS=Macaca mulatta GN=LOC100428661 PE=3 SV=1;>tr|H9FGD0|H9FGD0_MACMU Angiotensin-converting enzyme isoform	140.8	160300	12725	4642.5	0	0	0	15232	0	2383.8	9764.7	8741.3	7542.8	0	0	0	0	8039.2	33845	11958	0	3577.4	0	0	0	41848		1772500	0	0	0	0	1224600	0	0	1211600	1505900	1160800	0	0	0	0	1367000	1534400	2167900	0	0	0
tr|F7F6H0|F7F6H0_MACMU;tr|G7MFC9|G7MFC9_MACMU;tr|H9F888|H9F888_MACMU	>tr|F7F6H0|F7F6H0_MACMU Peroxiredoxin-6 OS=Macaca mulatta GN=PRDX6 PE=2 SV=1;>tr|G7MFC9|G7MFC9_MACMU Putative uncharacterized protein (Fragment) OS=Macaca mulatta GN=EGK_01977 PE=4 SV=1;>tr|H9F888|H9F888_MACMU Peroxiredoxin-6 (Fragment) OS=Macaca mulatta G	25.023	253960	0	0	0	0	0	171170	12277	10417	0	9006.1	0	0	0	0	0	51092	0	0	0	0	0	0	0	0		0	0	0	0	0	1891300	777710	0	0	540050	0	0	0	0	0	578070	0	0	0	0	0
tr|F7F6Y0|F7F6Y0_MACMU;tr|G7MW22|G7MW22_MACMU	>tr|F7F6Y0|F7F6Y0_MACMU Uncharacterized protein OS=Macaca mulatta GN=SERPINA10 PE=3 SV=1;>tr|G7MW22|G7MW22_MACMU Putative uncharacterized protein OS=Macaca mulatta GN=EGK_18497 PE=3 SV=1	50.192	1595300	9846.9	47197	5299.6	0	0	354540	63805	126930	69796	16196	105200	274800	0	0	22617	97462	118520	29825	0	10249	54830	22446	0	165740		0	0	0	0	0	5425200	1218900	2198900	797260	914300	1513800	1532600	0	0	0	998430	1077100	0	0	0	0
tr|F7F7M5|F7F7M5_MACMU	>tr|F7F7M5|F7F7M5_MACMU Uncharacterized protein OS=Macaca mulatta GN=LOC100428470 PE=4 SV=1	185.81	347350	0	0	0	0	0	0	347350	0	0	0	0	0	0	0	0	0	0	0	0	0	0	0	0	0		0	0	0	0	0	0	533270	0	0	0	0	0	0	0	0	0	0	0	0	0	0
tr|F7F7N0|F7F7N0_MACMU	>tr|F7F7N0|F7F7N0_MACMU Uncharacterized protein (Fragment) OS=Macaca mulatta GN=LOC100428470 PE=4 SV=1	522.28	258350	0	0	0	0	0	0	258350	0	0	0	0	0	0	0	0	0	0	0	0	0	0	0	0	0		0	0	0	0	0	0	7293000	0	0	0	0	0	0	0	0	0	0	0	0	0	0
tr|F7F7R4|F7F7R4_MACMU	>tr|F7F7R4|F7F7R4_MACMU Endothelial cell protein C receptor OS=Macaca mulatta GN=PROCR PE=4 SV=1	26.7	82660	0	0	0	0	0	0	0	0	0	0	0	0	0	0	0	38996	0	0	0	0	0	0	0	43664		0	0	0	0	0	0	0	0	0	0	0	0	0	0	0	532000	0	0	0	0	0
tr|F7F8G8|F7F8G8_MACMU	>tr|F7F8G8|F7F8G8_MACMU Protein S100 OS=Macaca mulatta GN=S100A9 PE=3 SV=1	13.472	3508200	0	51911	0	0	0	154360	135430	62022	180170	410910	245680	77614	0	0	0	281020	301450	280990	65778	1260900	0	0	0	0		0	2195000	0	0	0	1483100	1148000	0	4563600	4909500	4948800	2443400	0	0	0	3089300	2941600	1473200	980730	4989500	0
tr|F7FA45|F7FA45_MACMU;tr|H9F5S7|H9F5S7_MACMU	>tr|F7FA45|F7FA45_MACMU Myomesin family member 2 OS=Macaca mulatta GN=MYOM2 PE=4 SV=1;>tr|H9F5S7|H9F5S7_MACMU Myomesin-2 (Fragment) OS=Macaca mulatta GN=MYOM2 PE=2 SV=1	164.99	86198	1910.3	0	0	0	0	3426.1	80861	0	0	0	0	0	0	0	0	0	0	0	0	0	0	0	0	0		0	0	0	0	0	0	1222000	0	0	0	0	0	0	0	0	0	0	0	0	0	0
tr|F7FAJ3|F7FAJ3_MACMU	>tr|F7FAJ3|F7FAJ3_MACMU Uncharacterized protein OS=Macaca mulatta PE=4 SV=1	32.671	594320	0	0	0	0	0	0	594320	0	0	0	0	0	0	0	0	0	0	0	0	0	0	0	0	0		0	0	0	0	0	0	169750	0	0	0	0	0	0	0	0	0	0	0	0	0	0
tr|F7FBM0|F7FBM0_MACMU;tr|F7F7K8|F7F7K8_MACMU;tr|F7F7I5|F7F7I5_MACMU;tr|F7F7L3|F7F7L3_MACMU	>tr|F7FBM0|F7FBM0_MACMU Uncharacterized protein OS=Macaca mulatta GN=LOC100428470 PE=4 SV=1	2284	332340	0	0	0	0	0	173.01	331250	0	916.04	0	0	0	0	0	0	0	0	0	0	0	0	0	0	0		0	0	0	0	0	0	15437000	0	0	0	0	0	0	0	0	0	0	0	0	0	0
tr|F7FCY6|F7FCY6_MACMU;tr|F7FD19|F7FD19_MACMU;tr|F7FD14|F7FD14_MACMU;tr|F7G9E3|F7G9E3_MACMU;tr|F7G9M3|F7G9M3_MACMU;tr|F7G9D1|F7G9D1_MACMU	>tr|F7FCY6|F7FCY6_MACMU Uncharacterized protein (Fragment) OS=Macaca mulatta GN=NEB PE=4 SV=1	704.01	166060	0	0	0	0	0	634.57	153140	3661.8	0	0	827.18	0	0	0	0	1331.2	2633.8	0	3836.5	0	0	0	0	0		0	0	0	0	0	0	1318100	0	0	0	0	0	0	0	0	0	0	0	0	0	0
tr|F7FG54|F7FG54_MACMU;tr|G7NJ66|G7NJ66_MACMU	>tr|F7FG54|F7FG54_MACMU Integrin beta (Fragment) OS=Macaca mulatta GN=ITGB3 PE=3 SV=1;>tr|G7NJ66|G7NJ66_MACMU Integrin beta OS=Macaca mulatta GN=EGK_08849 PE=3 SV=1	84.575	121010	0	0	0	0	0	0	0	10913	110100	0	0	0	0	0	0	0	0	0	0	0	0	0	0	0		0	0	0	0	0	0	0	573970	2744700	0	0	0	0	0	0	0	0	0	0	0	0
tr|F7FHV9|F7FHV9_MACMU;tr|F7FHE5|F7FHE5_MACMU;tr|F7FHD6|F7FHD6_MACMU;tr|F7EJ10|F7EJ10_MACMU;tr|F7FHF5|F7FHF5_MACMU;tr|F7EJF6|F7EJF6_MACMU;tr|H9F950|H9F950_MACMU;tr|Q5MD86|Q5MD86_MACMU;tr|Q5XQQ4|Q5XQQ4_MACMU	>tr|F7FHV9|F7FHV9_MACMU Uncharacterized protein OS=Macaca mulatta GN=FN1 PE=4 SV=1;>tr|F7FHE5|F7FHE5_MACMU Uncharacterized protein OS=Macaca mulatta GN=FN1 PE=4 SV=1;>tr|F7FHD6|F7FHD6_MACMU Uncharacterized protein OS=Macaca mulatta GN=FN1 PE=4 SV=1;>tr|F7E	256.5	324970	16686	5540.2	0	0	0	27433	6406	10221	2275.4	9589	37915	55458	0	0	0	32266	21125	41422	0	19085	0	0	0	39547		0	0	0	0	0	0	0	0	0	0	0	7226400	0	0	0	0	0	0	0	0	0
tr|F7FMH6|F7FMH6_MACMU;tr|G7MQL5|G7MQL5_MACMU;tr|F6TB74|F6TB74_MACMU	>tr|F7FMH6|F7FMH6_MACMU Uncharacterized protein OS=Macaca mulatta GN=SMPDL3A PE=4 SV=1;>tr|G7MQL5|G7MQL5_MACMU Putative uncharacterized protein OS=Macaca mulatta GN=EGK_15386 PE=4 SV=1;>tr|F6TB74|F6TB74_MACMU Uncharacterized protein OS=Macaca mulatta GN=SM	37.399	204240	0	0	0	0	0	0	22655	0	0	39428	0	0	0	0	0	0	142160	0	0	0	0	0	0	0		0	0	0	0	0	0	473360	0	0	661730	0	0	0	0	0	0	1151700	0	0	0	0
tr|F7FPV8|F7FPV8_MACMU;tr|G7MR06|G7MR06_MACMU	>tr|F7FPV8|F7FPV8_MACMU Apolipoprotein(a) (Fragment) OS=Macaca mulatta GN=LPA PE=4 SV=1;>tr|G7MR06|G7MR06_MACMU Putative uncharacterized protein (Fragment) OS=Macaca mulatta GN=EGK_15486 PE=4 SV=1	114.21	115880	4032.9	0	0	0	0	0	3963.7	55603	0	0	1544.2	0	0	0	0	3103	1943.6	29788	0	0	0	0	0	15900		0	0	0	0	0	0	1204500	2746400	0	0	0	0	0	0	0	0	0	1542000	0	0	0
tr|F7FQN1|F7FQN1_MACMU	>tr|F7FQN1|F7FQN1_MACMU Uncharacterized protein OS=Macaca mulatta GN=APOC3 PE=4 SV=1	10.805	22646000	372830	1974100	0	0	0	1160000	906240	2005500	1526200	65016	4355500	1123700	0	0	0	3422100	765920	1005800	324120	964160	0	0	0	2674800		23748000	19805000	0	0	0	85640000	98010000	18144000	55569000	25158000	72821000	33261000	0	0	0	114590000	37361000	44295000	36748000	30871000	0
tr|F7FST1|F7FST1_MACMU;tr|H9EY15|H9EY15_MACMU	>tr|F7FST1|F7FST1_MACMU Apolipoprotein D OS=Macaca mulatta GN=LOC709223 PE=2 SV=1	21.605	11466000	366220	322730	0	0	0	706910	908410	2141700	2020000	105110	906930	547630	0	0	0	1005200	628190	794650	172620	139950	0	0	0	699790		16708000	9944900	0	0	0	21875000	20304000	26413000	33725000	7235600	27276000	9543500	0	0	0	17339000	23034000	20250000	15213000	8666100	0
tr|F7FT45|F7FT45_MACMU	>tr|F7FT45|F7FT45_MACMU Uncharacterized protein OS=Macaca mulatta GN=EGK_12399 PE=4 SV=1	18.616	796250	0	0	0	0	0	0	0	0	0	0	0	0	0	0	0	0	0	0	0	796250	0	0	0	0		0	0	0	0	0	0	0	0	0	0	0	0	0	0	0	0	0	0	0	3415200	0
REV__tr|F7FUN1|F7FUN1_MACMU;REV__tr|F6WWC5|F6WWC5_MACMU;REV__tr|G7N4M2|G7N4M2_MACMU	>tr|F7FUN1|F7FUN1_MACMU Uncharacterized protein (Fragment) OS=Macaca mulatta GN=ELMO2 PE=4 SV=1;>tr|F6WWC5|F6WWC5_MACMU Engulfment and cell motility protein 2 OS=Macaca mulatta GN=ELMO2 PE=2 SV=1;>tr|G7N4M2|G7N4M2_MACMU Putative uncharacterized protein OS=	52.501	NaN	NaN	NaN	NaN	NaN	NaN	NaN	NaN	NaN	NaN	NaN	NaN	NaN	NaN	NaN	NaN	NaN	NaN	NaN	NaN	NaN	NaN	NaN	NaN	NaN		8651400	0	0	0	0	0	0	0	0	0	0	0	0	0	0	0	0	0	0	0	0
tr|F7FXM2|F7FXM2_MACMU;CON__Q9UE12;CON__Q15323;tr|G7NIC7|G7NIC7_MACMU	>tr|F7FXM2|F7FXM2_MACMU Uncharacterized protein OS=Macaca mulatta GN=KRT31 PE=3 SV=1;>Q9UE12 TREMBL:Q9UE12 Type I hair keratin 1 - Homo sapiens (Human).;>Q15323 SWISS-PROT:Q15323 Keratin, type I cuticular HA1 (Hair keratin, type I HA1);>tr|G7NIC7|G7NIC7_MA	47.209	654030	2564.4	0	0	0	0	41056	0	341050	127070	32153	9060.9	11063	0	0	0	5169.4	49008	4466.6	15345	16021	0	0	0	0		0	0	0	0	0	1240200	0	12799000	4002100	1941700	0	453420	0	0	0	0	2127800	0	1598200	0	0
tr|F7FXY8|F7FXY8_MACMU;tr|G7NIC6|G7NIC6_MACMU	>tr|F7FXY8|F7FXY8_MACMU Uncharacterized protein OS=Macaca mulatta GN=KRT34 PE=3 SV=1;>tr|G7NIC6|G7NIC6_MACMU Hair keratin, type I Ha4 OS=Macaca mulatta GN=EGK_08696 PE=3 SV=1	49.515	36134	0	0	0	0	0	8207.7	0	27926	0	0	0	0	0	0	0	0	0	0	0	0	0	0	0	0		0	0	0	0	0	0	0	809020	0	0	0	0	0	0	0	0	0	0	0	0	0
tr|F7FY55|F7FY55_MACMU	>tr|F7FY55|F7FY55_MACMU Uncharacterized protein OS=Macaca mulatta GN=CRISP3 PE=4 SV=1	27.773	14581000	383080	148050	0	0	0	908890	446690	200430	1010000	1346300	90229	97835	0	0	0	1204100	1878300	684110	239210	461610	0	0	0	5481700		16875000	3251800	0	0	0	18636000	16695000	0	20813000	29712000	8137900	2978500	0	0	0	19516000	43715000	23091000	16975000	12135000	0
tr|F7FYP1|F7FYP1_MACMU	>tr|F7FYP1|F7FYP1_MACMU Ribonuclease 4 OS=Macaca mulatta GN=RNASE4 PE=2 SV=1	16.874	93555	0	0	0	0	0	6737.6	4648.2	0	10278	15498	0	0	0	0	0	0	20535	5604.2	0	0	0	0	0	30255		0	0	0	0	0	0	0	0	0	1435100	0	0	0	0	0	0	0	0	0	0	0
tr|F7G0R4|F7G0R4_MACMU;tr|H9FB38|H9FB38_MACMU	>tr|F7G0R4|F7G0R4_MACMU Uncharacterized protein OS=Macaca mulatta GN=MYH7 PE=4 SV=1	222.16	20111000	0	0	0	0	0	10410	20090000	0	687.15	0	0	1399	0	0	0	0	2092.2	1324.8	0	0	0	0	0	5300.3		0	0	0	0	0	1931400	163880000	0	0	0	0	842350	0	0	0	0	0	0	0	0	0
tr|F7G117|F7G117_MACMU;tr|F6ZIH3|F6ZIH3_MACMU;tr|G7NIR6|G7NIR6_MACMU	>tr|F7G117|F7G117_MACMU Uncharacterized protein OS=Macaca mulatta GN=MYH13 PE=4 SV=1;>tr|F6ZIH3|F6ZIH3_MACMU Uncharacterized protein OS=Macaca mulatta GN=MYH13 PE=4 SV=1;>tr|G7NIR6|G7NIR6_MACMU Putative uncharacterized protein (Fragment) OS=Macaca mulatta	223.67	309510	0	0	0	0	0	0	309510	0	0	0	0	0	0	0	0	0	0	0	0	0	0	0	0	0		0	0	0	0	0	0	3907700	0	0	0	0	0	0	0	0	0	0	0	0	0	0
tr|F7G124|F7G124_MACMU;tr|F7G0Q2|F7G0Q2_MACMU	>tr|F7G124|F7G124_MACMU Uncharacterized protein (Fragment) OS=Macaca mulatta GN=MYH6 PE=4 SV=1	203.55	11526	0	0	0	0	0	0	9922.4	0	0	1603.3	0	0	0	0	0	0	0	0	0	0	0	0	0	0		0	0	0	0	0	0	5667100	0	0	0	0	0	0	0	0	0	0	0	0	0	0
tr|F7G4B0|F7G4B0_MACMU;tr|F7G4B5|F7G4B5_MACMU	>tr|F7G4B0|F7G4B0_MACMU Dipeptidase OS=Macaca mulatta GN=DPEP2 PE=3 SV=1;>tr|F7G4B5|F7G4B5_MACMU Dipeptidase OS=Macaca mulatta GN=DPEP2 PE=3 SV=1	44.457	27335	0	0	0	0	0	0	0	0	3465.4	0	0	0	0	0	0	9149	14721	0	0	0	0	0	0	0		0	0	0	0	0	0	0	0	0	0	0	0	0	0	0	191470	0	0	0	0	0
tr|F7G7W6|F7G7W6_MACMU	>tr|F7G7W6|F7G7W6_MACMU Uncharacterized protein OS=Macaca mulatta GN=TRAIP PE=4 SV=1	53.271	43893000	3202800	2168100	0	0	0	1640600	169900	0	124380	0	2567900	7839600	0	0	0	0	5721300	4482500	604680	12484000	0	0	0	2887300		0	0	0	0	0	0	0	0	0	0	0	0	0	0	0	0	0	0	0	286120000	0
tr|F7G9Y1|F7G9Y1_MACMU;tr|F7G9Y6|F7G9Y6_MACMU;tr|F7G9X6|F7G9X6_MACMU;tr|G7MHH1|G7MHH1_MACMU	>tr|F7G9Y1|F7G9Y1_MACMU Phosphoglucomutase-1 isoform 1 OS=Macaca mulatta GN=PGM1 PE=2 SV=1;>tr|F7G9Y6|F7G9Y6_MACMU Uncharacterized protein OS=Macaca mulatta GN=PGM1 PE=3 SV=1;>tr|F7G9X6|F7G9X6_MACMU Uncharacterized protein OS=Macaca mulatta GN=PGM1 PE=3 SV	61.485	3949700	0	0	0	0	0	4668.4	3945000	0	0	0	0	0	0	0	0	0	0	0	0	0	0	0	0	0		0	0	0	0	0	0	2324000	0	0	0	0	0	0	0	0	0	0	0	0	0	0
tr|F7GAG4|F7GAG4_MACMU;tr|F7GAF7|F7GAF7_MACMU;tr|F7HL85|F7HL85_MACMU;CON__Q3T052	>tr|F7GAG4|F7GAG4_MACMU Uncharacterized protein OS=Macaca mulatta GN=ITIH4 PE=4 SV=1;>tr|F7GAF7|F7GAF7_MACMU Uncharacterized protein OS=Macaca mulatta GN=ITIH4 PE=4 SV=1;>tr|F7HL85|F7HL85_MACMU Uncharacterized protein (Fragment) OS=Macaca mulatta GN=ITIH4	102.48	55635000	1199100	8873600	0	260160	0	5063700	2102400	6034900	2803300	379950	5115200	3957800	0	129840	338450	3982600	1808200	2551600	802480	4881300	609670	287980	0	4453000		112620000	281730000	0	0	0	198980000	135560000	215040000	152870000	63712000	269470000	199810000	0	0	30057000	140780000	102090000	139230000	137700000	217590000	65280000
tr|F7GAT4|F7GAT4_MACMU;tr|G7ML31|G7ML31_MACMU	>tr|F7GAT4|F7GAT4_MACMU Uncharacterized protein OS=Macaca mulatta GN=ITIH3 PE=4 SV=1;>tr|G7ML31|G7ML31_MACMU Putative uncharacterized protein OS=Macaca mulatta GN=EGK_11565 PE=4 SV=1	99.606	70164000	3592800	6456300	0	0	9679.6	5078000	3688700	3699000	3916000	3078500	2740100	2705900	10910	4273.3	43757	8206000	3954900	5982900	1826900	6733000	0	67735	0	8368800		241960000	189400000	0	0	0	150460000	206870000	139350000	222830000	369640000	159890000	114200000	0	0	0	255250000	278340000	235220000	213220000	257380000	0
tr|F7GAT9|F7GAT9_MACMU;CON__Q0VCM5	>tr|F7GAT9|F7GAT9_MACMU Uncharacterized protein OS=Macaca mulatta GN=ITIH1 PE=4 SV=1	101.46	4140400	109730	128300	0	0	0	931030	369560	45652	163420	0	388250	625060	0	0	0	153790	281800	410220	63060	357590	0	0	0	112920		7350300	3049800	0	0	0	18047000	11494000	2278300	5637700	0	5277500	22829000	0	0	0	2809100	15045000	6693200	13183000	7585700	0
tr|F7GBD5|F7GBD5_MACMU;tr|G7MFN0|G7MFN0_MACMU;tr|H9G1B8|H9G1B8_MACMU;tr|F6VRJ5|F6VRJ5_MACMU;tr|G7NC51|G7NC51_MACMU;tr|F7HER2|F7HER2_MACMU	>tr|F7GBD5|F7GBD5_MACMU Uncharacterized protein OS=Macaca mulatta GN=ACTN2 PE=4 SV=1;>tr|G7MFN0|G7MFN0_MACMU Putative uncharacterized protein (Fragment) OS=Macaca mulatta GN=EGK_02101 PE=4 SV=1;>tr|H9G1B8|H9G1B8_MACMU Alpha-actinin-2 OS=Macaca mulatta GN=A	103.86	25868000	0	0	0	0	0	3686	25821000	15031	17300	0	0	0	0	0	0	7138.2	0	0	0	3244.6	0	0	0	0		0	0	0	0	0	0	155440000	682070	0	0	0	0	0	0	0	919060	0	0	0	0	0
tr|F7GBW1|F7GBW1_MACMU;tr|F6XMD4|F6XMD4_MACMU;tr|G7N2R1|G7N2R1_MACMU	>tr|F7GBW1|F7GBW1_MACMU Peptidyl-prolyl cis-trans isomerase OS=Macaca mulatta GN=FKBP1A PE=2 SV=1;>tr|F6XMD4|F6XMD4_MACMU Peptidyl-prolyl cis-trans isomerase (Fragment) OS=Macaca mulatta GN=FKBP1A PE=4 SV=1;>tr|G7N2R1|G7N2R1_MACMU Peptidyl-prolyl cis-trans	11.951	225010	0	0	0	0	0	0	21066	0	53582	0	0	0	0	0	0	58697	35187	23645	0	0	0	0	0	32834		0	0	0	0	0	0	0	0	0	0	0	0	0	0	0	0	443790	0	0	0	0
tr|F7GCX1|F7GCX1_MACMU	>tr|F7GCX1|F7GCX1_MACMU Prickle-like protein 2 OS=Macaca mulatta GN=PRICKLE2 PE=2 SV=1	95.618	45458	0	0	0	0	0	0	0	0	0	0	0	0	0	0	0	45458	0	0	0	0	0	0	0	0		0	0	0	0	0	0	0	0	0	0	0	0	0	0	0	763640	0	0	0	0	0
tr|F7GHV1|F7GHV1_MACMU;tr|H9FC08|H9FC08_MACMU	>tr|F7GHV1|F7GHV1_MACMU Uncharacterized protein OS=Macaca mulatta PE=4 SV=1	188.36	33592000	680710	4899200	4688.1	142300	15752	2477100	2155900	2266400	2037000	440510	998770	3290200	155140	91645	553850	5132000	2474800	1581000	444590	1309000	256000	110480	96469	1978000		90729000	237850000	0	28374000	0	211830000	233290000	172460000	264070000	125760000	119150000	182630000	72561000	47984000	84969000	212970000	218270000	155400000	132780000	110260000	50772000
tr|F7GKB6|F7GKB6_MACMU;tr|G7NPE0|G7NPE0_MACMU;tr|H9FNF6|H9FNF6_MACMU	>tr|F7GKB6|F7GKB6_MACMU Uncharacterized protein OS=Macaca mulatta GN=CDH13 PE=4 SV=1;>tr|G7NPE0|G7NPE0_MACMU Cadherin 13, H-cadherin (Fragment) OS=Macaca mulatta GN=EGK_13052 PE=4 SV=1;>tr|H9FNF6|H9FNF6_MACMU Cadherin-13 isoform 1 preproprotein OS=Macaca m	66.669	672390	9367	14728	0	0	0	16672	21794	0	40389	11083	29673	7653.9	0	0	0	10105	8498.1	108150	28257	74559	0	0	0	291460		0	633800	0	0	0	0	1181300	0	1057200	0	1684800	0	0	0	0	0	0	2573200	3746500	0	0
tr|F7GLE9|F7GLE9_MACMU;tr|F7GLE2|F7GLE2_MACMU;tr|F6W890|F6W890_MACMU;tr|F7GLD0|F7GLD0_MACMU;tr|F6W898|F6W898_MACMU;tr|F7GLD7|F7GLD7_MACMU	>tr|F7GLE9|F7GLE9_MACMU Prelamin-A/C isoform 1 OS=Macaca mulatta GN=LMNA PE=2 SV=1;>tr|F7GLE2|F7GLE2_MACMU Uncharacterized protein OS=Macaca mulatta GN=LMNA PE=3 SV=1;>tr|F6W890|F6W890_MACMU Uncharacterized protein OS=Macaca mulatta GN=LMNA PE=3 SV=1;>tr|F	74.07	79548	0	0	0	0	0	8244.1	0	20198	0	36716	0	0	0	0	0	14390	0	0	0	0	0	0	0	0		0	0	0	0	0	0	0	1369000	0	0	0	0	0	0	0	1030100	0	0	0	0	0
tr|F7GLY0|F7GLY0_MACMU;tr|F7GMK1|F7GMK1_MACMU	>tr|F7GLY0|F7GLY0_MACMU Adipocyte-type fatty acid-binding protein OS=Macaca mulatta GN=FABP4 PE=2 SV=1	14.762	113410	0	0	0	0	0	9706.4	0	10428	20465	0	0	0	0	0	0	16388	45611	6777.8	0	4036.2	0	0	0	0		0	0	0	0	0	0	0	0	1226300	0	0	0	0	0	0	0	838000	0	0	0	0
tr|F7GM36|F7GM36_MACMU;tr|H9EXK2|H9EXK2_MACMU;tr|G7MSI5|G7MSI5_MACMU	>tr|F7GM36|F7GM36_MACMU Alpha-mannosidase OS=Macaca mulatta GN=MAN2B2 PE=3 SV=1;>tr|H9EXK2|H9EXK2_MACMU Alpha-mannosidase OS=Macaca mulatta GN=MAN2B2 PE=2 SV=1;>tr|G7MSI5|G7MSI5_MACMU Alpha-mannosidase OS=Macaca mulatta GN=EGK_15552 PE=3 SV=1	112.65	144820	0	18583	0	0	0	0	0	1150.2	1964.4	10177	0	2369.8	0	0	0	0	32234	1991.8	15091	31363	0	0	0	29893		0	797570	0	0	0	0	0	0	0	1522300	0	0	0	0	0	0	1603100	0	1388200	824200	0
tr|F7GMK5|F7GMK5_MACMU;tr|G8F1L3|G8F1L3_MACMU	>tr|F7GMK5|F7GMK5_MACMU Uncharacterized protein OS=Macaca mulatta GN=LOC100430606 PE=4 SV=1	25.029	5516500	333040	135730	0	0	0	108640	368600	1251800	1068800	181320	0	0	0	0	0	479160	792240	173590	40760	0	0	0	0	582710		0	0	0	0	0	0	0	0	0	0	0	0	0	0	0	5571900	0	0	0	0	0
tr|F7GN03|F7GN03_MACMU;tr|F7D8S6|F7D8S6_MACMU;tr|F6Q836|F6Q836_MACMU;tr|G7NJ03|G7NJ03_MACMU;tr|F6W348|F6W348_MACMU;tr|F7GP11|F7GP11_MACMU;tr|F7GMU0|F7GMU0_MACMU;tr|G7NNE8|G7NNE8_MACMU;tr|F6PTI7|F6PTI7_MACMU;tr|G7NG02|G7NG02_MACMU;tr|F6QWJ7|F6QWJ7_MACMU	>tr|F7GN03|F7GN03_MACMU Ubiquitin-60S ribosomal protein L40 OS=Macaca mulatta GN=LOC722263 PE=2 SV=1;>tr|F7D8S6|F7D8S6_MACMU Uncharacterized protein OS=Macaca mulatta GN=LOC722263 PE=4 SV=1;>tr|F6Q836|F6Q836_MACMU Ubiquitin-40S ribosomal protein S27a OS=Ma	14.728	8816500	225910	409790	0	0	0	263560	237930	634850	513410	593020	395910	528410	0	0	0	772520	1443500	445760	313900	1759300	0	0	0	278760		0	6572400	0	0	0	9935000	4271800	13630000	11848000	12783000	2621600	7695100	0	0	0	13250000	29798000	17556000	9888200	6795000	0
tr|F7GP56|F7GP56_MACMU;tr|G7NIS1|G7NIS1_MACMU;tr|F7G0T2|F7G0T2_MACMU;tr|F6XAV7|F6XAV7_MACMU;tr|F6XAW9|F6XAW9_MACMU	>tr|F7GP56|F7GP56_MACMU Uncharacterized protein OS=Macaca mulatta GN=MYH3 PE=4 SV=1;>tr|G7NIS1|G7NIS1_MACMU Myosin heavy chain 3 OS=Macaca mulatta GN=EGK_08199 PE=4 SV=1	224.11	9488100	0	0	0	0	0	0	9488100	0	0	0	0	0	0	0	0	0	0	0	0	0	0	0	0	0		0	0	0	0	0	0	30243000	0	0	0	0	0	0	0	0	0	0	0	0	0	0
tr|F7GPG9|F7GPG9_MACMU;tr|G7MYE4|G7MYE4_MACMU;tr|F7EE05|F7EE05_MACMU;tr|F7EE12|F7EE12_MACMU	>tr|F7GPG9|F7GPG9_MACMU Uncharacterized protein (Fragment) OS=Macaca mulatta PE=3 SV=1;>tr|G7MYE4|G7MYE4_MACMU Putative uncharacterized protein OS=Macaca mulatta GN=EGK_17706 PE=3 SV=1;>tr|F7EE05|F7EE05_MACMU Uncharacterized protein (Fragment) OS=Macaca mu	39.534	201180	0	0	0	0	0	0	0	0	0	0	63260	137920	0	0	0	0	0	0	0	0	0	0	0	0		0	0	0	0	0	0	0	0	0	0	0	3111000	0	0	0	0	0	0	0	0	0
tr|F7GPY9|F7GPY9_MACMU	>tr|F7GPY9|F7GPY9_MACMU Pyruvate kinase OS=Macaca mulatta GN=PKM PE=3 SV=1	58.206	1327100	0	0	0	0	0	0	1327100	0	0	0	0	0	0	0	0	0	0	0	0	0	0	0	0	0		0	0	0	0	0	0	734440	0	0	0	0	0	0	0	0	0	0	0	0	0	0
tr|F7GQJ3|F7GQJ3_MACMU;tr|F7AEW6|F7AEW6_MACMU;tr|G7NKE5|G7NKE5_MACMU;tr|F7GQJ5|F7GQJ5_MACMU	>tr|F7GQJ3|F7GQJ3_MACMU Uncharacterized protein OS=Macaca mulatta GN=MYOM1 PE=4 SV=1;>tr|F7AEW6|F7AEW6_MACMU Uncharacterized protein OS=Macaca mulatta GN=MYOM1 PE=4 SV=1;>tr|G7NKE5|G7NKE5_MACMU Myomesin family member 1 OS=Macaca mulatta GN=EGK_09552 PE=4 S	140.38	230260	0	0	0	0	0	0	230260	0	0	0	0	0	0	0	0	0	0	0	0	0	0	0	0	0		0	0	0	0	0	0	320620	0	0	0	0	0	0	0	0	0	0	0	0	0	0
tr|F7GQP7|F7GQP7_MACMU	>tr|F7GQP7|F7GQP7_MACMU Uncharacterized protein (Fragment) OS=Macaca mulatta GN=EGK_10081 PE=4 SV=1	16.513	30619000	664790	2998900	0	0	0	1595000	2499900	972060	1771900	802480	761000	1167800	0	0	0	3983900	4822400	1556500	809040	2766400	0	0	0	3447000		16172000	14903000	0	0	0	12743000	44313000	9488700	28228000	20736000	9790200	11505000	0	0	0	32633000	37321000	22123000	25555000	16514000	0
tr|F7GRA6|F7GRA6_MACMU	>tr|F7GRA6|F7GRA6_MACMU Uncharacterized protein OS=Macaca mulatta GN=C8G PE=4 SV=1	21.203	3518400	96833	344040	0	0	0	0	105620	0	14189	0	397820	642840	0	0	0	243550	1385200	0	0	0	0	0	0	288290		0	6867100	0	0	0	0	0	0	0	0	10765000	23569000	0	0	0	1858200	22188000	0	0	0	0
tr|F7GRY2|F7GRY2_MACMU;CON__Q3MHN2	>tr|F7GRY2|F7GRY2_MACMU Uncharacterized protein OS=Macaca mulatta GN=C9 PE=4 SV=1	63.298	61980000	1313800	17462000	73354	286430	157110	8295400	2593200	4643500	3797800	525170	2644200	7778100	913150	203960	1076900	3356000	2431100	2172800	312230	677100	470510	273570	0	522140		15053000	138170000	0	0	49578000	158830000	73097000	66678000	56507000	32688000	57787000	74756000	128460000	0	65107000	41403000	36618000	66493000	17323000	19217000	0
tr|F7GS30|F7GS30_MACMU;tr|G7MDT5|G7MDT5_MACMU;tr|F7GS35|F7GS35_MACMU	>tr|F7GS30|F7GS30_MACMU Uncharacterized protein OS=Macaca mulatta GN=TPM3 PE=3 SV=1;>tr|G7MDT5|G7MDT5_MACMU Putative uncharacterized protein OS=Macaca mulatta GN=EGK_01349 PE=3 SV=1;>tr|F7GS35|F7GS35_MACMU Uncharacterized protein OS=Macaca mulatta GN=TPM3	32.95	13002000	0	0	0	0	0	0	12984000	0	0	15514	0	0	0	0	0	2918.4	0	0	0	0	0	0	0	0		0	0	0	0	0	0	15680000	0	0	0	0	0	0	0	0	0	0	0	0	0	0
tr|F7GSR0|F7GSR0_MACMU;tr|F7GSR2|F7GSR2_MACMU;tr|G7MEP7|G7MEP7_MACMU;tr|F7GSQ8|F7GSQ8_MACMU;tr|F7FVV6|F7FVV6_MACMU	>tr|F7GSR0|F7GSR0_MACMU Uncharacterized protein OS=Macaca mulatta GN=CR2 PE=4 SV=1;>tr|F7GSR2|F7GSR2_MACMU Uncharacterized protein OS=Macaca mulatta GN=CR2 PE=4 SV=1;>tr|G7MEP7|G7MEP7_MACMU Putative uncharacterized protein OS=Macaca mulatta GN=EGK_01708 PE	108.97	216670	0	4066.3	0	0	0	25910	18691	1780	14395	5361.5	4995.9	6229.4	0	0	0	12429	18040	1854.4	4394.5	2517.1	0	0	0	96007		0	0	0	0	0	875200	1556400	0	1719900	2217700	0	0	0	0	0	1263400	738170	0	0	0	0
tr|F7GSR5|F7GSR5_MACMU;tr|F7GSR3|F7GSR3_MACMU	>tr|F7GSR5|F7GSR5_MACMU Uncharacterized protein OS=Macaca mulatta GN=POF1B PE=4 SV=1	68.733	157720	0	1691.9	0	0	0	15176	1071.7	13910	0	7313.7	1912.9	9652.6	0	0	0	11470	66149	0	15323	14050	0	0	0	0		0	0	0	0	0	0	0	0	0	0	0	0	0	0	0	459310	1090200	0	0	0	0
tr|F7GSX6|F7GSX6_MACMU;tr|H9F1V2|H9F1V2_MACMU;tr|H9FZ58|H9FZ58_MACMU;tr|G7NFD3|G7NFD3_MACMU;tr|F7GSX8|F7GSX8_MACMU;tr|F7GT13|F7GT13_MACMU;CON__Q3SX28;tr|H9FC03|H9FC03_MACMU	>tr|F7GSX6|F7GSX6_MACMU Tropomyosin beta chain isoform 1 OS=Macaca mulatta GN=TPM2 PE=2 SV=1;>tr|H9F1V2|H9F1V2_MACMU Tropomyosin beta chain isoform 1 (Fragment) OS=Macaca mulatta GN=TPM2 PE=2 SV=1;>tr|H9FZ58|H9FZ58_MACMU Tropomyosin beta chain isoform 2 OS	32.85	46704000	0	0	0	0	0	214520	45355000	162070	280230	15616	10748	0	0	0	0	103710	149450	92601	0	73330	0	0	0	246780		0	0	0	0	0	9912500	18534000	3699100	11756000	1547400	0	0	0	0	0	8826700	8158500	5509600	0	4572900	0
tr|F7GTW9|F7GTW9_MACMU	>tr|F7GTW9|F7GTW9_MACMU Glutamyl aminopeptidase OS=Macaca mulatta GN=ENPEP PE=2 SV=1	109.19	20121	0	0	0	0	0	0	0	0	0	0	0	0	0	0	0	0	10797	0	3138	0	0	0	0	6186		0	0	0	0	0	0	0	0	0	0	0	0	0	0	0	0	0	0	517880	0	0
tr|F7GUA1|F7GUA1_MACMU;tr|H9EM10|H9EM10_MACMU;tr|F6QA37|F6QA37_MACMU;tr|C1KK05|C1KK05_MACMU;tr|H9H364|H9H364_MACMU;tr|G8F1N4|G8F1N4_MACMU;tr|G7MSE3|G7MSE3_MACMU;tr|F6VUM8|F6VUM8_MACMU;tr|F7HP62|F7HP62_MACMU;tr|F7BGQ7|F7BGQ7_MACMU	>tr|F7GUA1|F7GUA1_MACMU ADP/ATP translocase 2 OS=Macaca mulatta GN=SLC25A5 PE=2 SV=1;>tr|H9EM10|H9EM10_MACMU ADP/ATP translocase 3 OS=Macaca mulatta GN=SLC25A6 PE=2 SV=1;>tr|F6QA37|F6QA37_MACMU ADP/ATP translocase 1 OS=Macaca mulatta GN=SLC25A4 PE=2 SV=1;>	32.895	1970300	0	0	0	0	0	0	1970300	0	0	0	0	0	0	0	0	0	0	0	0	0	0	0	0	0		0	0	0	0	0	0	2492300	0	0	0	0	0	0	0	0	0	0	0	0	0	0
tr|F7GUC7|F7GUC7_MACMU;tr|F7FKS0|F7FKS0_MACMU;tr|F6PV37|F6PV37_MACMU	>tr|F7GUC7|F7GUC7_MACMU Uncharacterized protein (Fragment) OS=Macaca mulatta GN=DMD PE=4 SV=1;>tr|F7FKS0|F7FKS0_MACMU Uncharacterized protein OS=Macaca mulatta GN=DMD PE=4 SV=1;>tr|F6PV37|F6PV37_MACMU Uncharacterized protein (Fragment) OS=Macaca mulatta GN	263.57	2532400	69715	95006	0	0	0	224680	12116	50296	186530	203810	270920	231330	0	0	0	107860	289910	117770	76101	533880	0	0	0	62467		0	0	0	0	0	0	0	0	0	0	0	54070000	0	0	0	0	0	0	0	0	0
tr|F7GW57|F7GW57_MACMU;tr|H9FJP4|H9FJP4_MACMU;tr|G7NK87|G7NK87_MACMU;tr|G7MSG6|G7MSG6_MACMU	>tr|F7GW57|F7GW57_MACMU Uncharacterized protein OS=Macaca mulatta GN=LOC703019 PE=3 SV=1;>tr|H9FJP4|H9FJP4_MACMU Tubulin beta-4B chain (Fragment) OS=Macaca mulatta GN=TUBB2C PE=2 SV=1	49.83	1446300	0	0	0	0	0	0	1367000	0	17411	18376	0	0	0	0	0	21554	0	0	0	21990	0	0	0	0		0	0	0	0	0	0	654720	0	0	0	0	0	0	0	0	3121700	0	0	0	0	0
tr|F7GXJ5|F7GXJ5_MACMU;tr|H9EMQ0|H9EMQ0_MACMU;tr|H9EM58|H9EM58_MACMU;tr|G7MTI3|G7MTI3_MACMU;tr|F6TDW8|F6TDW8_MACMU;tr|F6QX69|F6QX69_MACMU;tr|H9EMP8|H9EMP8_MACMU	>tr|F7GXJ5|F7GXJ5_MACMU Histone H2A (Fragment) OS=Macaca mulatta GN=H2AFZ PE=3 SV=1;>tr|H9EMQ0|H9EMQ0_MACMU Histone H2A OS=Macaca mulatta GN=H2AFV PE=2 SV=1;>tr|H9EM58|H9EM58_MACMU Histone H2A OS=Macaca mulatta GN=H2AFZ PE=2 SV=1;>tr|G7MTI3|G7MTI3_MACMU Hi	13.421	74797	0	0	34993	13751	0	0	0	0	0	14357	0	0	0	11696	0	0	0	0	0	0	0	0	0	0		0	0	0	0	0	0	0	0	0	0	0	0	0	326000	0	0	0	0	0	0	0
tr|F7GZ13|F7GZ13_MACMU;tr|G7MMB5|G7MMB5_MACMU;tr|F7GZ17|F7GZ17_MACMU;tr|F6YS66|F6YS66_MACMU;tr|I0FQ80|I0FQ80_MACMU;tr|H9YV09|H9YV09_MACMU;tr|F6YS73|F6YS73_MACMU;tr|H9YV08|H9YV08_MACMU;tr|F6YSU3|F6YSU3_MACMU;tr|G7ML00|G7ML00_MACMU;tr|H9F928|H9F928_MACMU	>tr|F7GZ13|F7GZ13_MACMU Uncharacterized protein OS=Macaca mulatta GN=FLNC PE=4 SV=1;>tr|G7MMB5|G7MMB5_MACMU Putative uncharacterized protein OS=Macaca mulatta GN=EGK_14115 PE=4 SV=1;>tr|F7GZ17|F7GZ17_MACMU Uncharacterized protein OS=Macaca mulatta GN=FLNC	284.09	64947	0	0	0	0	0	776.83	64170	0	0	0	0	0	0	0	0	0	0	0	0	0	0	0	0	0		0	0	0	0	0	0	550920	0	0	0	0	0	0	0	0	0	0	0	0	0	0
tr|F7GZH3|F7GZH3_MACMU	>tr|F7GZH3|F7GZH3_MACMU Uncharacterized protein OS=Macaca mulatta GN=CASP14 PE=3 SV=1	27.593	518950	59546	10728	0	0	0	0	15374	28798	43657	31687	4458.8	0	0	0	0	44030	143940	0	31389	105350	0	0	0	0		0	0	0	0	0	0	2486000	0	1237000	0	0	0	0	0	0	0	0	0	0	1781100	0
tr|F7H021|F7H021_MACMU	>tr|F7H021|F7H021_MACMU Uncharacterized protein OS=Macaca mulatta GN=GABRA6 PE=3 SV=1	50.98	6558.8	0	0	0	0	0	0	0	0	0	0	0	0	0	0	0	0	3685.6	0	0	0	0	0	0	2873.1		0	0	0	0	0	0	0	0	0	0	0	0	0	0	0	0	195110	0	0	0	0
tr|F7H0C7|F7H0C7_MACMU;tr|F6QXS6|F6QXS6_MACMU;tr|H9H3J1|H9H3J1_MACMU	>tr|F7H0C7|F7H0C7_MACMU Annexin OS=Macaca mulatta GN=ANXA2 PE=3 SV=1	38.604	4834300	55884	75160	0	0	0	99608	58020	294830	1464000	352700	326450	212440	0	0	0	276890	664990	116790	213640	594450	0	0	0	28500		5824600	6557000	0	0	0	5442200	4362000	18929000	85790000	10771000	13543000	7994500	0	0	0	11588000	6389400	4706000	9431000	10983000	0
tr|F7H0E4|F7H0E4_MACMU	>tr|F7H0E4|F7H0E4_MACMU Alpha-amylase OS=Macaca mulatta GN=AMY2A PE=3 SV=1	57.639	309760	0	0	0	0	0	0	0	0	0	0	0	0	0	0	0	0	309760	0	0	0	0	0	0	0		0	0	0	0	0	0	0	0	0	0	0	0	0	0	0	0	2589100	0	0	0	0
tr|F7H0E6|F7H0E6_MACMU	>tr|F7H0E6|F7H0E6_MACMU Alpha-amylase OS=Macaca mulatta PE=3 SV=1	25.528	288430	0	0	0	0	0	38458	23163	0	0	0	78735	0	0	0	0	0	0	0	0	148070	0	0	0	0		0	0	0	0	0	0	0	0	0	0	0	0	0	0	0	0	0	0	0	1675300	0
tr|F7H1J4|F7H1J4_MACMU;tr|G7MM62|G7MM62_MACMU	>tr|F7H1J4|F7H1J4_MACMU F-actin-capping protein subunit alpha-2 OS=Macaca mulatta GN=CAPZA2 PE=2 SV=1	32.949	372380	0	0	0	0	0	0	367750	0	0	0	0	0	0	0	0	4627	0	0	0	0	0	0	0	0		0	0	0	0	0	0	2085900	0	0	0	0	0	0	0	0	0	0	0	0	0	0
tr|F7H2A5|F7H2A5_MACMU;tr|G7NI40|G7NI40_MACMU;CON__P02584	>tr|F7H2A5|F7H2A5_MACMU Profilin OS=Macaca mulatta GN=PFN1 PE=2 SV=1;>tr|G7NI40|G7NI40_MACMU Profilin OS=Macaca mulatta GN=EGK_08062 PE=3 SV=1;>P02584 SWISS-PROT:P02584 (Bos taurus) Profilin-1	15.054	4481300	0	0	0	0	0	174890	81235	272160	476850	246970	0	0	0	0	0	541140	792470	337690	11376	143510	0	0	0	1403000		0	0	0	0	0	6994500	1645700	5063100	30938000	25338000	0	0	0	0	0	11663000	16483000	14885000	0	6035900	0
tr|F7H310|F7H310_MACMU	>tr|F7H310|F7H310_MACMU Cystatin-A OS=Macaca mulatta GN=CSTA PE=2 SV=1	11.057	864960	10481	49912	0	0	0	0	5608.1	11888	41717	5546.1	102430	82030	0	0	0	110740	114170	83583	58062	188800	0	0	0	0		0	0	0	0	0	0	0	0	0	0	0	0	0	0	0	0	0	0	0	3209000	0
tr|F7H312|F7H312_MACMU	>tr|F7H312|F7H312_MACMU Uncharacterized protein OS=Macaca mulatta GN=KRT16 PE=3 SV=1	51.882	63251000	1458000	3123900	0	0	0	4861700	2488500	3228900	1933300	4870500	5831800	3846500	0	0	2442300	3155600	8478800	3825900	2614900	8648600	0	22265	0	2420000		146870000	180600000	0	0	0	258030000	231920000	138390000	131010000	267730000	223620000	144330000	0	0	372870000	184880000	157040000	184990000	214740000	219900000	0
tr|F7H4M5|F7H4M5_MACMU;tr|F6RHG3|F6RHG3_MACMU;tr|F7FDU7|F7FDU7_MACMU;sp|P29451|THIO_MACMU;tr|G7MT07|G7MT07_MACMU;tr|F7H2R2|F7H2R2_MACMU;tr|H9EY75|H9EY75_MACMU;tr|F7A8L2|F7A8L2_MACMU	>tr|F7H4M5|F7H4M5_MACMU Uncharacterized protein OS=Macaca mulatta GN=LOC716456 PE=4 SV=1;>tr|F6RHG3|F6RHG3_MACMU Thioredoxin OS=Macaca mulatta GN=LOC716456 PE=2 SV=1;>tr|F7FDU7|F7FDU7_MACMU Thioredoxin OS=Macaca mulatta GN=TXN PE=3 SV=1;>sp|P29451|THIO_MAC	9.4509	1201900	0	0	0	0	0	52284	41563	91573	34683	0	0	50476	0	0	0	89674	157790	223670	57890	314520	0	0	0	87726		0	0	0	0	0	0	1692700	1300200	0	0	0	0	0	0	0	2903000	1641000	1027700	0	2905000	0
REV__tr|F7H4P1|F7H4P1_MACMU;REV__tr|G7MDK7|G7MDK7_MACMU;REV__tr|I2CWQ4|I2CWQ4_MACMU;REV__tr|I0FQ65|I0FQ65_MACMU;REV__tr|H9Z6R2|H9Z6R2_MACMU;REV__tr|F7H4N7|F7H4N7_MACMU;REV__tr|I0FQ64|I0FQ64_MACMU;REV__tr|H9Z6R1|H9Z6R1_MACMU;REV__tr|H9FRR1|H9FRR1_MACMU;REV__tr|I0FQ63|I0FQ63_MACMU;REV__tr|H9Z6R0|H9Z6R0_MACMU;REV__tr|H9FRR0|H9FRR0_MACMU;REV__tr|F7H4N3|F7H4N3_MACMU	>tr|F7H4P1|F7H4P1_MACMU Uncharacterized protein OS=Macaca mulatta GN=POGZ PE=4 SV=1;>tr|G7MDK7|G7MDK7_MACMU Putative uncharacterized protein OS=Macaca mulatta GN=EGK_01263 PE=4 SV=1;>tr|I2CWQ4|I2CWQ4_MACMU Pogo transposable element with ZNF domain isoform	145.19	NaN	NaN	NaN	NaN	NaN	NaN	NaN	NaN	NaN	NaN	NaN	NaN	NaN	NaN	NaN	NaN	NaN	NaN	NaN	NaN	NaN	NaN	NaN	NaN	NaN		0	0	0	0	0	0	0	0	0	0	0	0	0	0	0	0	0	0	84611000	0	0
tr|F7H4U0|F7H4U0_MACMU;tr|F7H4T6|F7H4T6_MACMU;tr|G7NQL1|G7NQL1_MACMU	>tr|F7H4U0|F7H4U0_MACMU Uncharacterized protein (Fragment) OS=Macaca mulatta GN=CDH1 PE=4 SV=1;>tr|F7H4T6|F7H4T6_MACMU Uncharacterized protein (Fragment) OS=Macaca mulatta GN=CDH1 PE=4 SV=1;>tr|G7NQL1|G7NQL1_MACMU Epithelial cadherin (Fragment) OS=Macaca m	91.071	51110	0	0	0	0	0	0	1728.5	0	0	0	18911	0	0	0	0	0	5415.8	23800	1254.9	0	0	0	0	0		0	0	0	0	0	0	0	0	0	0	778750	0	0	0	0	0	0	774560	0	0	0
tr|F7H4W8|F7H4W8_MACMU	>tr|F7H4W8|F7H4W8_MACMU Uncharacterized protein (Fragment) OS=Macaca mulatta GN=LOC100424965 PE=3 SV=1	39.64	35310	0	0	0	0	0	0	35310	0	0	0	0	0	0	0	0	0	0	0	0	0	0	0	0	0		0	0	0	0	0	0	802650	0	0	0	0	0	0	0	0	0	0	0	0	0	0
tr|F7H568|F7H568_MACMU	>tr|F7H568|F7H568_MACMU Myotrophin OS=Macaca mulatta GN=MTPN PE=2 SV=1	12.895	327180	0	0	0	0	0	19667	21483	34536	33231	17123	0	0	0	0	0	80069	0	16326	4378.4	15060	0	0	0	85310		0	0	0	0	0	0	0	0	0	0	0	0	0	0	0	2698300	0	0	0	0	0
tr|F7H5Q9|F7H5Q9_MACMU;tr|F7H5Q6|F7H5Q6_MACMU;tr|F6PMV4|F6PMV4_MACMU;tr|H9FKL8|H9FKL8_MACMU;tr|H9F315|H9F315_MACMU;tr|H9FGG7|H9FGG7_MACMU	>tr|F7H5Q9|F7H5Q9_MACMU Uncharacterized protein OS=Macaca mulatta PE=4 SV=1;>tr|F7H5Q6|F7H5Q6_MACMU Uncharacterized protein OS=Macaca mulatta PE=4 SV=1;>tr|F6PMV4|F6PMV4_MACMU Uncharacterized protein OS=Macaca mulatta PE=4 SV=1;>tr|H9FKL8|H9FKL8_MACMU Phos	92.982	1241600	57364	120150	0	0	0	115770	118460	153710	72732	23438	108960	24573	0	0	0	86879	59690	99671	40168	20591	0	0	0	139480		4272600	4135700	0	0	0	3698300	9193200	4269300	5732800	3351600	5615200	2736500	0	0	0	4309000	3681900	3077300	4372600	1023500	0
tr|F7H7G9|F7H7G9_MACMU	>tr|F7H7G9|F7H7G9_MACMU Alpha-1-acid glycoprotein OS=Macaca mulatta GN=LOC703984 PE=3 SV=1	23.664	82364000	2385400	36650000	0	0	0	862040	0	13101000	66328	39784	273760	28748000	0	0	0	0	0	0	0	238350	0	0	0	0		24877000	164280000	0	0	0	6948800	0	91776000	1875400	0	3347000	146670000	0	0	0	0	0	0	0	1925500	0
tr|F7H7J8|F7H7J8_MACMU	>tr|F7H7J8|F7H7J8_MACMU Uncharacterized protein OS=Macaca mulatta GN=PON1 PE=4 SV=1	39.799	906280	7670.1	73338	0	0	0	43831	4104.5	352320	33695	0	148880	0	0	0	0	66126	0	121450	2081.9	15756	0	0	0	37032		0	1626100	0	0	0	748090	0	1337100	0	0	1828600	0	0	0	0	0	0	5175800	0	0	0
tr|F7H7V0|F7H7V0_MACMU;tr|G8F1J3|G8F1J3_MACMU;tr|F7GNE4|F7GNE4_MACMU;tr|F6VB10|F6VB10_MACMU	>tr|F7H7V0|F7H7V0_MACMU Desmoplakin-3 OS=Macaca mulatta GN=JUP PE=2 SV=1	81.774	3209000	103190	88506	0	0	0	256430	79469	164130	95626	193500	259570	272810	0	0	0	89333	642960	251700	178450	461520	0	0	0	71859		14917000	17340000	0	0	0	14668000	10558000	16864000	13515000	15581000	13098000	12437000	0	0	0	12125000	14365000	13882000	17928000	13062000	0
tr|F7H7Y3|F7H7Y3_MACMU;tr|G7NBL1|G7NBL1_MACMU	>tr|F7H7Y3|F7H7Y3_MACMU Cathepsin D preproprotein OS=Macaca mulatta GN=CTSD PE=2 SV=1;>tr|G7NBL1|G7NBL1_MACMU Cathepsin D OS=Macaca mulatta GN=EGK_05855 PE=3 SV=1	44.731	59704	3947.3	0	0	0	0	7387.7	0	0	14626	6723.3	0	6197.1	0	0	0	0	0	9463.7	0	0	0	0	0	11359		0	0	0	0	0	0	0	0	627160	0	0	0	0	0	0	0	0	0	0	0	0
tr|F7H884|F7H884_MACMU;tr|F7H5X9|F7H5X9_MACMU;tr|F7GXR9|F7GXR9_MACMU;tr|G8F222|G8F222_MACMU;tr|F7H5Y1|F7H5Y1_MACMU;tr|F7C506|F7C506_MACMU;tr|F7HD09|F7HD09_MACMU	>tr|F7H884|F7H884_MACMU Uncharacterized protein (Fragment) OS=Macaca mulatta GN=LOC708249 PE=4 SV=1;>tr|F7H5X9|F7H5X9_MACMU Uncharacterized protein (Fragment) OS=Macaca mulatta GN=LOC708249 PE=4 SV=1;>tr|F7GXR9|F7GXR9_MACMU Uncharacterized protein (Fragmen	12.527	115090000	7867900	2385900	23469	326970	78247	3183600	3311200	8919200	15369000	3060500	4036800	7519000	0	144350	1548100	6913400	12069000	2488600	2510100	2682100	1608900	732700	0	28307000		79196000	0	0	0	0	15762000	18288000	19537000	29559000	0	25843000	0	0	0	0	0	25578000	0	114300000	0	0
tr|F7H886|F7H886_MACMU	>tr|F7H886|F7H886_MACMU Uncharacterized protein OS=Macaca mulatta GN=EGK_05556 PE=4 SV=1	12.452	11396000	327800	345330	0	0	0	0	417990	0	817500	0	0	963240	0	0	0	918030	2207300	1188100	1632100	306200	0	0	0	2272700		0	0	0	0	0	0	0	0	0	0	0	5298800	0	0	0	0	0	0	0	0	0
tr|F7H8A9|F7H8A9_MACMU	>tr|F7H8A9|F7H8A9_MACMU Uncharacterized protein OS=Macaca mulatta GN=DCD PE=4 SV=1	11.266	66829000	1385200	2685300	0	0	0	3324500	2607700	5166500	3837400	11082000	6206700	4048300	0	0	0	3256600	10291000	1125900	975690	9079700	0	0	0	1755400		34356000	43304000	0	0	0	38492000	84978000	58586000	39959000	170950000	58053000	86432000	0	0	0	49813000	66470000	29908000	54081000	51105000	0
tr|F7H8M8|F7H8M8_MACMU;tr|F7H8N2|F7H8N2_MACMU;tr|G7N6Q4|G7N6Q4_MACMU;tr|Q8WMH7|Q8WMH7_MACMU	>tr|F7H8M8|F7H8M8_MACMU Uncharacterized protein OS=Macaca mulatta GN=CNTN1 PE=4 SV=1;>tr|F7H8N2|F7H8N2_MACMU Uncharacterized protein OS=Macaca mulatta GN=CNTN1 PE=4 SV=1;>tr|G7N6Q4|G7N6Q4_MACMU Contactin-1 isoform 1 OS=Macaca mulatta GN=CNTN1 PE=2 SV=1;>tr	109.27	10371	2319.5	0	0	0	0	0	0	0	0	0	0	0	0	0	0	2044.2	0	3489.9	0	0	0	0	0	2517.2		221550	0	0	0	0	0	0	0	0	0	0	0	0	0	0	0	0	0	0	0	0
tr|F7H9X3|F7H9X3_MACMU;tr|F7H9X4|F7H9X4_MACMU;tr|G7MIK4|G7MIK4_MACMU;tr|F6UAT5|F6UAT5_MACMU	>tr|F7H9X3|F7H9X3_MACMU Uncharacterized protein OS=Macaca mulatta GN=SYCP1 PE=4 SV=1;>tr|F7H9X4|F7H9X4_MACMU Uncharacterized protein OS=Macaca mulatta GN=SYCP1 PE=4 SV=1;>tr|G7MIK4|G7MIK4_MACMU Putative uncharacterized protein OS=Macaca mulatta GN=EGK_0112	91.206	622130	6646.2	25429	0	0	0	38774	0	28919	5653.4	85493	161200	1933.2	0	0	0	63987	113030	2841.3	14155	74071	0	0	0	0		1632300	4720500	0	0	0	2083100	0	0	973780	4129000	4996600	0	0	0	0	3917400	2073100	0	798540	2108100	0
tr|F7HB61|F7HB61_MACMU;tr|F7HD97|F7HD97_MACMU;tr|F7HD93|F7HD93_MACMU;tr|F7HB63|F7HB63_MACMU;tr|F7HD99|F7HD99_MACMU	>tr|F7HB61|F7HB61_MACMU Uncharacterized protein (Fragment) OS=Macaca mulatta GN=DMBT1 PE=4 SV=1;>tr|F7HD97|F7HD97_MACMU Uncharacterized protein (Fragment) OS=Macaca mulatta GN=DMBT1 PE=4 SV=1;>tr|F7HD93|F7HD93_MACMU Uncharacterized protein (Fragment) OS=Ma	56.156	255980	0	0	0	0	0	1994.5	0	4179.8	19501	2430.7	9819.2	0	0	0	0	3235	28093	1824.3	14903	170000	0	0	0	0		0	0	0	0	0	0	0	0	0	0	0	0	0	0	0	0	0	0	0	1668300	0
tr|F7HCV8|F7HCV8_MACMU;tr|G7NLX6|G7NLX6_MACMU	>tr|F7HCV8|F7HCV8_MACMU Uncharacterized protein OS=Macaca mulatta GN=LRG1 PE=4 SV=1;>tr|G7NLX6|G7NLX6_MACMU Leucine-rich alpha-2-glycoprotein OS=Macaca mulatta GN=EGK_09944 PE=4 SV=1	38.332	133880000	3851700	33157000	0	0	0	7215100	356870	3406700	3047100	10561000	2351400	8691700	0	0	0	12681000	20054000	7087200	1019800	12713000	0	0	0	7691500		96736000	158820000	0	0	0	91422000	12106000	14665000	101330000	224210000	47326000	100370000	0	0	0	126830000	271390000	259480000	146960000	156950000	0
tr|F7HD11|F7HD11_MACMU	>tr|F7HD11|F7HD11_MACMU Uncharacterized protein (Fragment) OS=Macaca mulatta PE=4 SV=1	10.497	3011800	0	333630	0	0	0	0	0	0	268660	0	0	0	0	0	0	363050	485940	382570	0	0	0	0	0	1178000		0	0	0	0	0	0	0	0	0	0	0	0	0	0	0	2321200	1812900	5915400	0	0	0
tr|F7HD13|F7HD13_MACMU;tr|H9H4H5|H9H4H5_MACMU;tr|G7NAZ1|G7NAZ1_MACMU;tr|F7HD15|F7HD15_MACMU	>tr|F7HD13|F7HD13_MACMU Uncharacterized protein (Fragment) OS=Macaca mulatta PE=4 SV=1;>tr|H9H4H5|H9H4H5_MACMU Uncharacterized protein (Fragment) OS=Macaca mulatta PE=4 SV=1;>tr|G7NAZ1|G7NAZ1_MACMU Putative uncharacterized protein (Fragment) OS=Macaca mula	9.8709	96015000	5932100	11015000	0	0	0	3798000	7775600	7244500	12131000	9594400	2377200	0	0	0	1157500	12253000	172980	6830500	0	3738800	0	966010	0	11028000		0	0	0	0	0	0	0	0	0	85270000	0	0	0	0	0	0	0	0	0	0	0
tr|F7HE31|F7HE31_MACMU	>tr|F7HE31|F7HE31_MACMU Uncharacterized protein OS=Macaca mulatta GN=SPINK1 PE=4 SV=1	8.4937	95655	13954	0	0	0	0	0	0	0	0	0	0	0	0	0	0	0	0	0	0	0	0	0	0	81701		0	0	0	0	0	0	0	0	0	0	0	0	0	0	0	0	0	0	0	0	0
tr|F7HEG8|F7HEG8_MACMU;tr|Q4G3W1|Q4G3W1_MACMU	>tr|F7HEG8|F7HEG8_MACMU Uncharacterized protein (Fragment) OS=Macaca mulatta GN=BTD PE=4 SV=1	49.386	133680	0	0	0	0	0	0	6693	12410	32454	0	0	0	0	0	0	17586	59470	5070.7	0	0	0	0	0	0		0	0	0	0	0	0	0	0	0	0	0	0	0	0	0	0	418160	0	0	0	0
tr|F7HEJ5|F7HEJ5_MACMU;tr|F7CF72|F7CF72_MACMU;tr|G7NKJ3|G7NKJ3_MACMU;tr|F7HEJ3|F7HEJ3_MACMU	>tr|F7HEJ5|F7HEJ5_MACMU Uncharacterized protein OS=Macaca mulatta GN=DSC1 PE=4 SV=1;>tr|F7CF72|F7CF72_MACMU Uncharacterized protein OS=Macaca mulatta GN=DSC1 PE=4 SV=1;>tr|G7NKJ3|G7NKJ3_MACMU Desmosomal glycoprotein 2/3 OS=Macaca mulatta GN=EGK_09608 PE=4	93.339	1961300	57676	76576	0	0	0	72923	56021	81123	136590	189990	227560	139800	0	0	0	104720	298740	114960	86783	257050	0	0	0	60757		8952400	8712500	0	0	0	9165700	10778000	14588000	29956000	15417000	14182000	16514000	0	0	0	11390000	10512000	16086000	15542000	12457000	0
tr|F7HEK8|F7HEK8_MACMU;tr|G7MHG1|G7MHG1_MACMU	>tr|F7HEK8|F7HEK8_MACMU Uncharacterized protein (Fragment) OS=Macaca mulatta GN=C1QC PE=4 SV=1;>tr|G7MHG1|G7MHG1_MACMU Complement C1q subcomponent subunit B OS=Macaca mulatta GN=C1QB PE=2 SV=1	22.936	200740	149700	0	0	0	0	0	0	0	4142.6	24637	0	0	0	0	0	0	9803.2	2807.5	0	4614.1	0	0	0	5034.5		3966600	0	0	0	0	0	0	0	0	3544300	0	0	0	0	0	0	0	0	0	0	0
tr|F7HEL0|F7HEL0_MACMU	>tr|F7HEL0|F7HEL0_MACMU Complement C1q subcomponent subunit C OS=Macaca mulatta GN=C1QC PE=2 SV=1	25.635	333840	183810	0	0	0	0	0	0	0	0	83629	0	0	0	0	0	0	0	0	0	0	0	0	0	66403		3184700	0	0	0	0	0	0	0	0	2824500	0	0	0	0	0	0	0	0	0	0	0
tr|F7HF51|F7HF51_MACMU;tr|F7HJ91|F7HJ91_MACMU	>tr|F7HF51|F7HF51_MACMU Uncharacterized protein OS=Macaca mulatta GN=NAGLU PE=4 SV=1;>tr|F7HJ91|F7HJ91_MACMU Uncharacterized protein (Fragment) OS=Macaca mulatta GN=NAGLU PE=4 SV=1	74.519	201770	3534.4	0	0	0	0	4068	11362	0	34085	0	0	0	0	0	0	4541.5	55360	0	0	55112	0	0	0	33706		0	0	0	0	0	0	0	0	695170	0	0	0	0	0	0	0	1153700	0	0	1534900	0
tr|F7HGA7|F7HGA7_MACMU;tr|G7N4P0|G7N4P0_MACMU	>tr|F7HGA7|F7HGA7_MACMU Troponin C, skeletal muscle OS=Macaca mulatta GN=TNNC2 PE=2 SV=1;>tr|G7N4P0|G7N4P0_MACMU Troponin C, skeletal muscle (Fragment) OS=Macaca mulatta GN=EGK_02348 PE=4 SV=1	18.122	70177	0	0	0	0	0	9107.6	61069	0	0	0	0	0	0	0	0	0	0	0	0	0	0	0	0	0		0	0	0	0	0	0	10902	0	0	0	0	0	0	0	0	0	0	0	0	0	0
tr|F7HI09|F7HI09_MACMU	>tr|F7HI09|F7HI09_MACMU Vitamin K-dependent protein C OS=Macaca mulatta GN=PROC PE=3 SV=1	52.229	1254900	1779.6	87687	0	0	8355.8	90131	53658	258830	95484	9772.2	55732	27721	21853	0	52246	201000	74501	87538	6006.2	27985	41456	0	0	53139		0	3579000	0	0	0	4054300	4838000	7318800	7890300	1646000	5028600	2140800	0	0	0	5664900	2153800	6270800	0	1702500	0
tr|F7HK86|F7HK86_MACMU;tr|F7F3L5|F7F3L5_MACMU;tr|I2CT79|I2CT79_MACMU;tr|G7MLA5|G7MLA5_MACMU;tr|F7EDG8|F7EDG8_MACMU;tr|G7NN10|G7NN10_MACMU;tr|H9ELV8|H9ELV8_MACMU;tr|F6RZK5|F6RZK5_MACMU;tr|F6T4Y8|F6T4Y8_MACMU;tr|H9F3Z8|H9F3Z8_MACMU	>tr|F7HK86|F7HK86_MACMU Uncharacterized protein (Fragment) OS=Macaca mulatta GN=LOC715270 PE=4 SV=1;>tr|F7F3L5|F7F3L5_MACMU Calmodulin OS=Macaca mulatta GN=LOC717686 PE=2 SV=1;>tr|I2CT79|I2CT79_MACMU Calmodulin OS=Macaca mulatta GN=CALM3 PE=2 SV=1;>tr|G7ML	16.706	3655600	4941	0	0	0	0	45116	2403100	99362	42934	292010	39068	4060.8	0	0	0	195560	273440	13485	26036	77650	0	0	0	138790		0	0	0	0	0	3317500	5441800	5837300	2528000	13257000	0	0	0	0	0	6610900	3619100	0	6838900	4691000	0
tr|F7HL76|F7HL76_MACMU;tr|F6W1W4|F6W1W4_MACMU;tr|F6W1T6|F6W1T6_MACMU;tr|F7HL74|F7HL74_MACMU;tr|G7N591|G7N591_MACMU;tr|F6W1U5|F6W1U5_MACMU;tr|F7HP66|F7HP66_MACMU	>tr|F7HL76|F7HL76_MACMU Uncharacterized protein OS=Macaca mulatta GN=MYBPC1 PE=4 SV=1;>tr|F6W1W4|F6W1W4_MACMU Uncharacterized protein (Fragment) OS=Macaca mulatta GN=MYBPC1 PE=4 SV=1;>tr|F6W1T6|F6W1T6_MACMU Uncharacterized protein OS=Macaca mulatta GN=MYBP	126.45	1222500	0	0	0	0	0	0	1222500	0	0	0	0	0	0	0	0	0	0	0	0	0	0	0	0	0		0	0	0	0	0	0	3861600	0	0	0	0	0	0	0	0	0	0	0	0	0	0
tr|F7HLH7|F7HLH7_MACMU	>tr|F7HLH7|F7HLH7_MACMU Peroxiredoxin-1 OS=Macaca mulatta GN=PRDX1 PE=2 SV=1	22.124	64142	0	0	0	0	0	0	0	0	0	36908	0	0	0	0	0	5701.1	7375.4	0	0	0	0	0	0	14158		0	0	0	0	0	0	0	0	0	1332400	0	0	0	0	0	0	0	0	0	0	0
tr|F7HLZ2|F7HLZ2_MACMU	>tr|F7HLZ2|F7HLZ2_MACMU Uncharacterized protein OS=Macaca mulatta GN=IGJ PE=4 SV=1	18.029	3964800	41244	17012	0	125130	0	60089	24811	1180500	341120	221460	28492	33410	81501	26317	384500	70802	456820	106540	54123	81610	0	0	93504	535820		0	0	0	0	0	4533700	0	7934800	3359600	4883800	0	1645000	0	0	0	0	2208000	5180800	4062900	0	0
tr|F7HM15|F7HM15_MACMU;tr|F7HNV8|F7HNV8_MACMU;tr|F7F210|F7F210_MACMU;tr|F7HNV4|F7HNV4_MACMU;tr|F7HJJ8|F7HJJ8_MACMU;tr|F6UA54|F6UA54_MACMU;tr|F6UA63|F6UA63_MACMU;tr|H9F1Q6|H9F1Q6_MACMU;tr|H9FIJ5|H9FIJ5_MACMU;tr|H9FLW8|H9FLW8_MACMU;tr|H9FLM8|H9FLM8_MACMU	>tr|F7HM15|F7HM15_MACMU Uncharacterized protein OS=Macaca mulatta GN=ACTC1 PE=3 SV=1;>tr|F7HNV8|F7HNV8_MACMU Uncharacterized protein OS=Macaca mulatta GN=ACTC1 PE=3 SV=1;>tr|F7F210|F7F210_MACMU Alpha-cardiac actin OS=Macaca mulatta GN=ACTC1 PE=3 SV=1;>tr|F	42.051	578420000	68282	180630	243460	82308	109070	3183800	534910000	4658800	9910500	3664200	186100	99224	808250	211780	692540	6624500	2978100	1726700	246520	697370	94479	206490	22285	6813900		6073100	13169000	92866000	4211500	28994000	108990000	1272600000	47058000	379030000	244670000	9103100	4998300	129180000	37205000	35709000	294060000	107580000	93144000	11671000	14647000	0
tr|F7HM21|F7HM21_MACMU;tr|F6SHG6|F6SHG6_MACMU;tr|I2CVN8|I2CVN8_MACMU;tr|A0N065|A0N065_MACMU;tr|G7NJN2|G7NJN2_MACMU;tr|Q28511|Q28511_MACMU;tr|H9FG59|H9FG59_MACMU	>tr|F7HM21|F7HM21_MACMU Uncharacterized protein OS=Macaca mulatta GN=F10 PE=3 SV=1;>tr|F6SHG6|F6SHG6_MACMU Uncharacterized protein OS=Macaca mulatta GN=F10 PE=3 SV=1;>tr|I2CVN8|I2CVN8_MACMU Coagulation factor X preproprotein OS=Macaca mulatta GN=F10 PE=2 S	53.471	864460	14591	147560	0	0	0	153100	19249	40832	98577	12621	64550	14205	0	0	0	198900	24517	29500	0	11772	0	0	0	34485		0	5829100	0	0	0	11860000	6003900	5011200	6252700	0	4937900	1407800	0	0	0	7888100	0	4724800	0	0	0
tr|F7HM36|F7HM36_MACMU;tr|F7GMQ4|F7GMQ4_MACMU;tr|F7GMQ3|F7GMQ3_MACMU;tr|G7N3E5|G7N3E5_MACMU	>tr|F7HM36|F7HM36_MACMU Uncharacterized protein OS=Macaca mulatta GN=LOC100430606 PE=4 SV=1;>tr|F7GMQ4|F7GMQ4_MACMU Uncharacterized protein OS=Macaca mulatta GN=LOC100430606 PE=4 SV=1;>tr|F7GMQ3|F7GMQ3_MACMU Uncharacterized protein OS=Macaca mulatta GN=LOC	24.671	624750000	10204000	67606000	0	14971	0	14187000	21246000	57356000	81872000	19354000	27158000	50590000	0	0	690100	19386000	24205000	17276000	10053000	49298000	657850	77701	0	153520000		373980000	763460000	0	0	0	398240000	689920000	1124400000	844910000	458590000	463460000	900960000	0	0	44649000	261800000	342180000	446400000	605370000	759740000	18821000
tr|F7HMI0|F7HMI0_MACMU;tr|G7N1I4|G7N1I4_MACMU	>tr|F7HMI0|F7HMI0_MACMU Calmodulin-like protein 5 OS=Macaca mulatta GN=CALML5 PE=2 SV=1	15.955	2336800	53417	0	0	0	0	16119	0	87575	6748.6	794340	43438	40134	0	0	0	422830	458830	50231	0	363160	0	0	0	0		0	0	0	0	0	0	0	0	0	12892000	0	0	0	0	0	10664000	0	0	0	0	0
tr|F7HNI0|F7HNI0_MACMU;tr|F6WT88|F6WT88_MACMU;tr|H9EPW4|H9EPW4_MACMU;tr|G7NFE9|G7NFE9_MACMU;tr|I0FKE5|I0FKE5_MACMU	>tr|F7HNI0|F7HNI0_MACMU Uncharacterized protein OS=Macaca mulatta PE=3 SV=1;>tr|F6WT88|F6WT88_MACMU Uncharacterized protein OS=Macaca mulatta PE=3 SV=1;>tr|H9EPW4|H9EPW4_MACMU Transitional endoplasmic reticulum ATPase OS=Macaca mulatta GN=VCP PE=2 SV=1;>tr	83.259	328450	0	0	0	0	0	0	130910	7312.3	34167	26457	0	0	0	0	0	30856	0	0	0	0	0	0	0	98747		0	0	0	0	0	0	0	0	1303300	2775400	0	0	0	0	0	1469500	0	0	0	0	0
tr|F7HP23|F7HP23_MACMU	>tr|F7HP23|F7HP23_MACMU Uncharacterized protein OS=Macaca mulatta GN=GSN PE=4 SV=1	80.568	37439	0	0	0	0	0	0	0	10307	14059	0	0	0	0	0	0	0	0	4721.7	0	0	0	0	0	8351.5		0	0	0	0	0	0	0	0	0	0	0	0	0	0	0	0	0	176990	0	0	0
tr|F7HQU2|F7HQU2_MACMU;tr|H9FVJ1|H9FVJ1_MACMU	>tr|F7HQU2|F7HQU2_MACMU Uncharacterized protein (Fragment) OS=Macaca mulatta GN=LOC710068 PE=4 SV=1;>tr|H9FVJ1|H9FVJ1_MACMU Prenylcysteine oxidase 1 OS=Macaca mulatta GN=PCYOX1 PE=2 SV=1	52.773	150350	0	0	0	0	0	32401	65718	28259	0	0	0	0	0	0	0	0	0	23976	0	0	0	0	0	0		0	0	0	0	0	400170	1187000	0	0	0	0	0	0	0	0	0	0	478140	0	0	0
tr|F7HQU5|F7HQU5_MACMU	>tr|F7HQU5|F7HQU5_MACMU L-plastin OS=Macaca mulatta GN=LCP1 PE=2 SV=1	70.302	38913	0	0	0	0	0	11552	3975.6	2374.5	8939.2	0	0	0	0	0	0	0	5128.3	6943.1	0	0	0	0	0	0		0	0	0	0	0	290990	0	0	0	0	0	0	0	0	0	0	0	0	0	0	0
tr|F7HQW4|F7HQW4_MACMU	>tr|F7HQW4|F7HQW4_MACMU Uncharacterized protein OS=Macaca mulatta GN=IGHM PE=4 SV=1	53.038	417520	0	0	0	0	0	0	0	38728	197210	59191	34533	29691	0	0	0	27509	0	26068	4590.8	0	0	0	0	0		0	0	0	0	0	0	0	0	3139000	0	0	0	0	0	0	0	0	0	0	0	0
tr|F7HR39|F7HR39_MACMU;tr|G7MK76|G7MK76_MACMU;tr|H9F0D7|H9F0D7_MACMU	>tr|F7HR39|F7HR39_MACMU Uncharacterized protein OS=Macaca mulatta GN=MASP1 PE=3 SV=1;>tr|G7MK76|G7MK76_MACMU Putative uncharacterized protein OS=Macaca mulatta GN=EGK_12199 PE=3 SV=1;>tr|H9F0D7|H9F0D7_MACMU Mannan-binding lectin serine protease 1 isoform 2	81.601	9716800	573120	1124600	0	0	0	847870	550320	54569	763560	269430	245590	409410	0	0	0	971440	911850	549090	255280	565510	0	0	0	1625200		37224000	28987000	0	0	0	25409000	19678000	2814300	18473000	21847000	10905000	20733000	0	0	0	29854000	23899000	23357000	26764000	20881000	0
tr|F7HR41|F7HR41_MACMU;tr|F7HR38|F7HR38_MACMU;tr|H9FX87|H9FX87_MACMU	>tr|F7HR41|F7HR41_MACMU Uncharacterized protein (Fragment) OS=Macaca mulatta GN=MASP1 PE=3 SV=1;>tr|F7HR38|F7HR38_MACMU Uncharacterized protein OS=Macaca mulatta GN=MASP1 PE=4 SV=1;>tr|H9FX87|H9FX87_MACMU Mannan-binding lectin serine protease 1 isoform 3 O	72.343	7585900	522690	1358200	0	0	0	710090	186900	36833	275190	55378	112760	408600	0	0	0	679400	656330	440730	169560	509200	0	0	0	1464000		18755000	17393000	0	0	0	14119000	8303000	2552200	7864100	3528400	5546900	13624000	0	0	0	15676000	11408000	12519000	14058000	14774000	0
tr|F7HRC7|F7HRC7_MACMU	>tr|F7HRC7|F7HRC7_MACMU Fructose-bisphosphate aldolase OS=Macaca mulatta GN=ALDOB PE=3 SV=1	39.464	60465	0	0	0	0	0	0	0	0	13914	0	0	0	0	0	0	0	34796	5994.9	0	0	0	0	0	5760.3		0	0	0	0	0	0	0	0	2101000	0	0	0	0	0	0	0	756640	600820	0	0	0
tr|F7HS59|F7HS59_MACMU	>tr|F7HS59|F7HS59_MACMU Glyceraldehyde-3-phosphate dehydrogenase OS=Macaca mulatta PE=3 SV=1	36.213	255340	0	0	0	0	0	0	0	0	0	0	0	0	0	0	0	0	0	0	0	0	0	0	0	255340		0	0	0	0	0	0	0	0	0	0	0	0	0	0	0	0	0	0	0	0	0
tr|F7HTX7|F7HTX7_MACMU;tr|G7N6Y5|G7N6Y5_MACMU;tr|H9F5E0|H9F5E0_MACMU	>tr|F7HTX7|F7HTX7_MACMU Glycerol-3-phosphate dehydrogenase [NAD(+)] OS=Macaca mulatta GN=GPD1 PE=3 SV=1;>tr|G7N6Y5|G7N6Y5_MACMU Glycerol-3-phosphate dehydrogenase [NAD(+)] OS=Macaca mulatta GN=EGK_03634 PE=3 SV=1;>tr|H9F5E0|H9F5E0_MACMU Glycerol-3-phosphat	35.79	317930	0	0	0	0	0	0	317930	0	0	0	0	0	0	0	0	0	0	0	0	0	0	0	0	0		0	0	0	0	0	0	3042200	0	0	0	0	0	0	0	0	0	0	0	0	0	0
tr|F7HU19|F7HU19_MACMU	>tr|F7HU19|F7HU19_MACMU Uncharacterized protein OS=Macaca mulatta GN=IGKV4-1 PE=4 SV=1	18.144	1236900	0	0	0	0	0	0	106350	25835	0	0	76173	66443	0	0	0	353590	206530	49705	18329	167140	0	0	0	166820		0	0	0	0	0	0	0	0	0	0	0	366470	0	0	0	0	0	0	0	0	0
tr|F7HU50|F7HU50_MACMU;tr|G7N6W1|G7N6W1_MACMU;tr|F7GY36|F7GY36_MACMU;tr|F7DXU0|F7DXU0_MACMU;tr|Q9GLW6|Q9GLW6_MACMU;tr|G7N6W3|G7N6W3_MACMU;tr|F6Y0X7|F6Y0X7_MACMU;tr|G7N6W2|G7N6W2_MACMU;tr|F7HNA9|F7HNA9_MACMU;tr|H9Z495|H9Z495_MACMU;tr|H9Z491|H9Z491_MACMU;tr|H9Z489|H9Z489_MACMU;tr|F6S2F3|F6S2F3_MACMU;tr|F7H3X3|F7H3X3_MACMU;tr|F7FMA3|F7FMA3_MACMU;tr|G7NB59|G7NB59_MACMU;tr|G7N363|G7N363_MACMU;tr|F7H3X…	>tr|F7HU50|F7HU50_MACMU Uncharacterized protein OS=Macaca mulatta GN=TUBA1B PE=3 SV=1;>tr|G7N6W1|G7N6W1_MACMU Tubulin alpha-ubiquitous chain (Fragment) OS=Macaca mulatta GN=EGK_03609 PE=3 SV=1;>tr|F7GY36|F7GY36_MACMU Tubulin alpha-1B chain OS=Macaca mulatt	46.313	1047200	0	0	0	0	0	9497.7	601840	3609.2	230670	21004	7084.2	0	0	0	0	71077	6273.3	0	4885.6	91266	0	0	0	0		0	0	0	0	0	0	1712200	0	2447600	0	0	0	0	0	0	4329900	0	0	0	3548400	0
tr|G7MDP0|G7MDP0_MACMU;tr|F6VH15|F6VH15_MACMU	>tr|G7MDP0|G7MDP0_MACMU Putative uncharacterized protein OS=Macaca mulatta GN=EGK_01300 PE=4 SV=1;>tr|F6VH15|F6VH15_MACMU Uncharacterized protein OS=Macaca mulatta GN=C1orf68 PE=4 SV=1	26.805	1466500	23451	6553.8	0	0	0	98773	111630	117690	74499	118090	332420	32409	0	0	0	113620	167220	102990	97710	7448.5	0	0	0	61969		0	0	0	0	0	1394100	2825700	2732800	1823500	0	2784500	0	0	0	0	2571800	1062500	767630	1491900	0	0
tr|G7MDP1|G7MDP1_MACMU;tr|F6VH24|F6VH24_MACMU	>tr|G7MDP1|G7MDP1_MACMU Putative uncharacterized protein OS=Macaca mulatta GN=EGK_01301 PE=4 SV=1;>tr|F6VH24|F6VH24_MACMU Uncharacterized protein OS=Macaca mulatta GN=KPRP PE=4 SV=1	64.253	3339900	63986	23342	0	0	0	176410	233150	215470	99613	342060	475140	102940	0	0	0	211100	355390	627470	103500	222430	0	0	0	87928		4307900	2318200	0	0	0	5177300	7399800	9419100	2070200	6337100	8680100	2695700	0	0	0	6559300	3936200	7508800	0	3363100	0
tr|G7MDP7|G7MDP7_MACMU;sp|P35322|SPRR1_MACMU;tr|F7AEB1|F7AEB1_MACMU	>tr|G7MDP7|G7MDP7_MACMU Putative uncharacterized protein OS=Macaca mulatta GN=EGK_01310 PE=4 SV=1;>sp|P35322|SPRR1_MACMU Cornifin OS=Macaca mulatta GN=SPRR1 PE=2 SV=1;>tr|F7AEB1|F7AEB1_MACMU Uncharacterized protein OS=Macaca mulatta GN=SPRR1A PE=4 SV=1	9.8514	2793200	33572	108000	0	0	0	400130	174730	151550	189160	331810	91860	245710	0	0	0	95681	266600	266600	139150	147190	0	0	0	151490		0	0	0	0	0	3450600	2934300	3210800	1617800	2592500	1968100	2385600	0	0	0	1624400	2023100	2334400	1580600	2163500	0
tr|G7MDQ1|G7MDQ1_MACMU;tr|G7MDQ0|G7MDQ0_MACMU;tr|G7MDP8|G7MDP8_MACMU;tr|F7AEP5|F7AEP5_MACMU;tr|F7AEM6|F7AEM6_MACMU;tr|F7AEE5|F7AEE5_MACMU;tr|F6V4J2|F6V4J2_MACMU;tr|G7MDP9|G7MDP9_MACMU;tr|F7AEJ3|F7AEJ3_MACMU;tr|F7AEH9|F7AEH9_MACMU;tr|F6T616|F6T616_MACMU	>tr|G7MDQ1|G7MDQ1_MACMU Putative uncharacterized protein OS=Macaca mulatta GN=EGK_01314 PE=4 SV=1;>tr|G7MDQ0|G7MDQ0_MACMU Putative uncharacterized protein OS=Macaca mulatta GN=EGK_01313 PE=4 SV=1;>tr|G7MDP8|G7MDP8_MACMU Putative uncharacterized protein OS=	7.9163	2689300	45377	49868	0	0	0	370720	122080	197490	110010	176210	129310	256010	0	0	0	92458	329320	218890	162360	320000	0	0	0	109160		0	2075000	0	0	0	2526500	0	3554800	1522700	2337500	1841500	2476700	0	0	0	0	1788600	1921100	1816000	1924900	0
tr|G7MDR2|G7MDR2_MACMU	>tr|G7MDR2|G7MDR2_MACMU Protein S100 OS=Macaca mulatta GN=EGK_01325 PE=3 SV=1	11.711	631020	0	0	0	0	0	0	0	0	27535	9774.4	24764	0	0	0	0	442530	108600	0	0	17819	0	0	0	0		0	0	0	0	0	0	0	0	0	0	0	0	0	0	0	0	1710600	0	0	0	0
tr|G7ME25|G7ME25_MACMU	>tr|G7ME25|G7ME25_MACMU Putative uncharacterized protein (Fragment) OS=Macaca mulatta GN=EGK_01448 PE=4 SV=1	38.34	574260	41610	15658	0	0	0	0	27626	97138	68093	56278	0	0	0	0	0	101400	103450	22728	40283	0	0	0	0	0		1889400	0	0	0	0	0	0	1012700	2378500	2373600	0	0	0	0	0	2307100	0	0	4029600	0	0
tr|G7ME50|G7ME50_MACMU;tr|F7H1V9|F7H1V9_MACMU	>tr|G7ME50|G7ME50_MACMU Putative uncharacterized protein OS=Macaca mulatta GN=EGK_01481 PE=4 SV=1;>tr|F7H1V9|F7H1V9_MACMU Uncharacterized protein OS=Macaca mulatta GN=APCS PE=4 SV=1	25.342	151870000	6267100	16564000	0	0	0	10169000	6896800	10322000	9675500	7911800	2161000	19659000	0	0	0	6073500	9118600	6403900	800500	5044300	0	231970	0	34568000		108530000	195090000	0	0	0	136910000	155070000	151560000	83640000	122900000	49596000	172940000	0	0	0	72716000	88673000	75041000	61643000	82133000	0
tr|G7MEA5|G7MEA5_MACMU	>tr|G7MEA5|G7MEA5_MACMU Putative uncharacterized protein OS=Macaca mulatta GN=EGK_01542 PE=3 SV=1	65.716	546670	0	0	0	0	0	0	502220	9199.7	19767	7280.9	0	0	0	0	0	8201.6	0	0	0	0	0	0	0	0		0	0	0	0	0	0	0	0	414610	0	0	0	0	0	0	0	0	0	0	0	0
tr|G7MED3|G7MED3_MACMU;tr|F7H235|F7H235_MACMU;tr|F7EF01|F7EF01_MACMU;tr|F7DVH0|F7DVH0_MACMU	>tr|G7MED3|G7MED3_MACMU Putative uncharacterized protein OS=Macaca mulatta GN=EGK_01576 PE=3 SV=1;>tr|F7H235|F7H235_MACMU ADP-ribosylation factor 1 OS=Macaca mulatta GN=LOC708375 PE=2 SV=1;>tr|F7EF01|F7EF01_MACMU Uncharacterized protein OS=Macaca mulatta G	20.745	10379	0	0	0	0	0	0	0	0	0	0	0	0	0	0	0	0	0	0	0	10379	0	0	0	0		0	0	0	0	0	0	0	0	0	0	0	0	0	0	0	0	0	0	0	151150	0
tr|G7MEP6|G7MEP6_MACMU;tr|F7GSR8|F7GSR8_MACMU	>tr|G7MEP6|G7MEP6_MACMU Putative uncharacterized protein OS=Macaca mulatta GN=EGK_01706 PE=4 SV=1;>tr|F7GSR8|F7GSR8_MACMU Uncharacterized protein OS=Macaca mulatta GN=CR1 PE=4 SV=1	62.621	79330	1558.4	6058.1	0	0	0	0	0	0	0	0	0	0	0	0	0	3549.4	27292	4905.9	2801.4	14894	0	0	0	18270		0	0	0	0	0	0	0	0	0	0	0	0	0	0	0	0	0	272620	0	0	0
tr|G7MEQ1|G7MEQ1_MACMU;tr|F6XIH5|F6XIH5_MACMU	>tr|G7MEQ1|G7MEQ1_MACMU Putative uncharacterized protein OS=Macaca mulatta GN=EGK_01712 PE=4 SV=1;>tr|F6XIH5|F6XIH5_MACMU Uncharacterized protein OS=Macaca mulatta GN=C4BPB PE=4 SV=1	28.501	1252300	128980	0	0	0	0	0	10754	254430	104240	0	0	167050	0	0	0	87325	30911	6370.4	48160	281100	0	0	0	132930		5698400	0	0	0	0	0	0	0	3284400	0	0	1895600	0	0	0	2720700	0	0	3978800	3140700	0
tr|G7MEQ5|G7MEQ5_MACMU;tr|F6WY82|F6WY82_MACMU	>tr|G7MEQ5|G7MEQ5_MACMU Putative uncharacterized protein OS=Macaca mulatta GN=EGK_01717 PE=4 SV=1;>tr|F6WY82|F6WY82_MACMU Uncharacterized protein OS=Macaca mulatta GN=PIGR PE=4 SV=1	83.703	53885	0	0	0	0	0	0	0	0	0	0	0	0	0	0	0	0	0	0	0	53885	0	0	0	0		0	0	0	0	0	0	0	0	0	0	0	0	0	0	0	0	0	0	0	730270	0
tr|G7MEW6|G7MEW6_MACMU;tr|F7E1U6|F7E1U6_MACMU;tr|F7EL64|F7EL64_MACMU	>tr|G7MEW6|G7MEW6_MACMU Chitinase-3-like protein 1 OS=Macaca mulatta GN=CHI3L1 PE=2 SV=1;>tr|F7E1U6|F7E1U6_MACMU Chitinase-3-like protein 1 OS=Macaca mulatta GN=CHI3L1 PE=2 SV=1;>tr|F7EL64|F7EL64_MACMU Uncharacterized protein OS=Macaca mulatta GN=CHI3L1 PE	42.56	991740	0	25443	0	0	0	154800	19916	77822	28571	5306.4	26386	47723	0	0	0	19112	151630	25183	3838	16668	0	0	0	389330		0	736860	0	0	0	9696200	0	3670900	0	0	2939100	2076600	0	0	0	0	2710300	3415100	0	1057100	0
tr|G7MF05|G7MF05_MACMU;tr|F6XAE6|F6XAE6_MACMU;tr|F7AII4|F7AII4_MACMU	>tr|G7MF05|G7MF05_MACMU Putative uncharacterized protein OS=Macaca mulatta GN=EGK_01828 PE=4 SV=1;>tr|F6XAE6|F6XAE6_MACMU Uncharacterized protein OS=Macaca mulatta GN=CFHR1 PE=4 SV=1;>tr|F7AII4|F7AII4_MACMU Uncharacterized protein OS=Macaca mulatta GN=CFHR	30.775	19108000	251010	1618900	0	0	0	1173400	519500	1405800	895780	599270	918070	1622600	24673	0	137500	1681600	2301300	1160100	444690	751850	0	0	0	3601700		9714200	61886000	0	0	0	51251000	31524000	27122000	39435000	38843000	38882000	51483000	0	0	0	38003000	103810000	51550000	33737000	39753000	0
tr|G7MF07|G7MF07_MACMU	>tr|G7MF07|G7MF07_MACMU Putative uncharacterized protein (Fragment) OS=Macaca mulatta GN=EGK_01830 PE=4 SV=1	132.47	54646000	1361500	10240000	108890	317530	14027	7901600	2930400	5719900	2107600	414610	3818200	4099000	276730	266700	902590	3066900	2864400	2422600	759220	2034200	925970	38878	843700	1211300		218240000	638510000	81608000	47251000	0	568650000	345150000	246560000	262750000	119610000	373630000	269800000	85243000	96216000	106900000	228970000	147430000	312510000	186520000	125370000	136490000
tr|G7MF99|G7MF99_MACMU;tr|F7H1N1|F7H1N1_MACMU	>tr|G7MF99|G7MF99_MACMU Dermatopontin OS=Macaca mulatta GN=DPT PE=2 SV=1;>tr|F7H1N1|F7H1N1_MACMU Uncharacterized protein OS=Macaca mulatta GN=DPT PE=4 SV=1	23.944	160530	0	0	0	0	0	0	0	0	0	22658	18041	0	0	0	0	41210	28628	0	3933.7	15664	0	0	0	30392		0	0	0	0	0	0	0	0	0	1617600	0	0	0	0	0	1202600	0	0	0	0	0
tr|G7MFA4|G7MFA4_MACMU;CON__Q28107	>tr|G7MFA4|G7MFA4_MACMU Putative uncharacterized protein OS=Macaca mulatta GN=EGK_01948 PE=4 SV=1	248.58	274030	26118	7917.4	0	0	0	50646	8104	102000	35183	0	884.2	0	0	0	0	9565.7	3038.7	8353.4	2176.7	10779	0	0	0	9259.5		4884700	1630000	0	0	0	5544000	2839800	9572900	3963600	0	114400	0	0	0	0	2884700	548350	1415000	907740	5026100	0
tr|G7MFS9|G7MFS9_MACMU;CON__ENSEMBL:ENSBTAP00000023055	>tr|G7MFS9|G7MFS9_MACMU Hepatocyte growth factor activator OS=Macaca mulatta GN=EGK_00031 PE=3 SV=1	92.658	280640	0	17844	0	0	0	24229	21159	41931	47851	0	4270.6	13250	0	0	0	25551	42352	3780.4	0	0	0	0	0	38426		0	0	0	0	0	0	0	0	0	0	0	0	0	0	0	0	589390	0	0	0	0
tr|G7MG19|G7MG19_MACMU;tr|F7CZY3|F7CZY3_MACMU	>tr|G7MG19|G7MG19_MACMU Putative uncharacterized protein OS=Macaca mulatta GN=EGK_01171 PE=4 SV=1;>tr|F7CZY3|F7CZY3_MACMU Uncharacterized protein OS=Macaca mulatta GN=PDZK1 PE=4 SV=1	56.974	21207000	0	1310300	0	0	0	519850	0	0	0	0	1588100	3699000	0	0	0	0	5927400	5450000	0	2712600	0	0	0	0		0	0	0	0	0	0	0	0	0	0	0	0	0	0	0	0	0	180800000	0	0	0
tr|G7MGP9|G7MGP9_MACMU	>tr|G7MGP9|G7MGP9_MACMU Alcohol dehydrogenase [NADP+] OS=Macaca mulatta GN=AKR1A1 PE=2 SV=1	36.631	216550	0	0	0	0	0	7681.5	5125.1	0	23432	7748	0	0	0	0	0	13208	35618	8723	4078.7	0	0	0	0	110940		0	0	0	0	0	0	827950	0	3737400	1357800	0	0	0	0	0	1306100	925640	1591100	0	0	0
tr|G7MGU6|G7MGU6_MACMU;tr|H9F592|H9F592_MACMU;tr|F7C0B0|F7C0B0_MACMU	>tr|G7MGU6|G7MGU6_MACMU Putative uncharacterized protein (Fragment) OS=Macaca mulatta GN=EGK_00223 PE=3 SV=1	75.453	1302900	79961	0	0	0	0	82287	0	34003	281360	25345	28516	88277	0	0	0	342820	36130	75867	8919	18064	0	0	0	201390		5056700	0	0	0	0	3076400	0	0	7443100	0	0	5094300	0	0	0	3018500	0	3457000	0	0	0
tr|G7MH96|G7MH96_MACMU	>tr|G7MH96|G7MH96_MACMU Putative uncharacterized protein OS=Macaca mulatta GN=EGK_00816 PE=4 SV=1	65.483	678870	36656	0	0	0	0	0	11303	0	0	0	0	393020	0	0	0	0	237890	0	0	0	0	0	0	0		0	0	0	0	0	0	479700	0	0	0	0	2319900	0	0	0	0	0	0	0	0	0
tr|G7MH97|G7MH97_MACMU	>tr|G7MH97|G7MH97_MACMU Putative uncharacterized protein OS=Macaca mulatta GN=EGK_00817 PE=4 SV=1	66.908	114160	0	48380	0	0	0	0	0	0	0	0	0	0	0	0	0	0	65784	0	0	0	0	0	0	0		0	370990	0	0	0	0	0	0	0	0	0	0	0	0	0	0	0	0	0	0	0
tr|G7MI62|G7MI62_MACMU;tr|F6S245|F6S245_MACMU;tr|H9EUW1|H9EUW1_MACMU	>tr|G7MI62|G7MI62_MACMU Putative uncharacterized protein OS=Macaca mulatta GN=EGK_01016 PE=4 SV=1;>tr|F6S245|F6S245_MACMU Uncharacterized protein (Fragment) OS=Macaca mulatta GN=EXTL2 PE=4 SV=1;>tr|H9EUW1|H9EUW1_MACMU Exostosin-like 2 OS=Macaca mulatta GN=	35.892	184060	0	0	0	0	0	0	12526	0	0	2029.9	0	0	0	0	0	0	39701	23196	0	0	0	0	0	106610		0	0	0	0	0	0	745360	0	0	0	0	0	0	0	0	0	1022600	978700	0	0	0
tr|G7MIC0|G7MIC0_MACMU;tr|H9EX43|H9EX43_MACMU;tr|F7HFY0|F7HFY0_MACMU;tr|F7GYU4|F7GYU4_MACMU;tr|I2CT82|I2CT82_MACMU	>tr|G7MIC0|G7MIC0_MACMU Alpha-amylase OS=Macaca mulatta GN=EGK_01024 PE=3 SV=1;>tr|H9EX43|H9EX43_MACMU Alpha-amylase OS=Macaca mulatta GN=AMY2B PE=2 SV=1;>tr|F7HFY0|F7HFY0_MACMU Alpha-amylase OS=Macaca mulatta GN=AMY2A PE=3 SV=1;>tr|F7GYU4|F7GYU4_MACMU Alp	57.606	15688000	188580	35949	0	0	0	228090	66075	93191	58827	47976	438950	0	0	0	0	232020	3154000	138400	81802	10650000	0	0	0	274280		7213700	0	0	0	0	8468300	6940600	3824400	4533900	0	10758000	0	0	0	0	7566600	20077000	7710900	12836000	63299000	0
tr|G7MIK0|G7MIK0_MACMU;tr|F6VAM7|F6VAM7_MACMU	>tr|G7MIK0|G7MIK0_MACMU Putative uncharacterized protein OS=Macaca mulatta GN=EGK_01122 PE=4 SV=1;>tr|F6VAM7|F6VAM7_MACMU Uncharacterized protein OS=Macaca mulatta GN=AMPD1 PE=4 SV=1	86.052	258000	0	0	0	0	0	0	253260	4743.2	0	0	0	0	0	0	0	0	0	0	0	0	0	0	0	0		0	0	0	0	0	0	158240	0	0	0	0	0	0	0	0	0	0	0	0	0	0
tr|G7MJ28|G7MJ28_MACMU;tr|F6ZZL9|F6ZZL9_MACMU	>tr|G7MJ28|G7MJ28_MACMU Putative uncharacterized protein OS=Macaca mulatta GN=EGK_11809 PE=4 SV=1;>tr|F6ZZL9|F6ZZL9_MACMU Uncharacterized protein OS=Macaca mulatta GN=HRG PE=4 SV=1	58.885	146200000	4551800	9182400	0	377910	3385.1	4248000	5075000	4692500	9444500	2416300	17266000	5922700	0	319530	455250	7230600	6717000	5691600	1957300	5889000	1478300	706070	58891	52519000		101240000	217200000	0	35901000	0	114150000	181960000	150150000	360230000	246290000	478350000	213920000	0	63815000	36564000	84988000	152310000	196260000	134980000	137020000	130520000
tr|G7MJ29|G7MJ29_MACMU;CON__Q58D62	>tr|G7MJ29|G7MJ29_MACMU Putative uncharacterized protein OS=Macaca mulatta GN=EGK_11810 PE=4 SV=1	42.07	251480000	17499000	3994100	0	0	0	7501600	7755700	6513000	8721900	11534000	4514200	4836300	0	0	0	22193000	39840000	17601000	5966800	19269000	0	0	0	73736000		195070000	38790000	0	0	0	107900000	161340000	81312000	210840000	302550000	75432000	54946000	0	0	0	368890000	212910000	252930000	428660000	278080000	0
tr|G7MJJ3|G7MJJ3_MACMU;tr|F7GFB4|F7GFB4_MACMU;CON__ENSEMBL:ENSBTAP00000031900	>tr|G7MJJ3|G7MJJ3_MACMU Putative uncharacterized protein (Fragment) OS=Macaca mulatta GN=EGK_12013 PE=4 SV=1;>tr|F7GFB4|F7GFB4_MACMU Uncharacterized protein OS=Macaca mulatta GN=CP PE=4 SV=1	122.21	24172000	792870	1447100	0	0	0	1951600	179020	7729300	409490	177110	2112600	4478400	0	0	130500	147230	777910	287330	196000	1395900	0	0	0	1959400		71784000	70179000	0	0	0	66616000	28443000	216610000	40223000	43171000	99393000	214580000	0	0	0	22274000	29459000	15610000	42895000	55824000	0
tr|G7MJR4|G7MJR4_MACMU;CON__Q2HJF0	>tr|G7MJR4|G7MJR4_MACMU Putative uncharacterized protein OS=Macaca mulatta GN=EGK_12095 PE=3 SV=1	76.764	185550000	24351000	1140800	133400	354320	112160	4060500	3892500	22006000	3184000	1321800	12526000	4003200	82069	127190	1258900	4525100	2912600	1194000	3003800	3637800	2657000	759100	1166900	87144000		416840000	39940000	72197000	37305000	54521000	112120000	171150000	362070000	72244000	180070000	445450000	158880000	25457000	45575000	68575000	84620000	59160000	71109000	199190000	132980000	258780000
tr|G7MJW2|G7MJW2_MACMU	>tr|G7MJW2|G7MJW2_MACMU Putative uncharacterized protein (Fragment) OS=Macaca mulatta GN=EGK_12122 PE=4 SV=1	60.907	3567700	217930	0	0	0	0	85407	209520	33063	147200	269050	22384	0	0	0	0	368240	793970	262140	201760	332670	0	0	0	624380		1602800	0	0	0	0	2556700	2561300	944360	2628100	7490000	1024400	0	0	0	0	2198800	5221400	4466900	3279100	5293600	0
tr|G7MKA1|G7MKA1_MACMU;tr|F7B749|F7B749_MACMU	>tr|G7MKA1|G7MKA1_MACMU Putative uncharacterized protein OS=Macaca mulatta GN=EGK_12232 PE=4 SV=1;>tr|F7B749|F7B749_MACMU Uncharacterized protein OS=Macaca mulatta GN=CPN2 PE=4 SV=1	60.476	8396900	105180	1995100	0	0	0	506900	157240	362300	442570	17913	130370	541050	0	0	0	975590	1213700	316990	54863	434900	0	0	0	1142300		5917400	30129000	0	0	0	12871000	5984500	7686400	15118000	1870800	6628900	17627000	0	0	0	11370000	19242000	7096600	5203100	8651900	0
tr|G7ML25|G7ML25_MACMU;tr|F7BHR1|F7BHR1_MACMU;tr|I0FJ64|I0FJ64_MACMU;tr|H9ESP8|H9ESP8_MACMU;tr|F7BHE9|F7BHE9_MACMU	>tr|G7ML25|G7ML25_MACMU Putative uncharacterized protein (Fragment) OS=Macaca mulatta GN=EGK_11559 PE=4 SV=1;>tr|F7BHR1|F7BHR1_MACMU Transketolase OS=Macaca mulatta GN=TKT PE=3 SV=1;>tr|I0FJ64|I0FJ64_MACMU Transketolase OS=Macaca mulatta GN=TKT PE=2 SV=1;>	65.523	3874.4	0	0	0	0	0	0	0	0	0	0	0	0	0	0	0	2583	0	0	1291.4	0	0	0	0	0		0	0	0	0	0	0	0	0	0	0	0	0	0	0	0	126350	0	0	0	0	0
tr|G7ML30|G7ML30_MACMU	>tr|G7ML30|G7ML30_MACMU Putative uncharacterized protein OS=Macaca mulatta GN=EGK_11564 PE=4 SV=1	102.48	1177600	0	52554	0	64509	0	18736	0	47136	32081	0	0	1389.8	0	0	353280	0	124160	33489	11730	57995	213830	97432	69272	0		0	0	0	0	0	0	0	0	0	0	0	0	0	0	0	0	4459700	0	0	0	0
tr|G7ML32|G7ML32_MACMU	>tr|G7ML32|G7ML32_MACMU Putative uncharacterized protein OS=Macaca mulatta GN=EGK_11566 PE=4 SV=1	101.24	30870000	896270	2596500	0	21010	20963	3783900	2001200	2270300	2347400	342900	2475000	1778900	60979	39790	432150	4831400	1382800	1652000	346010	1979900	431190	153250	81588	944730		75951000	197330000	0	0	11048000	138090000	125600000	169870000	120990000	21266000	81445000	112410000	17760000	13285000	34848000	136150000	113820000	65331000	59743000	83499000	41566000
tr|G7ML90|G7ML90_MACMU;tr|F7GT59|F7GT59_MACMU;tr|F7GT08|F7GT08_MACMU;tr|H9FHC8|H9FHC8_MACMU;tr|H9FFN0|H9FFN0_MACMU;tr|F7GT49|F7GT49_MACMU;tr|H9F4J6|H9F4J6_MACMU	>tr|G7ML90|G7ML90_MACMU Putative uncharacterized protein OS=Macaca mulatta GN=EGK_11631 PE=3 SV=1;>tr|F7GT59|F7GT59_MACMU Uncharacterized protein OS=Macaca mulatta GN=MST1 PE=3 SV=1;>tr|F7GT08|F7GT08_MACMU Uncharacterized protein OS=Macaca mulatta GN=MST1	80.513	67102	0	0	0	0	0	17795	4975.1	6549.1	3279	0	9667.8	0	0	0	0	24836	0	0	0	0	0	0	0	0		0	0	0	0	0	555220	0	0	0	0	0	0	0	0	0	0	0	0	0	0	0
tr|G7MLV5|G7MLV5_MACMU;tr|H9Z2D1|H9Z2D1_MACMU;tr|H9FA19|H9FA19_MACMU	>tr|G7MLV5|G7MLV5_MACMU Putative uncharacterized protein OS=Macaca mulatta GN=EGK_13930 PE=4 SV=1;>tr|H9Z2D1|H9Z2D1_MACMU Collagen alpha-2(I) chain OS=Macaca mulatta GN=COL1A2 PE=2 SV=1	117.52	539480	4467.7	3043.2	0	0	0	0	5146.5	0	15732	268850	32662	2702.6	0	0	0	10845	109380	25772	541.6	0	0	0	0	60343		0	0	0	0	0	0	2151600	0	3834500	11632000	5778900	468230	0	0	0	1555800	5778100	3738100	0	0	0
tr|G7MMD5|G7MMD5_MACMU;tr|F6YU14|F6YU14_MACMU	>tr|G7MMD5|G7MMD5_MACMU Putative uncharacterized protein OS=Macaca mulatta GN=EGK_14138 PE=4 SV=1;>tr|F6YU14|F6YU14_MACMU Uncharacterized protein OS=Macaca mulatta GN=CPA1 PE=4 SV=1	47.035	30764	0	0	0	0	0	0	0	0	0	0	0	0	0	0	0	30764	0	0	0	0	0	0	0	0		0	0	0	0	0	0	0	0	0	0	0	0	0	0	0	1126800	0	0	0	0	0
tr|G7MN44|G7MN44_MACMU;tr|G7MN45|G7MN45_MACMU;tr|F6WQL7|F6WQL7_MACMU;tr|F7BJT7|F7BJT7_MACMU;tr|F6XMB3|F6XMB3_MACMU	>tr|G7MN44|G7MN44_MACMU High sulfur keratin-associated protein 13.1 OS=Macaca mulatta GN=EGK_13326 PE=4 SV=1;>tr|G7MN45|G7MN45_MACMU Keratin-associated protein 13-2 OS=Macaca mulatta GN=EGK_13327 PE=4 SV=1;>tr|F6WQL7|F6WQL7_MACMU Keratin-associated protein	18.313	36163	0	0	0	0	0	0	0	36163	0	0	0	0	0	0	0	0	0	0	0	0	0	0	0	0		0	0	0	0	0	0	0	335250	0	0	0	0	0	0	0	0	0	0	0	0	0
tr|G7MP66|G7MP66_MACMU;tr|F6RSK7|F6RSK7_MACMU	>tr|G7MP66|G7MP66_MACMU Putative uncharacterized protein OS=Macaca mulatta GN=EGK_14847 PE=4 SV=1;>tr|F6RSK7|F6RSK7_MACMU Peptidase inhibitor 16 OS=Macaca mulatta GN=PI16 PE=2 SV=1	50.142	696820	52608	0	0	0	0	35866	85748	15707	31748	66883	22039	0	0	0	0	60950	121630	154070	0	0	0	0	0	49562		765470	0	0	0	0	630100	1770200	0	449020	3454000	1238400	0	0	0	0	1035100	1293500	1624600	0	0	0
tr|G7MPR0|G7MPR0_MACMU;tr|F7E0W5|F7E0W5_MACMU;tr|H9FJY0|H9FJY0_MACMU	>tr|G7MPR0|G7MPR0_MACMU Putative uncharacterized protein (Fragment) OS=Macaca mulatta GN=EGK_15081 PE=4 SV=1;>tr|F7E0W5|F7E0W5_MACMU Uncharacterized protein OS=Macaca mulatta GN=CD109 PE=4 SV=1	159.08	114150	3299.7	2725.1	0	0	0	8030	0	0	6829.9	1629.5	2783.8	2555.6	0	0	0	18692	16348	13474	5189.5	6330.8	0	0	0	26260		1222400	0	0	0	0	0	0	0	1374400	0	0	0	0	0	0	2316100	0	1822400	1752700	789470	0
tr|G7MQC4|G7MQC4_MACMU	>tr|G7MQC4|G7MQC4_MACMU Putative uncharacterized protein OS=Macaca mulatta GN=EGK_15340 PE=4 SV=1	57.13	3110300	72178	111380	0	0	0	436180	86183	87270	226170	104740	73822	70253	0	0	0	345650	315470	123530	99525	360740	0	0	0	597230		2972900	1454100	0	0	0	8820200	2982500	2302300	4149500	7930000	2476600	2345300	0	0	0	3888100	5603400	3290000	7450200	4153400	0
tr|G7MR04|G7MR04_MACMU;tr|H9Z8I5|H9Z8I5_MACMU;tr|F6RDI1|F6RDI1_MACMU;tr|F7AJJ5|F7AJJ5_MACMU;tr|F7AJI7|F7AJI7_MACMU;tr|H9F427|H9F427_MACMU;tr|H9FF14|H9FF14_MACMU	>tr|G7MR04|G7MR04_MACMU Putative uncharacterized protein (Fragment) OS=Macaca mulatta GN=EGK_15484 PE=4 SV=1;>tr|H9Z8I5|H9Z8I5_MACMU Cation-independent mannose-6-phosphate receptor OS=Macaca mulatta GN=IGF2R PE=2 SV=1;>tr|F6RDI1|F6RDI1_MACMU Uncharacterize	270	47573	1410.3	3113	0	0	0	1279.5	3606.3	1689	3138.1	0	5043.3	697.2	0	0	0	2221.8	3247.3	9159.2	0	0	0	0	0	12968		470830	923960	0	0	0	279560	1624700	238410	824920	0	492070	0	0	0	0	496210	1463700	1122200	0	0	0
tr|G7MR94|G7MR94_MACMU;tr|F7BRW5|F7BRW5_MACMU	>tr|G7MR94|G7MR94_MACMU Histone H1a OS=Macaca mulatta GN=EGK_14602 PE=3 SV=1;>tr|F7BRW5|F7BRW5_MACMU Uncharacterized protein OS=Macaca mulatta GN=HIST1H1B PE=3 SV=1	22.636	55016	0	0	0	0	0	0	0	0	0	27292	0	0	0	0	0	27724	0	0	0	0	0	0	0	0		0	0	0	0	0	0	0	0	0	0	0	0	0	0	0	467640	0	0	0	0	0
tr|G7MRK7|G7MRK7_MACMU;tr|F7D4F0|F7D4F0_MACMU;tr|F7D4G2|F7D4G2_MACMU	>tr|G7MRK7|G7MRK7_MACMU Heat shock 70 kDa protein 1/2 OS=Macaca mulatta GN=HSPA1B PE=2 SV=1;>tr|F7D4F0|F7D4F0_MACMU Uncharacterized protein (Fragment) OS=Macaca mulatta PE=3 SV=1;>tr|F7D4G2|F7D4G2_MACMU Uncharacterized protein OS=Macaca mulatta PE=3 SV=1	70.051	132190	0	0	0	0	0	0	32078	0	0	12258	0	0	0	0	0	87851	0	0	0	0	0	0	0	0		0	0	0	0	0	0	0	0	0	1080500	0	0	0	0	0	4552600	0	0	0	0	0
tr|G7MRL3|G7MRL3_MACMU;tr|F6YK65|F6YK65_MACMU;tr|H9F7N7|H9F7N7_MACMU;tr|F7D5J9|F7D5J9_MACMU;tr|F7D5G5|F7D5G5_MACMU;tr|F7CNH9|F7CNH9_MACMU;tr|H9EYB8|H9EYB8_MACMU	>tr|G7MRL3|G7MRL3_MACMU Putative uncharacterized protein OS=Macaca mulatta GN=EGK_14737 PE=3 SV=1;>tr|F6YK65|F6YK65_MACMU Uncharacterized protein OS=Macaca mulatta PE=3 SV=1;>tr|H9F7N7|H9F7N7_MACMU Complement C2 isoform 2 preproprotein (Fragment) OS=Macaca	83.316	12184000	366960	2137800	0	30207	8013.6	1436500	518040	1322200	841070	67578	534010	969080	0	0	171270	1264400	560860	798000	108580	608080	44992	22999	46555	326970		24309000	52884000	0	3115500	0	55792000	33622000	52283000	25537000	9965800	22825000	50698000	0	0	14195000	40727000	16054000	24231000	11803000	18850000	0
tr|G7MRL9|G7MRL9_MACMU;tr|Q6XML5|Q6XML5_MACMU;tr|Q6XML7|Q6XML7_MACMU	>tr|G7MRL9|G7MRL9_MACMU Putative uncharacterized protein (Fragment) OS=Macaca mulatta GN=EGK_14743 PE=4 SV=1	144.95	77491	3112.1	0	0	0	0	13594	0	4255.3	0	0	0	23153	0	0	0	1594.8	14579	0	0	17202	0	0	0	0		0	0	0	0	0	0	0	0	0	0	0	1997600	0	0	0	0	0	0	0	0	0
tr|G7MRW5|G7MRW5_MACMU;tr|F7HM69|F7HM69_MACMU;tr|H9Z3T5|H9Z3T5_MACMU;tr|H9FTP2|H9FTP2_MACMU;tr|F6TPT8|F6TPT8_MACMU;tr|F6TPS5|F6TPS5_MACMU;tr|G7MVN3|G7MVN3_MACMU;tr|I0FR99|I0FR99_MACMU;tr|H9Z8A6|H9Z8A6_MACMU;tr|H9FTP7|H9FTP7_MACMU;tr|F7H1Y5|F7H1Y5_MACMU;tr|I0FJP0|I0FJP0_MACMU;tr|H9YVM9|H9YVM9_MACMU;tr|H9ESF6|H9ESF6_MACMU;tr|F7H1Y6|F7H1Y6_MACMU	>tr|G7MRW5|G7MRW5_MACMU Annexin (Fragment) OS=Macaca mulatta GN=EGK_16058 PE=3 SV=1;>tr|F7HM69|F7HM69_MACMU Annexin (Fragment) OS=Macaca mulatta GN=ANXA5 PE=3 SV=1;>tr|H9Z3T5|H9Z3T5_MACMU Annexin OS=Macaca mulatta GN=ANXA5 PE=2 SV=1;>tr|H9FTP2|H9FTP2_MACMU	35.516	979430	0	0	0	0	0	154110	31542	88577	46904	31006	0	0	0	0	0	204540	61867	23286	0	78383	0	0	0	259210		0	0	0	0	0	9890900	4215800	3358100	3585100	2784100	0	0	0	0	0	7354500	6203900	2501100	0	4896200	0
tr|G7MS62|G7MS62_MACMU;tr|F6UZ87|F6UZ87_MACMU;tr|F7HBQ9|F7HBQ9_MACMU;tr|F7HBS1|F7HBS1_MACMU;tr|F7HBR0|F7HBR0_MACMU	>tr|G7MS62|G7MS62_MACMU Putative uncharacterized protein OS=Macaca mulatta GN=EGK_16175 PE=4 SV=1;>tr|F6UZ87|F6UZ87_MACMU Uncharacterized protein OS=Macaca mulatta GN=FGB PE=4 SV=1;>tr|F7HBQ9|F7HBQ9_MACMU Uncharacterized protein OS=Macaca mulatta GN=FGB PE	55.739	129010000	88703000	66850	0	295190	0	43928	126190	10726000	2600900	6904100	1300500	585240	0	111200	248820	956740	1574500	700950	1413800	3580500	0	0	0	9067400		1586500000	0	0	12208000	0	1545700	6753300	165900000	58957000	209690000	28711000	21717000	0	0	0	21749000	20400000	22786000	114190000	87326000	0
tr|G7MS63|G7MS63_MACMU	>tr|G7MS63|G7MS63_MACMU Putative uncharacterized protein OS=Macaca mulatta GN=EGK_16176 PE=4 SV=1	92.269	538810	538810	0	0	0	0	0	0	0	0	0	0	0	0	0	0	0	0	0	0	0	0	0	0	0		11022000	0	0	0	0	0	0	0	0	0	0	0	0	0	0	0	0	0	0	0	0
tr|G7MSF7|G7MSF7_MACMU;tr|F6PJA8|F6PJA8_MACMU;tr|H9FEQ2|H9FEQ2_MACMU	>tr|G7MSF7|G7MSF7_MACMU Putative uncharacterized protein OS=Macaca mulatta GN=EGK_16299 PE=3 SV=1;>tr|F6PJA8|F6PJA8_MACMU Uncharacterized protein (Fragment) OS=Macaca mulatta GN=KLKB1 PE=3 SV=1	71.261	3100200	129880	167660	0	0	0	493130	166160	485450	367180	12564	413100	49260	0	0	0	108170	105580	241810	18964	52784	22115	0	0	266430		8186300	4799700	0	0	0	12909000	17063000	8510600	16993000	2979700	11968000	1803500	0	0	0	9811300	3502100	17234000	3044800	1746300	0
tr|G7MSK4|G7MSK4_MACMU;tr|H9ET64|H9ET64_MACMU;tr|F6QX90|F6QX90_MACMU;tr|F7AXF3|F7AXF3_MACMU	>tr|G7MSK4|G7MSK4_MACMU Putative uncharacterized protein (Fragment) OS=Macaca mulatta GN=EGK_15575 PE=4 SV=1;>tr|H9ET64|H9ET64_MACMU WD repeat-containing protein 1 isoform 1 OS=Macaca mulatta GN=WDR1 PE=2 SV=1;>tr|F6QX90|F6QX90_MACMU Uncharacterized protei	65.45	189610	0	0	0	0	0	20737	16963	0	58324	31657	0	0	0	0	0	33759	10261	7111.1	0	0	0	0	0	10799		0	0	0	0	0	839330	611100	0	972760	1007400	0	0	0	0	0	681470	0	0	0	0	0
tr|G7MT38|G7MT38_MACMU;tr|F7HAH7|F7HAH7_MACMU	>tr|G7MT38|G7MT38_MACMU Alpha-albumin (Fragment) OS=Macaca mulatta GN=EGK_15801 PE=4 SV=1;>tr|F7HAH7|F7HAH7_MACMU Uncharacterized protein (Fragment) OS=Macaca mulatta GN=AFM PE=4 SV=1	68.528	93925000	368240	8314200	85049	205090	68858	10138000	6635300	4114900	7923400	552040	4257800	3676900	136170	122290	554410	13541000	8335900	4703300	1496100	3704500	180220	178920	1054900	13578000		15335000	216690000	34009000	16591000	0	289070000	326480000	161930000	224650000	72167000	205090000	176160000	0	0	34472000	167360000	227840000	228280000	165370000	87167000	0
tr|G7MT40|G7MT40_MACMU	>tr|G7MT40|G7MT40_MACMU Putative uncharacterized protein OS=Macaca mulatta GN=EGK_15803 PE=4 SV=1	68.873	284890000	25190000	9843800	529720	4061800	93771	5051800	6168200	4744800	10693000	6252700	25633000	19214000	44514	1985300	4471600	19468000	14279000	3764900	6675600	1877600	1603200	1182900	1144800	110920000		433680000	112470000	184110000	278770000	51436000	168280000	267550000	118450000	277500000	469100000	592890000	196540000	15998000	377830000	249410000	288720000	236770000	161340000	412030000	57951000	211090000
tr|G7MTS6|G7MTS6_MACMU;tr|F7D6T8|F7D6T8_MACMU	>tr|G7MTS6|G7MTS6_MACMU Kappa-actin OS=Macaca mulatta GN=EGK_16508 PE=3 SV=1;>tr|F7D6T8|F7D6T8_MACMU Uncharacterized protein OS=Macaca mulatta GN=ACTBL2 PE=3 SV=1	41.936	4747400	0	0	0	0	0	745520	737060	1221400	63325	402120	83338	24619	0	0	0	459250	78787	437750	67425	16810	0	0	0	410060		0	0	0	0	0	34207000	0	0	0	0	0	0	0	0	0	0	0	0	0	0	0
REV__tr|G7MTU3|G7MTU3_MACMU	>tr|G7MTU3|G7MTU3_MACMU Putative uncharacterized protein OS=Macaca mulatta GN=EGK_16778 PE=4 SV=1	32.834	NaN	NaN	NaN	NaN	NaN	NaN	NaN	NaN	NaN	NaN	NaN	NaN	NaN	NaN	NaN	NaN	NaN	NaN	NaN	NaN	NaN	NaN	NaN	NaN	NaN		0	0	0	0	0	0	0	1406700	0	0	0	0	0	0	0	0	0	0	0	0	0
tr|G7MUG1|G7MUG1_MACMU;tr|F7FY72|F7FY72_MACMU	>tr|G7MUG1|G7MUG1_MACMU Putative uncharacterized protein OS=Macaca mulatta GN=EGK_17196 PE=3 SV=1;>tr|F7FY72|F7FY72_MACMU Uncharacterized protein OS=Macaca mulatta GN=F12 PE=3 SV=1	67.697	5498100	314350	332070	0	0	0	595670	42206	88927	399150	348850	466440	183490	15891	0	7649	69942	347870	569340	85453	422980	0	0	0	1207900		5623100	8874600	0	0	0	7826500	2815400	2411000	12991000	13774000	16929000	10593000	0	0	0	2725000	4227800	9976800	8216100	8915800	0
tr|G7MUV2|G7MUV2_MACMU;tr|F7EPG2|F7EPG2_MACMU;tr|Q6UIM3|Q6UIM3_MACMU;CON__ENSEMBL:ENSBTAP00000006074	>tr|G7MUV2|G7MUV2_MACMU Thrombospondin-4 (Fragment) OS=Macaca mulatta GN=EGK_16635 PE=4 SV=1;>tr|F7EPG2|F7EPG2_MACMU Uncharacterized protein OS=Macaca mulatta GN=THBS4 PE=4 SV=1	102.94	234930	26613	0	0	0	0	9199.2	14408	2218.1	5622.2	0	21400	0	0	0	0	17228	4916.7	58103	3801.5	0	0	0	0	71420		1384800	0	0	0	0	789880	714140	0	0	0	1363900	0	0	0	0	941970	0	2486700	0	0	0
tr|G7MV56|G7MV56_MACMU;tr|F7HG52|F7HG52_MACMU;tr|F7HBE4|F7HBE4_MACMU	>tr|G7MV56|G7MV56_MACMU Complement component C6 OS=Macaca mulatta GN=EGK_16449 PE=4 SV=1;>tr|F7HG52|F7HG52_MACMU Uncharacterized protein OS=Macaca mulatta GN=C6 PE=4 SV=1;>tr|F7HBE4|F7HBE4_MACMU Uncharacterized protein OS=Macaca mulatta GN=C6 PE=4 SV=1	104.95	15212000	194130	2095700	0	0	0	2491200	594940	2800600	813140	83918	1082000	544870	0	0	4184.8	1316800	581420	1172100	78061	888620	0	0	0	470320		35703000	86647000	0	0	0	115040000	50882000	130200000	76803000	29585000	66653000	31663000	0	0	0	41118000	35415000	62171000	30599000	29511000	0
tr|G7MW23|G7MW23_MACMU;tr|F7F6V9|F7F6V9_MACMU	>tr|G7MW23|G7MW23_MACMU Putative uncharacterized protein OS=Macaca mulatta GN=EGK_18498 PE=3 SV=1;>tr|F7F6V9|F7F6V9_MACMU Uncharacterized protein OS=Macaca mulatta GN=SERPINA6 PE=3 SV=1	44.757	16633000	319310	516100	0	0	0	532790	567250	628780	1231700	554580	268830	442910	0	0	0	1985800	2904600	425670	531970	1135700	0	0	0	4586800		4095500	3066400	0	0	0	5934400	7780400	6815900	14027000	6311000	3335300	3886100	0	0	0	14198000	18650000	6002500	6404000	8263900	0
tr|G7MW27|G7MW27_MACMU;tr|F7CWJ1|F7CWJ1_MACMU	>tr|G7MW27|G7MW27_MACMU Putative uncharacterized protein OS=Macaca mulatta GN=EGK_18503 PE=3 SV=1;>tr|F7CWJ1|F7CWJ1_MACMU Uncharacterized protein OS=Macaca mulatta GN=SERPINA12 PE=3 SV=1	47.061	36860	0	0	0	0	0	0	0	0	36860	0	0	0	0	0	0	0	0	0	0	0	0	0	0	0		0	0	0	0	0	0	0	0	1879200	0	0	0	0	0	0	0	0	0	0	0	0
tr|G7MW28|G7MW28_MACMU;tr|F6UJL8|F6UJL8_MACMU	>tr|G7MW28|G7MW28_MACMU Putative uncharacterized protein OS=Macaca mulatta GN=EGK_18504 PE=3 SV=1;>tr|F6UJL8|F6UJL8_MACMU Uncharacterized protein OS=Macaca mulatta GN=SERPINA4 PE=3 SV=1	48.521	2082100	0	453420	0	0	0	219110	102640	156140	386170	49412	106790	299390	0	0	0	136220	76368	73972	0	22505	0	0	0	0		0	3635300	0	0	0	3076200	2630200	1459200	3466200	1841500	1377200	3056600	0	0	0	1755500	1294100	1771100	0	0	0
tr|G7MW29|G7MW29_MACMU;tr|F6WYB6|F6WYB6_MACMU;tr|Q28500|Q28500_MACMU;tr|F6SL66|F6SL66_MACMU	>tr|G7MW29|G7MW29_MACMU Putative uncharacterized protein OS=Macaca mulatta GN=EGK_18505 PE=3 SV=1;>tr|F6WYB6|F6WYB6_MACMU Uncharacterized protein OS=Macaca mulatta GN=SERPINA5 PE=3 SV=1;>tr|Q28500|Q28500_MACMU Protein C inhibitor OS=Macaca mulatta PE=2 SV=	45.81	3857100	0	1432000	13548	0	0	551690	134130	338230	413520	0	249920	217490	0	0	0	177340	58450	201050	0	25697	0	0	0	44067		0	9761800	0	0	0	7790400	5648400	4605100	3174900	0	8891000	5493900	0	0	0	2827000	1217900	6026200	0	0	0
tr|G7MW31|G7MW31_MACMU	>tr|G7MW31|G7MW31_MACMU Putative uncharacterized protein (Fragment) OS=Macaca mulatta GN=EGK_18507 PE=3 SV=1	34.69	582490	0	0	0	0	0	0	15741	0	169360	0	24967	0	0	0	0	117050	198810	0	0	0	0	0	0	56557		0	0	0	0	0	0	357000	0	1281200	0	0	0	0	0	0	0	1158000	0	0	0	0
tr|G7MWH0|G7MWH0_MACMU;tr|F6Y4T3|F6Y4T3_MACMU	>tr|G7MWH0|G7MWH0_MACMU Putative uncharacterized protein (Fragment) OS=Macaca mulatta GN=EGK_18577 PE=3 SV=1;>tr|F6Y4T3|F6Y4T3_MACMU Creatine kinase B-type OS=Macaca mulatta GN=CKB PE=2 SV=1	18.383	16957000	0	0	0	0	0	0	16957000	0	0	0	0	0	0	0	0	0	0	0	0	0	0	0	0	0		0	0	0	0	0	0	58634000	0	0	0	0	0	0	0	0	0	0	0	0	0	0
tr|G7MWL5|G7MWL5_MACMU	>tr|G7MWL5|G7MWL5_MACMU Putative uncharacterized protein OS=Macaca mulatta GN=EGK_17335 PE=4 SV=1	8.737	5413600	0	0	0	0	0	0	5413600	0	0	0	0	0	0	0	0	0	0	0	0	0	0	0	0	0		0	0	0	0	0	0	55215000	0	0	0	0	0	0	0	0	0	0	0	0	0	0
tr|G7MWW3|G7MWW3_MACMU;tr|A0A0B4J1D2|A0A0B4J1D2_MACMU;tr|G8F1Z1|G8F1Z1_MACMU	>tr|G7MWW3|G7MWW3_MACMU Putative uncharacterized protein (Fragment) OS=Macaca mulatta GN=EGK_18629 PE=4 SV=1;>tr|A0A0B4J1D2|A0A0B4J1D2_MACMU Uncharacterized protein OS=Macaca mulatta GN=LOC721092 PE=4 SV=1	13.088	15418000	0	1073500	0	547680	0	814500	892680	6926800	1256300	0	1950700	418330	0	0	0	0	140420	865690	367220	164150	0	0	0	0		0	2770900	0	0	0	2413100	0	12525000	0	0	0	0	0	0	0	0	0	0	0	0	0
tr|G7MWW5|G7MWW5_MACMU	>tr|G7MWW5|G7MWW5_MACMU Putative uncharacterized protein OS=Macaca mulatta GN=EGK_18632 PE=4 SV=1	12.406	189720	0	0	0	0	0	0	0	0	0	0	0	189720	0	0	0	0	0	0	0	0	0	0	0	0		0	0	0	0	0	0	0	0	0	0	0	856380	0	0	0	0	0	0	0	0	0
tr|G7MX48|G7MX48_MACMU;tr|F7FSB1|F7FSB1_MACMU;tr|G7MK41|G7MK41_MACMU	>tr|G7MX48|G7MX48_MACMU Putative uncharacterized protein OS=Macaca mulatta GN=EGK_18031 PE=4 SV=1	223.5	40977	0	0	0	0	0	0	40977	0	0	0	0	0	0	0	0	0	0	0	0	0	0	0	0	0		0	0	0	0	0	0	8564500	0	0	0	0	0	0	0	0	0	0	0	0	0	0
tr|G7MXC1|G7MXC1_MACMU;tr|F7FJT1|F7FJT1_MACMU	>tr|G7MXC1|G7MXC1_MACMU Putative uncharacterized protein OS=Macaca mulatta GN=EGK_18062 PE=4 SV=1;>tr|F7FJT1|F7FJT1_MACMU Uncharacterized protein OS=Macaca mulatta GN=TGM1 PE=4 SV=1	91.104	24312	0	0	0	0	0	2542	5792.5	2560.9	4261.4	0	2269.3	0	0	0	0	3163.6	0	0	3164.4	557.92	0	0	0	0		0	0	0	0	0	0	0	198430	332020	0	0	0	0	0	0	0	0	0	0	0	0
tr|G7MYA4|G7MYA4_MACMU	>tr|G7MYA4|G7MYA4_MACMU Heat shock-related 70 kDa protein 2 OS=Macaca mulatta GN=HSPA2 PE=2 SV=1	70.02	516450	0	0	0	0	0	0	516450	0	0	0	0	0	0	0	0	0	0	0	0	0	0	0	0	0		0	0	0	0	0	0	2065400	0	0	0	0	0	0	0	0	0	0	0	0	0	0
tr|G7MZF8|G7MZF8_MACMU;tr|F7E4X1|F7E4X1_MACMU	>tr|G7MZF8|G7MZF8_MACMU Gamma-glutamyl hydrolase (Fragment) OS=Macaca mulatta GN=EGK_18990 PE=4 SV=1;>tr|F7E4X1|F7E4X1_MACMU Gamma-glutamyl hydrolase OS=Macaca mulatta GN=GGH PE=2 SV=1	32.362	902300	0	0	0	0	0	0	0	0	0	80128	0	28211	0	0	0	0	400790	50442	0	0	0	0	0	342730		0	0	0	0	0	0	0	0	0	7185600	0	0	0	0	0	0	5670400	5818300	0	0	0
tr|G7N0A1|G7N0A1_MACMU;tr|F7ABM9|F7ABM9_MACMU;tr|F6X5Y8|F6X5Y8_MACMU;tr|F6X5W2|F6X5W2_MACMU;tr|F6X5X4|F6X5X4_MACMU;tr|F7ABN9|F7ABN9_MACMU;tr|H9FI98|H9FI98_MACMU;tr|G7N0A0|G7N0A0_MACMU;tr|H9FGT6|H9FGT6_MACMU;tr|H9FHQ9|H9FHQ9_MACMU	>tr|G7N0A1|G7N0A1_MACMU Plectin OS=Macaca mulatta GN=EGK_19349 PE=4 SV=1;>tr|F7ABM9|F7ABM9_MACMU Uncharacterized protein OS=Macaca mulatta GN=PLEC PE=4 SV=1;>tr|F6X5Y8|F6X5Y8_MACMU Uncharacterized protein OS=Macaca mulatta GN=PLEC PE=4 SV=1;>tr|F6X5W2|F6X5	505.76	10956	0	0	0	0	0	0	379.71	866.39	0	4587.6	0	0	0	0	0	2410.8	0	0	227.19	2484.5	0	0	0	0		0	0	0	0	0	0	351420	0	0	3387100	0	0	0	0	0	0	0	0	0	0	0
tr|G7N0L7|G7N0L7_MACMU;tr|F7GLJ4|F7GLJ4_MACMU	>tr|G7N0L7|G7N0L7_MACMU V-type proton ATPase subunit B, brain isoform OS=Macaca mulatta GN=EGK_18738 PE=3 SV=1;>tr|F7GLJ4|F7GLJ4_MACMU Uncharacterized protein OS=Macaca mulatta GN=ATP6V1B2 PE=2 SV=1	56.486	2689.2	0	0	0	0	0	0	0	0	0	2689.2	0	0	0	0	0	0	0	0	0	0	0	0	0	0		0	0	0	0	0	0	0	0	0	221140	0	0	0	0	0	0	0	0	0	0	0
tr|G7N0U3|G7N0U3_MACMU;tr|H9F4H0|H9F4H0_MACMU	>tr|G7N0U3|G7N0U3_MACMU Glutathione reductase, mitochondrial (Fragment) OS=Macaca mulatta GN=EGK_18824 PE=3 SV=1;>tr|H9F4H0|H9F4H0_MACMU Glutathione reductase, mitochondrial isoform 1 (Fragment) OS=Macaca mulatta GN=GSR PE=2 SV=1	48.271	90581	0	0	0	0	0	0	0	0	27507	0	0	0	0	0	0	0	50797	12277	0	0	0	0	0	0		0	0	0	0	0	0	0	0	0	0	0	0	0	0	0	0	0	148730	0	0	0
tr|G7N0W8|G7N0W8_MACMU;tr|F6XVC9|F6XVC9_MACMU	>tr|G7N0W8|G7N0W8_MACMU Putative uncharacterized protein OS=Macaca mulatta GN=EGK_19972 PE=4 SV=1;>tr|F6XVC9|F6XVC9_MACMU Uncharacterized protein OS=Macaca mulatta GN=CPN1 PE=4 SV=1	49.06	1224500	26793	318680	0	0	0	119010	21715	77238	79305	21026	29628	113880	0	0	0	149530	10193	48035	14777	20389	0	0	0	174310		0	3815100	0	0	0	2598200	0	0	2416600	0	0	2231400	0	0	0	5140900	0	3605700	0	0	0
tr|G7N157|G7N157_MACMU	>tr|G7N157|G7N157_MACMU Putative uncharacterized protein OS=Macaca mulatta GN=EGK_20075 PE=3 SV=1	62.921	1145300	132550	437830	0	0	0	188110	74089	17460	46348	23799	88335	48413	0	0	0	0	7569	69097	0	11708	0	0	0	0		743250	1573200	0	0	0	2127400	1073500	0	911150	678070	1113900	0	0	0	0	0	0	1024900	0	0	0
tr|G7N1I5|G7N1I5_MACMU	>tr|G7N1I5|G7N1I5_MACMU Calmodulin-related protein NB-1 OS=Macaca mulatta GN=EGK_19425 PE=4 SV=1	16.905	291710	4585	31972	0	0	0	0	0	21817	0	86472	7071.6	4000.7	0	0	0	114020	0	7720.8	6022.1	8030	0	0	0	0		0	1293400	0	0	0	0	0	0	0	1881000	0	0	0	0	0	1798800	0	0	0	0	0
tr|G7N1N6|G7N1N6_MACMU;tr|F7EIU5|F7EIU5_MACMU;tr|F7EIV0|F7EIV0_MACMU;tr|F7DX99|F7DX99_MACMU;tr|G7N6W4|G7N6W4_MACMU	>tr|G7N1N6|G7N1N6_MACMU Vimentin OS=Macaca mulatta GN=VIM PE=2 SV=1;>tr|F7EIU5|F7EIU5_MACMU Uncharacterized protein OS=Macaca mulatta GN=VIM PE=4 SV=1;>tr|F7EIV0|F7EIV0_MACMU Uncharacterized protein OS=Macaca mulatta GN=VIM PE=4 SV=1	53.708	1791200	0	0	63055	41485	40052	0	1347000	0	0	0	0	0	33469	26148	18918	4266.7	0	0	1454	0	88741	71830	54754	0		0	0	23139000	2674600	11359000	0	0	0	0	0	0	0	5460600	4707900	1038300	0	0	0	0	0	4748200
tr|G7N1Z4|G7N1Z4_MACMU;tr|F7HP31|F7HP31_MACMU;tr|H9FT48|H9FT48_MACMU;tr|H9Z7V8|H9Z7V8_MACMU	>tr|G7N1Z4|G7N1Z4_MACMU Glutamate dehydrogenase OS=Macaca mulatta GN=EGK_19645 PE=3 SV=1;>tr|F7HP31|F7HP31_MACMU Uncharacterized protein OS=Macaca mulatta GN=GLUD1 PE=3 SV=1;>tr|H9FT48|H9FT48_MACMU Glutamate dehydrogenase 1, mitochondrial OS=Macaca mulatta	54.292	42410	2820.2	1794.5	0	0	0	3675.9	2656.8	0	3282.2	7396.7	0	0	0	0	0	0	9477.1	0	4068.4	0	0	0	0	7238.4		0	0	0	0	0	0	0	0	0	446630	0	0	0	0	0	0	0	0	0	0	0
tr|G7N228|G7N228_MACMU;tr|Q52S81|Q52S81_MACMU	>tr|G7N228|G7N228_MACMU Putative uncharacterized protein OS=Macaca mulatta GN=EGK_19693 PE=4 SV=1;>tr|Q52S81|Q52S81_MACMU Mannose-binding lectin 1 OS=Macaca mulatta GN=MBL1 PE=4 SV=1	26.203	129450000	4616500	7970500	0	0	0	5868000	1266700	959220	6672000	1080700	4356700	11460000	0	0	0	12840000	10515000	6220500	3951200	5727300	0	0	0	45943000		370170000	72237000	0	0	0	144340000	75062000	0	217820000	111620000	222630000	149580000	0	0	0	240130000	354030000	438190000	368780000	116410000	0
tr|G7N2G0|G7N2G0_MACMU;tr|F6T8T5|F6T8T5_MACMU	>tr|G7N2G0|G7N2G0_MACMU Putative uncharacterized protein OS=Macaca mulatta GN=EGK_19851 PE=4 SV=1;>tr|F6T8T5|F6T8T5_MACMU Uncharacterized protein OS=Macaca mulatta GN=MBL2 PE=4 SV=1	26.341	0	0	0	0	0	0	0	0	0	0	0	0	0	0	0	0	0	0	0	0	0	0	0	0	0		0	0	0	0	0	0	0	0	0	0	0	0	0	0	0	0	0	0	0	0	0
tr|G7N2L0|G7N2L0_MACMU;tr|H9FY19|H9FY19_MACMU;tr|F7GF01|F7GF01_MACMU	>tr|G7N2L0|G7N2L0_MACMU Putative uncharacterized protein (Fragment) OS=Macaca mulatta GN=EGK_19911 PE=3 SV=1;>tr|H9FY19|H9FY19_MACMU Retinol-binding protein 4 OS=Macaca mulatta GN=RBP4 PE=2 SV=1	21.355	36320000	3066300	254350	0	0	0	502670	1183000	2030900	1090200	1103500	962200	795990	0	0	0	4990500	8517300	912410	611410	2355600	0	0	0	7943300		57760000	22014000	0	0	0	60211000	35555000	27948000	56008000	89080000	33886000	27867000	0	0	0	87237000	132800000	79883000	52731000	92192000	0
tr|G7N2P0|G7N2P0_MACMU;tr|F7GGM3|F7GGM3_MACMU;tr|F7CUY7|F7CUY7_MACMU;tr|H9F8G7|H9F8G7_MACMU;tr|G7MLE5|G7MLE5_MACMU;tr|Q3YAR2|Q3YAR2_MACMU;tr|H9H2T9|H9H2T9_MACMU;tr|F7AQF2|F7AQF2_MACMU;tr|G7NFB7|G7NFB7_MACMU;tr|F7HKX8|F7HKX8_MACMU	>tr|G7N2P0|G7N2P0_MACMU Putative uncharacterized protein OS=Macaca mulatta GN=EGK_19944 PE=3 SV=1;>tr|F7GGM3|F7GGM3_MACMU Phosphoglycerate mutase 1 OS=Macaca mulatta GN=PGAM1 PE=2 SV=1;>tr|F7CUY7|F7CUY7_MACMU Uncharacterized protein OS=Macaca mulatta GN=PG	28.801	38809000	0	0	0	0	0	90161	37864000	31742	80658	16641	0	0	0	0	0	20024	187270	102300	0	60412	0	0	0	355300		0	0	0	0	0	1488600	11713000	0	1016100	0	0	0	0	0	0	0	1743700	1710400	0	0	0
tr|G7N2S6|G7N2S6_MACMU;tr|F7CIV3|F7CIV3_MACMU	>tr|G7N2S6|G7N2S6_MACMU Protein-glutamine gamma-glutamyltransferase E (Fragment) OS=Macaca mulatta GN=EGK_02593 PE=4 SV=1;>tr|F7CIV3|F7CIV3_MACMU Uncharacterized protein OS=Macaca mulatta GN=TGM3 PE=4 SV=1	76.828	225970	5643.3	4949.9	0	0	0	9719.3	3842.1	4941.3	12924	5636.1	48733	19879	0	0	0	9170.1	38276	25027	9698.7	27532	0	0	0	0		0	0	0	0	0	0	0	709190	1086000	0	1412100	1249100	0	0	0	677680	690900	1116800	983380	899550	0
tr|G7N355|G7N355_MACMU;tr|F6W1R3|F6W1R3_MACMU	>tr|G7N355|G7N355_MACMU Adipocyte plasma membrane-associated protein OS=Macaca mulatta GN=C20orf3 PE=2 SV=1;>tr|F6W1R3|F6W1R3_MACMU Uncharacterized protein OS=Macaca mulatta GN=APMAP PE=4 SV=1	46.524	256080	0	119070	0	0	0	36159	5468.2	41491	0	0	13032	0	0	0	0	18995	0	0	0	16174	0	0	0	5686.5		0	2845600	0	0	0	1110200	613410	0	0	0	1164400	0	0	0	0	0	0	0	0	806680	0
tr|G7N3C9|G7N3C9_MACMU;tr|F6RFN4|F6RFN4_MACMU;tr|F6QPM2|F6QPM2_MACMU;tr|F6WAM6|F6WAM6_MACMU	>tr|G7N3C9|G7N3C9_MACMU Putative uncharacterized protein (Fragment) OS=Macaca mulatta GN=EGK_02840 PE=4 SV=1;>tr|F6RFN4|F6RFN4_MACMU Uncharacterized protein (Fragment) OS=Macaca mulatta PE=4 SV=1;>tr|F6QPM2|F6QPM2_MACMU Uncharacterized protein (Fragment) O	11.542	25636000	1398600	2204700	0	0	0	1083000	201300	5208200	1779000	203370	157870	368040	0	0	0	1329500	2518300	1072300	458030	779930	0	0	0	6873900		0	0	0	0	0	0	0	0	0	0	0	0	0	0	0	0	0	0	0	0	0
tr|G7N3D1|G7N3D1_MACMU;tr|F7DF03|F7DF03_MACMU	>tr|G7N3D1|G7N3D1_MACMU Putative uncharacterized protein (Fragment) OS=Macaca mulatta GN=EGK_02842 PE=4 SV=1;>tr|F7DF03|F7DF03_MACMU Uncharacterized protein (Fragment) OS=Macaca mulatta GN=IGLV5-52 PE=4 SV=1	14.611	718250	0	0	0	0	0	0	14013	447640	44007	0	0	0	0	0	0	0	0	0	0	82419	0	0	130170	0		0	0	0	0	0	0	0	4299700	0	0	0	0	0	0	0	0	0	0	0	0	0
tr|G7N3D9|G7N3D9_MACMU	>tr|G7N3D9|G7N3D9_MACMU Putative uncharacterized protein (Fragment) OS=Macaca mulatta GN=EGK_02854 PE=4 SV=1	12.333	38513000	1375600	4389700	0	0	0	1801000	353690	107190	247460	2906400	1849700	1687900	0	0	0	7909300	306330	1896700	2583500	3883500	0	0	0	7215300		11547000	0	0	0	0	0	0	0	0	0	0	0	0	0	0	14908000	0	0	60523000	0	0
tr|G7N3E4|G7N3E4_MACMU	>tr|G7N3E4|G7N3E4_MACMU Putative uncharacterized protein OS=Macaca mulatta GN=EGK_02860 PE=4 SV=1	25.287	243610000	4410300	27744000	0	0	0	6639100	8878700	16065000	27528000	3690300	9572000	18165000	0	0	0	8260900	14283000	8953300	1636200	21083000	0	0	0	66699000		64612000	233150000	0	0	0	76202000	177570000	185810000	167150000	57835000	121690000	181860000	0	0	0	51787000	85944000	89295000	87465000	227330000	0
tr|G7N3E8|G7N3E8_MACMU	>tr|G7N3E8|G7N3E8_MACMU Putative uncharacterized protein (Fragment) OS=Macaca mulatta GN=EGK_02864 PE=4 SV=1	11.323	8469200	127260	0	0	0	0	43213	33616	1497700	1267500	69959	0	0	0	0	0	113730	0	55581	0	71025	0	0	0	5189600		0	0	0	0	0	0	0	6616400	3610500	0	0	0	0	0	0	0	0	0	0	0	0
tr|G7N4B3|G7N4B3_MACMU;tr|F6S8W9|F6S8W9_MACMU	>tr|G7N4B3|G7N4B3_MACMU Cathepsin Z OS=Macaca mulatta GN=CTSZ PE=2 SV=1;>tr|F6S8W9|F6S8W9_MACMU Uncharacterized protein OS=Macaca mulatta GN=CTSZ PE=3 SV=1	34.015	1362000	46306	14559	0	0	0	77812	38909	0	39571	79403	20623	24849	0	0	0	74265	461420	160320	14312	43017	0	0	0	266610		3071300	0	0	0	0	3096600	2750200	0	0	4360000	0	1224500	0	0	0	1672000	7503300	8657400	0	1133100	0
tr|G7N530|G7N530_MACMU;tr|F6X9M2|F6X9M2_MACMU	>tr|G7N530|G7N530_MACMU Long palate, lung and nasal epithelium carcinoma-associated protein 2 OS=Macaca mulatta GN=EGK_02511 PE=4 SV=1;>tr|F6X9M2|F6X9M2_MACMU Uncharacterized protein OS=Macaca mulatta GN=BPIFB2 PE=4 SV=1	49.155	120250	0	0	0	0	0	0	0	0	0	0	0	0	0	0	0	0	0	0	0	120250	0	0	0	0		0	0	0	0	0	0	0	0	0	0	0	0	0	0	0	0	0	0	0	616630	0
REV__tr|G7N5K1|G7N5K1_MACMU	>tr|G7N5K1|G7N5K1_MACMU G1/S-specific cyclin-D2 OS=Macaca mulatta GN=CCND2 PE=2 SV=1	32.977	NaN	NaN	NaN	NaN	NaN	NaN	NaN	NaN	NaN	NaN	NaN	NaN	NaN	NaN	NaN	NaN	NaN	NaN	NaN	NaN	NaN	NaN	NaN	NaN	NaN		0	0	0	0	0	0	0	0	0	0	0	0	0	0	0	0	0	1852600	0	0	0
tr|G7N5Q2|G7N5Q2_MACMU;tr|F6Z3Z9|F6Z3Z9_MACMU;tr|H9F441|H9F441_MACMU;tr|I2CYI6|I2CYI6_MACMU;tr|H9YUP8|H9YUP8_MACMU	>tr|G7N5Q2|G7N5Q2_MACMU Putative uncharacterized protein (Fragment) OS=Macaca mulatta GN=EGK_04221 PE=4 SV=1;>tr|F6Z3Z9|F6Z3Z9_MACMU Uncharacterized protein OS=Macaca mulatta GN=PLBD2 PE=4 SV=1;>tr|H9F441|H9F441_MACMU Putative phospholipase B-like 2 isofor	56.903	140250	0	0	0	0	0	0	4731.3	0	0	0	4734.7	0	0	0	0	8922.1	61118	3177.7	0	0	0	0	0	57562		0	0	0	0	0	0	0	0	0	0	0	0	0	0	0	0	1662300	0	0	0	0
tr|G7N5S0|G7N5S0_MACMU;tr|F5CI18|F5CI18_MACMU	>tr|G7N5S0|G7N5S0_MACMU Putative uncharacterized protein OS=Macaca mulatta GN=EGK_04241 PE=4 SV=1;>tr|F5CI18|F5CI18_MACMU Phosphatidylethanolamine-binding protein OS=Macaca mulatta GN=PEBP1 PE=2 SV=1	20.824	65870	0	0	0	0	0	10757	0	0	16492	0	0	0	0	0	0	0	0	7951.6	0	0	0	0	0	30668		0	0	0	0	0	0	0	0	0	0	0	0	0	0	0	0	0	0	0	0	0
tr|G7N5X8|G7N5X8_MACMU	>tr|G7N5X8|G7N5X8_MACMU Alpha-2-macroglobulin OS=Macaca mulatta GN=EGK_03339 PE=4 SV=1	160.97	192500	0	93902	0	0	0	42710	1772.9	0	0	0	0	25342	0	0	0	0	28776	0	0	0	0	0	0	0		0	6432500	0	0	0	3415500	0	0	0	0	0	2723400	0	0	0	0	2928200	0	0	0	0
tr|G7N6I0|G7N6I0_MACMU;tr|F7HQ10|F7HQ10_MACMU;tr|F7HKA5|F7HKA5_MACMU;tr|F6PTL4|F6PTL4_MACMU;tr|F7BCH4|F7BCH4_MACMU;tr|G7N880|G7N880_MACMU;tr|F7FSV8|F7FSV8_MACMU;tr|F7HQ25|F7HQ25_MACMU;tr|F7HQ22|F7HQ22_MACMU;tr|F6R1L3|F6R1L3_MACMU;tr|F7GNJ2|F7GNJ2_MACMU;tr|F7GNJ6|F7GNJ6_MACMU	>tr|G7N6I0|G7N6I0_MACMU L-lactate dehydrogenase OS=Macaca mulatta GN=EGK_03454 PE=3 SV=1;>tr|F7HQ10|F7HQ10_MACMU L-lactate dehydrogenase OS=Macaca mulatta GN=LDHB PE=2 SV=1;>tr|F7HKA5|F7HKA5_MACMU L-lactate dehydrogenase OS=Macaca mulatta GN=LOC718082 PE=3	36.652	9130300	15330	19227	0	0	0	246400	7325300	80453	237200	63646	8711.9	33152	0	0	21473	145000	194270	53023	3863.9	122510	0	0	0	560670		1803100	1873700	0	0	0	11789000	11923000	3543600	21437000	8202600	0	2175800	0	0	0	4737800	5944700	4038900	0	2336000	0
tr|G7N718|G7N718_MACMU;tr|F7E5G2|F7E5G2_MACMU;CON__Q9NSB4	>tr|G7N718|G7N718_MACMU Type II hair keratin Hb2 OS=Macaca mulatta GN=EGK_03675 PE=3 SV=1;>tr|F7E5G2|F7E5G2_MACMU Uncharacterized protein OS=Macaca mulatta GN=KRT82 PE=3 SV=1;>Q9NSB4 SWISS-PROT:Q9NSB4 Keratin, type II cuticular Hb2 (Hair keratin, type II H	56.49	51006	0	0	0	0	0	0	0	51006	0	0	0	0	0	0	0	0	0	0	0	0	0	0	0	0		0	0	0	0	0	0	0	1974800	0	0	0	0	0	0	0	0	0	0	0	0	0
tr|G7N719|G7N719_MACMU;CON__O95678;tr|F7E5F7|F7E5F7_MACMU	>tr|G7N719|G7N719_MACMU Cytokeratin-75 OS=Macaca mulatta GN=EGK_03676 PE=3 SV=1;>O95678 SWISS-PROT:O95678 Tax_Id=9606 Gene_Symbol=KRT75 Keratin, type II cytoskeletal 75;>tr|F7E5F7|F7E5F7_MACMU Uncharacterized protein OS=Macaca mulatta GN=KRT75 PE=3 SV=1	65.037	43778	0	0	0	0	0	21328	0	20929	0	0	0	0	0	0	0	0	0	0	0	1521.7	0	0	0	0		0	0	0	0	0	676080	0	0	0	0	0	0	0	0	0	0	0	0	0	0	0
tr|G7N720|G7N720_MACMU	>tr|G7N720|G7N720_MACMU Cytokeratin-6C OS=Macaca mulatta GN=EGK_03677 PE=3 SV=1	59.909	82801	0	0	0	0	0	0	0	0	0	4999.1	0	0	0	0	0	0	0	0	77802	0	0	0	0	0		0	0	0	0	0	0	0	0	0	0	0	0	0	0	0	0	0	0	2798600	0	0
tr|G7N721|G7N721_MACMU	>tr|G7N721|G7N721_MACMU Cytokeratin-6A OS=Macaca mulatta GN=EGK_03678 PE=3 SV=1	59.944	148740	0	0	0	0	0	0	0	0	0	0	0	5918.1	0	0	0	0	0	0	142830	0	0	0	0	0		0	0	0	0	0	0	0	0	0	0	0	174120	0	0	0	0	0	0	0	0	0
tr|G7N725|G7N725_MACMU;tr|F7AEQ5|F7AEQ5_MACMU	>tr|G7N725|G7N725_MACMU Cytokeratin-72 OS=Macaca mulatta GN=EGK_03682 PE=3 SV=1;>tr|F7AEQ5|F7AEQ5_MACMU Uncharacterized protein OS=Macaca mulatta GN=KRT72 PE=4 SV=1	55.806	12897	0	0	0	0	0	0	0	0	7946.8	0	4949.9	0	0	0	0	0	0	0	0	0	0	0	0	0		0	0	0	0	0	0	0	0	0	0	186880	0	0	0	0	0	0	0	0	0	0
tr|G7N726|G7N726_MACMU;tr|F7AEN7|F7AEN7_MACMU	>tr|G7N726|G7N726_MACMU Cytokeratin-73 OS=Macaca mulatta GN=EGK_03683 PE=3 SV=1;>tr|F7AEN7|F7AEN7_MACMU Uncharacterized protein OS=Macaca mulatta GN=KRT73 PE=3 SV=1	58.987	132270	0	688.9	0	0	0	3887	1272.2	0	19208	0	3238.6	0	0	0	0	0	10153	0	2637.5	91188	0	0	0	0		0	0	0	0	0	0	0	0	0	0	0	0	0	0	0	0	0	0	0	2620000	0
tr|G7N729|G7N729_MACMU	>tr|G7N729|G7N729_MACMU Cytokeratin-1B OS=Macaca mulatta GN=EGK_03686 PE=3 SV=1	62.364	5067.5	0	0	0	0	0	0	0	0	0	2553.5	0	0	0	0	0	0	0	0	0	2514	0	0	0	0		0	0	0	0	0	0	0	0	0	0	0	0	0	0	0	0	0	0	0	79489	0
tr|G7N730|G7N730_MACMU	>tr|G7N730|G7N730_MACMU Cytokeratin-2P OS=Macaca mulatta GN=EGK_03689 PE=3 SV=1	66.784	2592	0	0	0	0	0	0	0	0	0	0	0	2592	0	0	0	0	0	0	0	0	0	0	0	0		0	0	0	0	0	0	0	0	0	0	0	355940	0	0	0	0	0	0	0	0	0
tr|G7N7D7|G7N7D7_MACMU;tr|F6SIE0|F6SIE0_MACMU	>tr|G7N7D7|G7N7D7_MACMU ATP synthase subunit beta OS=Macaca mulatta GN=EGK_03812 PE=3 SV=1;>tr|F6SIE0|F6SIE0_MACMU ATP synthase subunit beta OS=Macaca mulatta PE=3 SV=1	52.97	1548000	0	0	0	0	0	0	1481100	0	0	42783	0	0	0	0	0	15940	0	0	0	8180.6	0	0	0	0		0	0	0	0	0	0	1377200	0	0	2892700	0	0	0	0	0	4202900	0	0	0	0	0
tr|G7N804|G7N804_MACMU;tr|F7H197|F7H197_MACMU	>tr|G7N804|G7N804_MACMU Histidine ammonia-lyase OS=Macaca mulatta GN=EGK_04077 PE=3 SV=1;>tr|F7H197|F7H197_MACMU Histidine ammonia-lyase OS=Macaca mulatta GN=HAL PE=3 SV=1	72.576	31455	0	0	0	0	0	1945	0	0	1406.7	6116.9	0	0	0	0	0	0	4929.3	2757	2107.7	12192	0	0	0	0		0	0	0	0	0	0	0	0	0	0	0	0	0	0	0	0	0	0	0	598100	0
tr|G7N8T7|G7N8T7_MACMU;tr|F7B2B7|F7B2B7_MACMU;tr|F7G4P0|F7G4P0_MACMU	>tr|G7N8T7|G7N8T7_MACMU Putative uncharacterized protein OS=Macaca mulatta GN=EGK_04753 PE=4 SV=1	20.961	85199000	0	0	0	0	0	24491	85174000	0	0	0	0	0	0	0	0	0	0	0	0	0	0	0	0	0		0	0	0	0	0	0	26793000	0	0	0	0	0	0	0	0	0	0	0	0	0	0
tr|G7N9H7|G7N9H7_MACMU;CON__ENSEMBL:ENSBTAP00000032840	>tr|G7N9H7|G7N9H7_MACMU Putative uncharacterized protein OS=Macaca mulatta GN=EGK_05097 PE=4 SV=1	512.7	93396	7180.4	0	0	0	0	3698.7	7356.4	12882	2354.3	2757.7	577.09	2634.9	0	0	0	0	19263	17862	2346	4613.8	0	0	0	9870.7		3177600	0	0	0	0	3756000	6515200	1813600	2111200	3265300	0	3931400	0	0	0	0	2807100	6240200	0	2112100	0
tr|G7NA36|G7NA36_MACMU;tr|F7BQM7|F7BQM7_MACMU	>tr|G7NA36|G7NA36_MACMU EGF-containing fibulin-like extracellular matrix protein 1 OS=Macaca mulatta GN=EFEMP1 PE=2 SV=1;>tr|F7BQM7|F7BQM7_MACMU Uncharacterized protein OS=Macaca mulatta GN=EFEMP1 PE=4 SV=1	54.547	1363400	29086	0	0	0	0	32664	50621	107300	307780	54938	146330	0	0	0	0	227950	43449	254700	52852	55734	0	0	0	0		1105200	0	0	0	0	731740	1503200	1889500	4356900	2210200	2233400	0	0	0	0	2451400	574530	3799800	3761700	1312200	0
tr|G7NA53|G7NA53_MACMU	>tr|G7NA53|G7NA53_MACMU Putative uncharacterized protein OS=Macaca mulatta GN=EGK_05365 PE=4 SV=1	25.501	5848100	0	0	0	0	0	0	5848100	0	0	0	0	0	0	0	0	0	0	0	0	0	0	0	0	0		0	0	0	0	0	0	6438700	0	0	0	0	0	0	0	0	0	0	0	0	0	0
tr|G7NAZ4|G7NAZ4_MACMU;tr|F6SD50|F6SD50_MACMU	>tr|G7NAZ4|G7NAZ4_MACMU Putative uncharacterized protein (Fragment) OS=Macaca mulatta GN=EGK_05707 PE=4 SV=1;>tr|F6SD50|F6SD50_MACMU Uncharacterized protein (Fragment) OS=Macaca mulatta PE=4 SV=1	11.667	4743600	0	59243	143700	0	0	0	0	0	0	3995400	0	49950	0	495270	0	0	0	0	0	0	0	0	0	0		0	0	0	0	0	0	0	0	0	0	0	532070	0	0	0	0	0	0	0	0	0
tr|G7NBB9|G7NBB9_MACMU;tr|H9FY50|H9FY50_MACMU;tr|F7D1Y9|F7D1Y9_MACMU	>tr|G7NBB9|G7NBB9_MACMU Protein Ric-8A (Fragment) OS=Macaca mulatta GN=EGK_05804 PE=4 SV=1;>tr|H9FY50|H9FY50_MACMU Synembryn-A OS=Macaca mulatta GN=RIC8A PE=2 SV=1;>tr|F7D1Y9|F7D1Y9_MACMU Uncharacterized protein OS=Macaca mulatta GN=RIC8A PE=4 SV=1	57.944	301910	0	0	0	0	0	5367.3	0	0	190620	0	0	5016.1	0	0	0	82910	9861.3	0	0	8136.8	0	0	0	0		0	0	0	0	0	0	0	0	0	0	0	0	0	0	0	3066000	0	0	0	0	0
tr|G7NBE2|G7NBE2_MACMU;tr|F7CGS1|F7CGS1_MACMU;tr|G7NS44|G7NS44_MACMU;tr|G7N2V9|G7N2V9_MACMU;tr|F7EEP2|F7EEP2_MACMU;tr|F6QZD2|F6QZD2_MACMU	>tr|G7NBE2|G7NBE2_MACMU Renal carcinoma antigen NY-REN-44 OS=Macaca mulatta GN=EGK_05832 PE=3 SV=1;>tr|F7CGS1|F7CGS1_MACMU 60S acidic ribosomal protein P2 OS=Macaca mulatta GN=LOC717779 PE=2 SV=1;>tr|G7NS44|G7NS44_MACMU Putative uncharacterized protein OS=	11.664	67782	0	0	0	0	0	0	0	0	0	21214	0	0	0	0	0	46568	0	0	0	0	0	0	0	0		0	0	0	0	0	0	0	0	0	0	0	0	0	0	0	392750	0	0	0	0	0
tr|G7NBL8|G7NBL8_MACMU	>tr|G7NBL8|G7NBL8_MACMU Insulin-like growth factor II (Fragment) OS=Macaca mulatta GN=EGK_05864 PE=3 SV=1	22.028	331540	10213	0	0	0	0	10212	21797	21268	9682.3	6533.4	47649	27210	0	0	0	69278	58479	22062	11197	0	0	0	0	15957		0	0	0	0	0	0	2132200	0	0	0	1134400	1355500	0	0	0	2481600	3041300	1415400	0	0	0
tr|G7NC97|G7NC97_MACMU	>tr|G7NC97|G7NC97_MACMU Putative uncharacterized protein OS=Macaca mulatta GN=EGK_06927 PE=4 SV=1	12.754	14868	0	0	0	0	0	0	0	0	0	0	0	0	0	0	0	14868	0	0	0	0	0	0	0	0		0	0	0	0	0	0	0	0	0	0	0	0	0	0	0	525040	0	0	0	0	0
tr|G7NCU2|G7NCU2_MACMU;tr|F6S2X3|F6S2X3_MACMU;tr|F6XEZ6|F6XEZ6_MACMU;tr|H9FGB7|H9FGB7_MACMU;tr|H9FEY9|H9FEY9_MACMU;tr|H9FD62|H9FD62_MACMU;tr|H9FFG3|H9FFG3_MACMU	>tr|G7NCU2|G7NCU2_MACMU Putative uncharacterized protein (Fragment) OS=Macaca mulatta GN=EGK_06115 PE=4 SV=1;>tr|F6S2X3|F6S2X3_MACMU Uncharacterized protein (Fragment) OS=Macaca mulatta GN=LOC719658 PE=4 SV=1;>tr|F6XEZ6|F6XEZ6_MACMU Uncharacterized protein	478.25	8307	0	0	0	0	0	0	0	0	0	4001.4	0	0	0	0	0	3776.8	0	0	0	528.82	0	0	0	0		0	0	0	0	0	0	0	0	0	1808300	0	0	0	0	0	2393500	0	0	0	0	0
REV__tr|G7NCY3|G7NCY3_MACMU;REV__tr|H9FZS9|H9FZS9_MACMU;REV__tr|F7HSX4|F7HSX4_MACMU	>tr|G7NCY3|G7NCY3_MACMU Putative uncharacterized protein OS=Macaca mulatta GN=EGK_07074 PE=4 SV=1;>tr|H9FZS9|H9FZS9_MACMU Uncharacterized protein OS=Macaca mulatta GN=FAM118B PE=2 SV=1;>tr|F7HSX4|F7HSX4_MACMU Uncharacterized protein OS=Macaca mulatta GN=FA	37.092	NaN	NaN	NaN	NaN	NaN	NaN	NaN	NaN	NaN	NaN	NaN	NaN	NaN	NaN	NaN	NaN	NaN	NaN	NaN	NaN	NaN	NaN	NaN	NaN	NaN		0	0	0	0	0	0	149200	0	0	0	0	0	0	0	0	0	0	0	0	0	0
tr|G7NDG8|G7NDG8_MACMU;tr|A0N064|A0N064_MACMU;tr|F7CHB6|F7CHB6_MACMU;CON__P00735	>tr|G7NDG8|G7NDG8_MACMU Prothrombin OS=Macaca mulatta GN=EGK_06305 PE=3 SV=1;>tr|A0N064|A0N064_MACMU Prothrombin OS=Macaca mulatta PE=2 SV=1;>tr|F7CHB6|F7CHB6_MACMU Uncharacterized protein OS=Macaca mulatta GN=F2 PE=3 SV=1	69.834	326570000	10017000	33093000	0	0	0	14579000	14860000	8759900	13091000	7415300	5869200	12496000	0	0	0	29951000	28080000	14118000	6406700	38221000	0	0	0	89616000		556870000	576500000	0	0	0	419890000	573340000	265220000	409300000	607730000	234870000	441560000	0	0	0	607810000	680320000	629330000	611950000	797520000	0
tr|G7NDL6|G7NDL6_MACMU	>tr|G7NDL6|G7NDL6_MACMU Catalase OS=Macaca mulatta GN=CAT PE=2 SV=1	59.915	990380	10906	5529.8	0	0	0	44398	41837	49355	218530	58902	46468	10963	0	0	0	79819	320070	30352	14143	46411	0	0	0	12699		1204600	0	0	0	0	1181600	1212800	1619300	7928900	1755000	1686100	949000	0	0	0	1691800	2318400	1055500	1047600	2030600	0
tr|G7NDT1|G7NDT1_MACMU	>tr|G7NDT1|G7NDT1_MACMU Serum amyloid A protein OS=Macaca mulatta GN=EGK_06437 PE=3 SV=1	17.293	37344000	2530300	26539000	0	0	0	488710	23748	3227700	123260	132470	1833700	1703200	0	0	0	347090	46119	167180	22848	7901.1	0	0	0	150720		60173000	203810000	0	0	0	0	0	31664000	0	0	84783000	39433000	0	0	0	0	0	0	0	0	0
tr|G7NDT2|G7NDT2_MACMU	>tr|G7NDT2|G7NDT2_MACMU Serum amyloid A protein OS=Macaca mulatta GN=EGK_06438 PE=3 SV=1	14.632	54968000	1890900	3050400	44206	0	0	3379700	2778600	11419000	2799400	513470	4934200	2411100	0	0	1654600	4058200	4394000	2685800	665260	1889900	1694500	0	0	4704500		78697000	138850000	0	0	0	117070000	104950000	399660000	148670000	57752000	138590000	70330000	0	0	31158000	65751000	90300000	119230000	92460000	49090000	0
tr|G7NDV4|G7NDV4_MACMU;tr|H9ENP5|H9ENP5_MACMU;tr|F7GF95|F7GF95_MACMU;tr|F6XNK5|F6XNK5_MACMU	>tr|G7NDV4|G7NDV4_MACMU Proteasome subunit alpha type (Fragment) OS=Macaca mulatta GN=EGK_06468 PE=3 SV=1;>tr|H9ENP5|H9ENP5_MACMU Proteasome subunit alpha type OS=Macaca mulatta GN=PSMA1 PE=2 SV=1;>tr|F7GF95|F7GF95_MACMU Proteasome subunit alpha type OS=Ma	29.424	374010	0	0	0	0	0	0	0	333510	19926	3318	0	0	0	0	0	0	0	0	0	0	0	0	0	17254		0	0	0	0	0	0	0	0	0	111660	0	0	0	0	0	0	0	0	0	0	0
tr|G7NE15|G7NE15_MACMU;tr|F7C9A4|F7C9A4_MACMU	>tr|G7NE15|G7NE15_MACMU Beta-1B-glycoprotein OS=Macaca mulatta GN=EGK_06541 PE=4 SV=1;>tr|F7C9A4|F7C9A4_MACMU Uncharacterized protein OS=Macaca mulatta GN=HPX PE=4 SV=1	51.574	838830000	16942000	243830000	263570	881330	240210	44507000	21824000	33080000	33314000	8011700	26724000	100740000	1772400	426500	2415900	102220000	60088000	22029000	10135000	19637000	1418300	580060	857860	86890000		167150000	1564400000	55822000	52153000	65708000	879500000	557090000	409190000	522050000	288320000	433020000	864620000	165970000	60606000	111110000	948510000	674650000	559930000	398780000	419770000	88519000
tr|G7NEV8|G7NEV8_MACMU	>tr|G7NEV8|G7NEV8_MACMU Putative uncharacterized protein (Fragment) OS=Macaca mulatta GN=EGK_07169 PE=3 SV=1	21.757	29669000	448700	3795200	0	0	0	978650	1530000	2064300	2259400	280750	2729900	3461300	0	0	414360	3319400	3617300	754730	159930	1101100	0	0	0	2753700		11942000	89500000	0	0	0	52861000	39031000	23605000	67009000	13674000	66957000	143610000	0	0	0	42216000	52768000	66612000	14112000	37892000	0
tr|G7NF74|G7NF74_MACMU;tr|F7GMY0|F7GMY0_MACMU	>tr|G7NF74|G7NF74_MACMU Putative uncharacterized protein OS=Macaca mulatta GN=EGK_07194 PE=4 SV=1;>tr|F7GMY0|F7GMY0_MACMU Uncharacterized protein OS=Macaca mulatta GN=CARD9 PE=4 SV=1	62.132	963580	104260	0	0	0	0	28894	10940	0	124880	198110	32331	160280	0	0	0	7364.6	68536	0	0	0	0	0	0	227990		0	0	0	0	0	0	0	0	0	9811600	0	0	0	0	0	0	0	0	0	0	0
tr|G7NFD2|G7NFD2_MACMU;tr|F7HL22|F7HL22_MACMU	>tr|G7NFD2|G7NFD2_MACMU Talin-1 OS=Macaca mulatta GN=TLN1 PE=2 SV=1;>tr|F7HL22|F7HL22_MACMU Uncharacterized protein OS=Macaca mulatta GN=TLN1 PE=4 SV=1	269.78	60038	0	0	0	0	0	12905	1299.6	19286	11721	0	0	0	0	0	0	1558.2	5342.1	1317.5	0	0	0	0	0	6608.6		0	0	0	0	0	3242500	511210	4371300	2635000	0	0	0	0	0	0	460930	0	713940	0	0	0
tr|G7NG13|G7NG13_MACMU;tr|F7HP19|F7HP19_MACMU;tr|F7HP15|F7HP15_MACMU	>tr|G7NG13|G7NG13_MACMU Stomatin OS=Macaca mulatta GN=EGK_07364 PE=4 SV=1;>tr|F7HP19|F7HP19_MACMU Erythrocyte band 7 integral membrane protein isoform a OS=Macaca mulatta GN=STOM PE=2 SV=1;>tr|F7HP15|F7HP15_MACMU Uncharacterized protein OS=Macaca mulatta G	31.629	32571	0	0	0	0	0	0	0	0	32571	0	0	0	0	0	0	0	0	0	0	0	0	0	0	0		0	0	0	0	0	0	0	0	948550	0	0	0	0	0	0	0	0	0	0	0	0
tr|G7NG17|G7NG17_MACMU	>tr|G7NG17|G7NG17_MACMU C3 and PZP-like alpha-2-macroglobulin domain-containing protein 4 OS=Macaca mulatta GN=EGK_07369 PE=4 SV=1	163.96	3475100	48910	334200	0	0	0	317380	242000	305850	267630	44334	93269	128940	0	0	178790	543950	291920	149910	42007	108670	104940	0	57810	214550		10891000	27197000	0	0	0	27232000	30409000	23133000	38001000	0	0	21537000	0	0	0	29209000	29244000	17182000	0	16743000	0
tr|G7NG46|G7NG46_MACMU;tr|F6UQI4|F6UQI4_MACMU;CON__P00978	>tr|G7NG46|G7NG46_MACMU Protein AMBP OS=Macaca mulatta GN=EGK_07399 PE=4 SV=1;>tr|F6UQI4|F6UQI4_MACMU Uncharacterized protein OS=Macaca mulatta GN=AMBP PE=4 SV=1	39.115	147540000	7723900	10654000	0	0	0	8602800	8596800	9507000	9301800	6209800	7482700	7317500	0	0	0	20115000	9574700	10482000	4880100	12659000	0	0	0	14430000		291520000	138730000	0	0	0	192190000	236430000	156300000	249680000	257440000	224210000	144760000	0	0	0	341310000	297380000	310270000	335740000	395170000	0
tr|G7NGC3|G7NGC3_MACMU;tr|F7D2H1|F7D2H1_MACMU;tr|F7E707|F7E707_MACMU	>tr|G7NGC3|G7NGC3_MACMU Annexin (Fragment) OS=Macaca mulatta GN=EGK_07788 PE=3 SV=1;>tr|F7D2H1|F7D2H1_MACMU Annexin OS=Macaca mulatta GN=ANXA1 PE=2 SV=1;>tr|F7E707|F7E707_MACMU Annexin (Fragment) OS=Macaca mulatta GN=ANXA1 PE=3 SV=1	36.705	3569000	12886	35457	0	0	0	24667	4301.9	119580	49516	151870	224060	286850	0	0	0	520590	490400	12475	55692	1580700	0	0	0	0		3078200	2210500	0	0	0	1049400	0	2028500	2029200	2773900	3999500	4791300	0	0	0	15632000	7097200	1434900	2998100	12205000	0
tr|G7NGT0|G7NGT0_MACMU;tr|H9ER37|H9ER37_MACMU;tr|F6SIE9|F6SIE9_MACMU	>tr|G7NGT0|G7NGT0_MACMU Bleomycin hydrolase (Fragment) OS=Macaca mulatta GN=EGK_08362 PE=4 SV=1;>tr|H9ER37|H9ER37_MACMU Bleomycin hydrolase OS=Macaca mulatta GN=BLMH PE=2 SV=1;>tr|F6SIE9|F6SIE9_MACMU Uncharacterized protein (Fragment) OS=Macaca mulatta GN=	52.219	521870	0	0	0	0	0	19956	38273	26069	64298	27476	94189	28935	0	0	0	0	77452	42005	52710	0	0	0	0	50503		0	0	0	0	0	0	1864100	1800200	1930100	0	1299600	0	0	0	0	0	1503200	1175400	0	0	0
tr|G7NGW8|G7NGW8_MACMU;tr|F7GGR8|F7GGR8_MACMU	>tr|G7NGW8|G7NGW8_MACMU Putative uncharacterized protein OS=Macaca mulatta GN=EGK_09000 PE=4 SV=1;>tr|F7GGR8|F7GGR8_MACMU Uncharacterized protein OS=Macaca mulatta GN=EVPL PE=4 SV=1	224.21	8353.7	0	0	0	0	0	0	0	0	0	7688.8	0	0	0	0	0	664.91	0	0	0	0	0	0	0	0		0	0	0	0	0	0	0	0	0	1643800	0	0	0	0	0	0	0	0	0	0	0
tr|G7NHA5|G7NHA5_MACMU;tr|H9FV20|H9FV20_MACMU;tr|F7H8I0|F7H8I0_MACMU	>tr|G7NHA5|G7NHA5_MACMU Protein disulfide-isomerase (Fragment) OS=Macaca mulatta GN=EGK_09103 PE=3 SV=1;>tr|H9FV20|H9FV20_MACMU Protein disulfide-isomerase OS=Macaca mulatta GN=P4HB PE=2 SV=1;>tr|F7H8I0|F7H8I0_MACMU Protein disulfide-isomerase OS=Macaca mu	51.648	19175	0	0	0	0	0	0	0	0	0	4885.8	0	0	0	0	0	14289	0	0	0	0	0	0	0	0		0	0	0	0	0	0	0	0	0	0	0	0	0	0	0	771310	0	0	0	0	0
tr|G7NHS7|G7NHS7_MACMU;tr|F7BTD3|F7BTD3_MACMU	>tr|G7NHS7|G7NHS7_MACMU Alpha-2-antiplasmin OS=Macaca mulatta GN=EGK_07989 PE=3 SV=1;>tr|F7BTD3|F7BTD3_MACMU Uncharacterized protein OS=Macaca mulatta GN=SERPINF2 PE=3 SV=1	54.662	122520000	3060900	14021000	29010	0	58275	8488600	7191800	4771800	7564800	1756800	2536400	6359500	0	0	0	20200000	17571000	6699900	4526700	3951400	558880	334980	87591	12755000		26469000	77439000	0	0	0	120190000	167540000	57601000	103950000	81792000	34868000	41119000	0	0	0	151150000	130650000	122890000	118580000	86092000	0
tr|G7NHS8|G7NHS8_MACMU;tr|F6ZGR2|F6ZGR2_MACMU;CON__Q95121	>tr|G7NHS8|G7NHS8_MACMU Pigment epithelium-derived factor OS=Macaca mulatta GN=EGK_07990 PE=3 SV=1	46.317	3683700	83744	1176600	0	0	0	636370	68028	644990	305430	0	432890	120310	0	0	0	33022	48858	63884	3791.1	0	0	0	0	65832		6908400	4700100	0	0	0	12170000	7462100	4276300	6187800	0	9708000	2793800	0	0	0	2404700	3665400	4641600	0	0	0
tr|G7NI32|G7NI32_MACMU;tr|F7HR94|F7HR94_MACMU	>tr|G7NI32|G7NI32_MACMU Putative uncharacterized protein OS=Macaca mulatta GN=EGK_08053 PE=4 SV=1;>tr|F7HR94|F7HR94_MACMU Uncharacterized protein OS=Macaca mulatta GN=VMO1 PE=4 SV=1	21.565	4032700	146460	125910	0	0	0	155370	45962	246660	204950	91141	21163	129730	0	0	0	1162400	704970	155120	134110	142890	0	0	0	565830		15791000	5944600	0	0	0	12383000	0	11300000	9338200	7202000	1338200	4126200	0	0	0	31688000	19647000	18144000	16319000	0	0
tr|G7NI37|G7NI37_MACMU;tr|B8XNP4|B8XNP4_MACMU;tr|F7H2B5|F7H2B5_MACMU	>tr|G7NI37|G7NI37_MACMU Putative uncharacterized protein OS=Macaca mulatta GN=EGK_08059 PE=4 SV=1;>tr|B8XNP4|B8XNP4_MACMU Platelet glycoprotein Ib alpha polypeptide OS=Macaca mulatta GN=GPIbA PE=4 SV=1;>tr|F7H2B5|F7H2B5_MACMU Uncharacterized protein OS=Mac	70.665	585700	0	0	0	0	0	27597	76972	25175	167310	22417	0	0	0	0	0	73292	120690	20680	0	13741	0	0	0	37819		0	0	0	0	0	961810	3988400	910810	5551900	1679900	0	0	0	0	0	4656300	2453400	1211200	0	0	0
tr|G7NI41|G7NI41_MACMU;tr|H9H3J2|H9H3J2_MACMU;tr|F7E3W2|F7E3W2_MACMU;tr|F6X1V9|F6X1V9_MACMU	>tr|G7NI41|G7NI41_MACMU Beta-enolase OS=Macaca mulatta GN=EGK_08063 PE=3 SV=1;>tr|H9H3J2|H9H3J2_MACMU Enolase (Fragment) OS=Macaca mulatta GN=LOC694651 PE=3 SV=1	47.009	12347000	0	0	0	0	0	21140	12326000	0	0	0	0	0	0	0	0	0	0	0	0	0	0	0	0	0		0	0	0	0	0	0	5875400	0	0	0	0	0	0	0	0	0	0	0	0	0	0
tr|G7NI81|G7NI81_MACMU;tr|F6UG95|F6UG95_MACMU	>tr|G7NI81|G7NI81_MACMU Gasdermin-1 OS=Macaca mulatta GN=EGK_08645 PE=4 SV=1;>tr|F6UG95|F6UG95_MACMU Uncharacterized protein OS=Macaca mulatta GN=GSDMA PE=4 SV=1	49.357	370380	6717.9	5255.9	0	0	0	27638	11441	27137	10730	40838	78965	18165	0	0	0	18937	71674	2706.8	23309	23625	0	0	0	3238.8		892070	0	0	0	0	698940	781980	1283300	0	1047200	1026700	810110	0	0	0	777400	1232100	0	0	834000	0
tr|G7NI95|G7NI95_MACMU	>tr|G7NI95|G7NI95_MACMU Cytokeratin-24 OS=Macaca mulatta GN=EGK_08662 PE=4 SV=1	54.902	791410	6622.7	276860	0	0	0	0	0	9071.6	11345	2685.9	65430	12459	0	0	0	34601	146070	55037	0	146020	0	0	0	25214		0	2893500	0	0	0	0	0	0	0	0	2057100	1068800	0	0	0	0	0	0	0	0	0
tr|G7NI96|G7NI96_MACMU;tr|F7BBR0|F7BBR0_MACMU;CON__Q7Z3Z0;tr|G7NI97|G7NI97_MACMU;tr|F7BBQ2|F7BBQ2_MACMU;CON__Q7Z3Y9	>tr|G7NI96|G7NI96_MACMU Cytokeratin-25 OS=Macaca mulatta GN=EGK_08663 PE=4 SV=1;>tr|F7BBR0|F7BBR0_MACMU Uncharacterized protein OS=Macaca mulatta GN=KRT25 PE=4 SV=1;>Q7Z3Z0 SWISS-PROT:Q7Z3Z0 Tax_Id=9606 Gene_Symbol=KRT25 Keratin, type I cytoskeletal 25	49.101	118270	0	0	0	0	0	39225	4207.6	0	12197	0	22190	10754	0	0	0	0	18859	0	5568.5	5270.3	0	0	0	0		0	0	0	0	0	622260	0	0	980890	0	0	0	0	0	0	0	0	0	0	0	0
tr|G7NI98|G7NI98_MACMU;CON__Q7Z3Y8;tr|F7B5M7|F7B5M7_MACMU	>tr|G7NI98|G7NI98_MACMU Cytokeratin-27 OS=Macaca mulatta GN=EGK_08665 PE=4 SV=1;>Q7Z3Y8 SWISS-PROT:Q7Z3Y8 Tax_Id=9606 Gene_Symbol=KRT27 Keratin, type I cytoskeletal 27;>tr|F7B5M7|F7B5M7_MACMU Uncharacterized protein OS=Macaca mulatta GN=KRT27 PE=4 SV=1	49.772	1608000	21736	4985.1	0	0	0	212880	127360	58473	216910	70504	173920	35406	0	0	0	31755	308340	61445	163260	98254	0	0	0	22811		2271700	1101500	0	0	0	5164100	5500700	2782100	12088000	2941600	6036600	3823000	0	0	0	1601800	5938800	1635000	4588100	3069100	0
tr|G7NIA8|G7NIA8_MACMU;CON__Q9BYR8	>tr|G7NIA8|G7NIA8_MACMU Keratin-associated protein 3.1 OS=Macaca mulatta GN=KRTAP3-1 PE=4 SV=1;>Q9BYR8 SWISS-PROT:Q9BYR8 Tax_Id=9606 Gene_Symbol=KRTAP3-1;LOC100132802 Keratin-associated protein 3-1	10.491	237170	0	0	0	0	0	22818	0	132500	64639	0	0	0	0	0	0	0	0	0	0	17214	0	0	0	0		0	0	0	0	0	0	0	0	0	0	0	0	0	0	0	0	0	0	0	83166	0
tr|G7NIC5|G7NIC5_MACMU	>tr|G7NIC5|G7NIC5_MACMU Hair keratin, type I Ha3-II OS=Macaca mulatta GN=EGK_08695 PE=3 SV=1	45.879	57166	0	0	0	0	0	0	0	57166	0	0	0	0	0	0	0	0	0	0	0	0	0	0	0	0		0	0	0	0	0	0	0	1867500	0	0	0	0	0	0	0	0	0	0	0	0	0
tr|G7NIL4|G7NIL4_MACMU	>tr|G7NIL4|G7NIL4_MACMU Alpha-N-acetylglucosaminidase (Fragment) OS=Macaca mulatta GN=EGK_08736 PE=4 SV=1	69.689	245990	14210	0	0	0	0	0	3958.9	0	35713	0	0	0	0	0	0	0	61120	47962	0	52459	0	0	0	30566		0	0	0	0	0	0	0	0	843660	0	0	0	0	0	0	0	1290900	0	0	916170	0
tr|G7NIR8|G7NIR8_MACMU	>tr|G7NIR8|G7NIR8_MACMU Myosin heavy chain 4 OS=Macaca mulatta GN=EGK_08196 PE=4 SV=1	223.27	137840000	0	1374.5	0	0	0	12434	137820000	0	0	507.26	0	1507.4	0	0	0	0	0	1568.5	0	0	0	0	0	0		0	150430	0	0	0	1331500	820710000	0	0	0	0	166990	0	0	0	0	0	3191100	0	0	0
tr|G7NIR9|G7NIR9_MACMU	>tr|G7NIR9|G7NIR9_MACMU Myosin heavy chain 1 OS=Macaca mulatta GN=EGK_08197 PE=4 SV=1	217.22	32057000	0	1917.9	0	0	0	15120	32035000	0	0	3321.8	0	0	0	0	0	0	0	1565.3	0	0	0	0	0	0		0	599260	0	0	0	0	0	0	0	0	0	0	0	0	0	0	0	0	0	0	0
tr|G7NIT9|G7NIT9_MACMU;tr|F7GP66|F7GP66_MACMU;tr|G7NIN6|G7NIN6_MACMU;tr|F7GP69|F7GP69_MACMU	>tr|G7NIT9|G7NIT9_MACMU Amine oxidase OS=Macaca mulatta GN=EGK_08760 PE=3 SV=1;>tr|F7GP66|F7GP66_MACMU Amine oxidase OS=Macaca mulatta GN=AOC3 PE=3 SV=1	84.803	45184000	1799800	766220	0	0	0	1637000	1722300	495900	1294600	700090	1137900	684630	0	0	0	2924400	6679500	5637000	1383300	9950900	192640	0	0	8178300		103230000	20451000	0	0	0	35942000	71582000	14540000	35816000	52251000	42185000	26120000	0	0	0	92618000	133920000	162460000	181470000	226570000	0
tr|G7NJA8|G7NJA8_MACMU;tr|F6XLC3|F6XLC3_MACMU;tr|F6UM69|F6UM69_MACMU;CON__P17690	>tr|G7NJA8|G7NJA8_MACMU Putative uncharacterized protein OS=Macaca mulatta GN=EGK_08894 PE=4 SV=1;>tr|F6XLC3|F6XLC3_MACMU Uncharacterized protein (Fragment) OS=Macaca mulatta PE=4 SV=1;>tr|F6UM69|F6UM69_MACMU Uncharacterized protein OS=Macaca mulatta GN=AP	38.344	104210000	4901700	14804000	0	0	0	11364000	3915600	8794300	3067500	1488200	8423100	6929900	0	0	992640	7020800	9481200	8139000	959610	6201600	1717500	286710	0	5727200		48209000	91495000	0	0	0	91563000	71581000	59498000	22888000	27969000	72620000	66131000	0	0	0	65460000	36286000	79235000	52454000	58099000	0
tr|G7NK34|G7NK34_MACMU;tr|F7HQV5|F7HQV5_MACMU;tr|F7HQV3|F7HQV3_MACMU;tr|F6VMP4|F6VMP4_MACMU	>tr|G7NK34|G7NK34_MACMU Carboxypeptidase B2 OS=Macaca mulatta GN=EGK_09300 PE=4 SV=1;>tr|F7HQV5|F7HQV5_MACMU Uncharacterized protein OS=Macaca mulatta GN=CPB2 PE=4 SV=1;>tr|F7HQV3|F7HQV3_MACMU Uncharacterized protein OS=Macaca mulatta GN=CPB2 PE=4 SV=1	48.535	457030	0	11758	0	0	0	82263	10105	65545	32556	0	16711	0	0	0	0	143760	86220	8116.7	0	0	0	0	0	0		0	0	0	0	0	1040700	0	0	0	0	0	0	0	0	0	1259900	0	0	0	0	0
tr|G7NK99|G7NK99_MACMU	>tr|G7NK99|G7NK99_MACMU Beta-Ala-His dipeptidase OS=Macaca mulatta GN=CNDP1 PE=2 SV=1	56.494	6538.4	0	0	0	0	0	0	6538.4	0	0	0	0	0	0	0	0	0	0	0	0	0	0	0	0	0		0	0	0	0	0	0	155710	0	0	0	0	0	0	0	0	0	0	0	0	0	0
tr|G7NKF3|G7NKF3_MACMU;tr|H9FQA3|H9FQA3_MACMU;tr|F7H0D4|F7H0D4_MACMU	>tr|G7NKF3|G7NKF3_MACMU Putative uncharacterized protein (Fragment) OS=Macaca mulatta GN=EGK_09560 PE=4 SV=1;>tr|H9FQA3|H9FQA3_MACMU Leucine-rich repeat and fibronectin type-III domain-containing protein 5 OS=Macaca mulatta GN=LRFN5 PE=2 SV=1;>tr|F7H0D4|F7	78.753	68149	0	0	0	0	0	0	0	0	0	0	0	0	0	0	0	68149	0	0	0	0	0	0	0	0		0	0	0	0	0	0	0	0	0	0	0	0	0	0	0	829990	0	0	0	0	0
tr|G7NKJ4|G7NKJ4_MACMU;tr|F7GSK8|F7GSK8_MACMU;tr|Q8MJ93|Q8MJ93_MACMU	>tr|G7NKJ4|G7NKJ4_MACMU Desmosomal glycoprotein 1 OS=Macaca mulatta GN=EGK_09609 PE=4 SV=1;>tr|F7GSK8|F7GSK8_MACMU Uncharacterized protein OS=Macaca mulatta GN=DSG1 PE=4 SV=1	113.97	3887000	119690	76347	0	0	0	227500	119840	183930	274810	303030	430660	304250	0	0	0	199780	499730	330360	214800	546090	0	0	0	56208		15110000	13189000	0	0	0	12432000	11335000	18895000	24499000	20183000	17591000	19071000	0	0	0	15755000	15441000	16280000	19582000	20417000	0
tr|G7NKM4|G7NKM4_MACMU;tr|G7MYB1|G7MYB1_MACMU;tr|F7CF53|F7CF53_MACMU;tr|F7BVU4|F7BVU4_MACMU;sp|P62940|PPIA_MACMU;tr|G7N339|G7N339_MACMU;tr|G7MJT1|G7MJT1_MACMU;tr|F7CFS5|F7CFS5_MACMU;tr|B1P761|B1P761_MACMU;tr|G9MAP5|G9MAP5_MACMU;tr|B0LJC8|B0LJC8_MACMU;tr|B0FWZ0|B0FWZ0_MACMU;tr|G7MJF1|G7MJF1_MACMU;tr|G7MYK7|G7MYK7_MACMU;tr|F6UK89|F6UK89_MACMU;tr|F6RNM6|F6RNM6_MACMU;tr|F7GD62|F7GD62_MACMU;tr|F7A060|…	>tr|G7NKM4|G7NKM4_MACMU Peptidyl-prolyl cis-trans isomerase OS=Macaca mulatta GN=PPIA PE=2 SV=1;>tr|G7MYB1|G7MYB1_MACMU Peptidyl-prolyl cis-trans isomerase OS=Macaca mulatta GN=EGK_18291 PE=3 SV=1;>tr|F7CF53|F7CF53_MACMU Peptidyl-prolyl cis-trans isomerase	18.012	296200	0	0	0	0	0	0	4732.2	21623	30879	13981	0	0	0	0	0	54650	36856	2381.1	0	0	0	0	0	131100		0	0	0	0	0	0	0	0	1622700	0	0	0	0	0	0	1951400	1411100	0	0	0	0
tr|G7NKY5|G7NKY5_MACMU	>tr|G7NKY5|G7NKY5_MACMU Putative uncharacterized protein OS=Macaca mulatta GN=EGK_10080 PE=4 SV=1	39.995	6367800	90630	517510	0	0	0	196170	523090	85594	164940	53353	132410	305730	0	0	0	1101000	930070	613000	82513	755210	9611	0	0	806900		2541600	6313100	0	0	0	0	19321000	0	7210100	0	4322500	4444500	0	0	0	4640000	13446000	11571000	5883100	9199700	0
tr|G7NKZ5|G7NKZ5_MACMU;sp|Q5NKV6|ICAM1_MACMU;tr|F6TPB6|F6TPB6_MACMU	>tr|G7NKZ5|G7NKZ5_MACMU Intercellular adhesion molecule 1 OS=Macaca mulatta GN=ICAM1 PE=2 SV=1;>sp|Q5NKV6|ICAM1_MACMU Intercellular adhesion molecule 1 OS=Macaca mulatta GN=ICAM1 PE=2 SV=1;>tr|F6TPB6|F6TPB6_MACMU Intercellular adhesion molecule 1 OS=Macaca	57.716	1398000	103940	107260	0	0	0	70450	59282	43873	133240	34063	74113	23472	0	0	0	139370	231690	158810	34606	91887	0	0	0	91917		3863100	1179700	0	0	0	1608300	1674500	1077100	2208600	3176400	2151600	1083200	0	0	0	2501100	3063200	3016100	3163800	2368100	0
tr|G7NLL7|G7NLL7_MACMU;tr|F6TNE5|F6TNE5_MACMU;tr|F6TNA6|F6TNA6_MACMU;tr|H9FJF8|H9FJF8_MACMU;tr|H9F4V0|H9F4V0_MACMU;tr|H9EZT7|H9EZT7_MACMU	>tr|G7NLL7|G7NLL7_MACMU Putative uncharacterized protein OS=Macaca mulatta GN=EGK_10681 PE=4 SV=1;>tr|F6TNE5|F6TNE5_MACMU Uncharacterized protein OS=Macaca mulatta GN=MEGF8 PE=4 SV=1;>tr|F6TNA6|F6TNA6_MACMU Uncharacterized protein OS=Macaca mulatta GN=MEGF	292.39	28645	977.43	0	0	0	0	0	0	0	0	0	0	0	0	0	0	585.67	0	912.54	689.4	0	0	0	0	25480		0	0	0	0	0	0	0	0	0	0	0	0	0	0	0	0	0	0	0	0	0
tr|G7NMB2|G7NMB2_MACMU	>tr|G7NMB2|G7NMB2_MACMU Uncharacterized protein OS=Macaca mulatta GN=APOC2 PE=4 SV=1	11.161	22029000	342950	756480	0	0	0	2071100	302550	3384800	2147400	64348	1548000	1609100	0	0	0	3726500	1352600	2300500	152250	499540	0	0	0	1770900		0	0	0	0	0	71318000	0	54899000	37835000	0	0	30506000	0	0	0	56338000	28292000	58375000	0	0	0
tr|G7NMC0|G7NMC0_MACMU;tr|F6ZLQ5|F6ZLQ5_MACMU	>tr|G7NMC0|G7NMC0_MACMU Putative uncharacterized protein OS=Macaca mulatta GN=EGK_10748 PE=3 SV=1;>tr|F6ZLQ5|F6ZLQ5_MACMU Uncharacterized protein OS=Macaca mulatta GN=CKM PE=3 SV=1	43.101	9868000	3728.4	0	0	0	0	36634	9457100	0	51151	4424.8	0	0	0	0	0	10115	39575	59518	0	0	0	0	0	205680		0	0	0	0	0	2622800	5986300	0	2395700	0	0	0	0	0	0	0	2592900	4344500	0	0	0
tr|G7NMV9|G7NMV9_MACMU;tr|G7MYW1|G7MYW1_MACMU;tr|F7GMF8|F7GMF8_MACMU;tr|F7FX28|F7FX28_MACMU;tr|F6TQ53|F6TQ53_MACMU	>tr|G7NMV9|G7NMV9_MACMU Putative uncharacterized protein OS=Macaca mulatta GN=EGK_10541 PE=3 SV=1;>tr|G7MYW1|G7MYW1_MACMU Putative uncharacterized protein (Fragment) OS=Macaca mulatta GN=EGK_18412 PE=3 SV=1;>tr|F7GMF8|F7GMF8_MACMU Uncharacterized protein O	11.559	758860	0	0	0	0	0	0	758860	0	0	0	0	0	0	0	0	0	0	0	0	0	0	0	0	0		0	0	0	0	0	0	40641	0	0	0	0	0	0	0	0	0	0	0	0	0	0
tr|G7NNF3|G7NNF3_MACMU;tr|F7H6X3|F7H6X3_MACMU	>tr|G7NNF3|G7NNF3_MACMU Cartilage oligomeric matrix protein OS=Macaca mulatta GN=EGK_10342 PE=4 SV=1;>tr|F7H6X3|F7H6X3_MACMU Uncharacterized protein OS=Macaca mulatta GN=COMP PE=4 SV=1	76.928	26443	0	0	0	0	0	0	0	0	0	0	0	0	0	0	0	0	0	2839.3	0	0	0	0	0	23603		0	0	0	0	0	0	0	0	0	0	0	0	0	0	0	0	0	0	0	0	0
tr|G7NNI8|G7NNI8_MACMU;tr|F7HU82|F7HU82_MACMU;tr|H9G071|H9G071_MACMU	>tr|G7NNI8|G7NNI8_MACMU Putative uncharacterized protein (Fragment) OS=Macaca mulatta GN=EGK_10574 PE=4 SV=1;>tr|F7HU82|F7HU82_MACMU Alpha-actinin-4 OS=Macaca mulatta GN=ACTN4 PE=2 SV=1;>tr|H9G071|H9G071_MACMU Alpha-actinin-4 OS=Macaca mulatta GN=ACTN4 PE=	100.92	10664	0	0	0	0	0	0	0	0	0	6226.1	0	0	0	0	0	4437.7	0	0	0	0	0	0	0	0		0	0	0	0	0	0	0	0	0	528270	0	0	0	0	0	561320	0	0	0	0	0
tr|G7NP22|G7NP22_MACMU;tr|F7FJQ0|F7FJQ0_MACMU	>tr|G7NP22|G7NP22_MACMU Putative uncharacterized protein (Fragment) OS=Macaca mulatta GN=EGK_11172 PE=4 SV=1	54.358	772330000	50612000	64070000	0	1283900	0	28576000	28589000	19885000	29845000	21012000	30373000	37570000	0	12827	116960	94995000	97569000	25796000	39979000	34018000	63271	89606	2534500	165340000		415210000	276240000	0	52825000	0	432010000	570930000	219260000	358940000	698800000	364650000	203130000	0	0	254090000	449290000	839940000	444800000	1130700000	556950000	0
tr|G7NPB5|G7NPB5_MACMU;tr|H9Z1R6|H9Z1R6_MACMU;tr|F7GIP9|F7GIP9_MACMU;tr|H9FL17|H9FL17_MACMU;tr|H9F954|H9F954_MACMU	>tr|G7NPB5|G7NPB5_MACMU 72 kDa type IV collagenase OS=Macaca mulatta GN=EGK_12787 PE=4 SV=1;>tr|H9Z1R6|H9Z1R6_MACMU 72 kDa type IV collagenase isoform a preproprotein OS=Macaca mulatta GN=MMP2 PE=2 SV=1;>tr|F7GIP9|F7GIP9_MACMU Uncharacterized protein OS=Ma	70.5	26470	0	0	0	0	0	0	0	2104.5	12806	0	4545.4	0	0	0	0	0	0	7014.2	0	0	0	0	0	0		0	0	0	0	0	0	0	0	315550	0	0	0	0	0	0	0	0	0	0	0	0
tr|G7NPR2|G7NPR2_MACMU;tr|F7HIR1|F7HIR1_MACMU;tr|F7A4F5|F7A4F5_MACMU	>tr|G7NPR2|G7NPR2_MACMU 40S ribosomal protein S15a OS=Macaca mulatta GN=EGK_12544 PE=3 SV=1;>tr|F7HIR1|F7HIR1_MACMU 40S ribosomal protein S15a OS=Macaca mulatta GN=LOC716997 PE=2 SV=1;>tr|F7A4F5|F7A4F5_MACMU Uncharacterized protein OS=Macaca mulatta GN=LOC	14.925	54856	0	0	0	0	0	0	0	54856	0	0	0	0	0	0	0	0	0	0	0	0	0	0	0	0		0	0	0	0	0	0	0	777890	0	0	0	0	0	0	0	0	0	0	0	0	0
tr|G7NQ76|G7NQ76_MACMU;tr|F6RNE3|F6RNE3_MACMU	>tr|G7NQ76|G7NQ76_MACMU Phosphatidylcholine-sterol acyltransferase OS=Macaca mulatta GN=LCAT PE=2 SV=1;>tr|F6RNE3|F6RNE3_MACMU Uncharacterized protein (Fragment) OS=Macaca mulatta GN=LOC701872 PE=4 SV=1	49.662	2073900	0	339500	0	0	0	133500	122660	125020	171970	6917.3	104180	276550	0	0	0	230470	367560	83644	54940	19731	0	0	0	37223		0	995610	0	0	0	1497300	2032100	1727800	2165400	0	1673500	906750	0	0	0	1563000	1616800	1597900	1292900	0	0
tr|G7NQC3|G7NQC3_MACMU;sp|P63108|HBA_MACMU	>tr|G7NQC3|G7NQC3_MACMU Hemoglobin alpha chain OS=Macaca mulatta GN=HBA2 PE=2 SV=1;>sp|P63108|HBA_MACMU Hemoglobin subunit alpha OS=Macaca mulatta GN=HBA PE=1 SV=2	15.228	222200	0	0	0	0	0	222200	0	0	0	0	0	0	0	0	0	0	0	0	0	0	0	0	0	0		0	0	0	0	0	7263400	0	0	0	0	0	0	0	0	0	0	0	0	0	0	0
tr|G7NQK0|G7NQK0_MACMU	>tr|G7NQK0|G7NQK0_MACMU Coronin OS=Macaca mulatta GN=CORO1A PE=2 SV=1	51.004	20562	0	0	0	0	0	18517	0	0	0	0	0	0	0	0	0	0	0	0	0	0	0	0	0	2044.4		0	0	0	0	0	318560	0	0	0	0	0	0	0	0	0	0	0	0	0	0	0
tr|G7NQN5|G7NQN5_MACMU;tr|G7NQN4|G7NQN4_MACMU;tr|Q28508|Q28508_MACMU;tr|Q28523|Q28523_MACMU	>tr|G7NQN5|G7NQN5_MACMU Haptoglobin (Fragment) OS=Macaca mulatta GN=EGK_12958 PE=3 SV=1;>tr|G7NQN4|G7NQN4_MACMU Putative uncharacterized protein OS=Macaca mulatta GN=EGK_12957 PE=3 SV=1;>tr|Q28508|Q28508_MACMU Haptoglobin (Fragment) OS=Macaca mulatta GN=HP	38.253	1642100000	86097000	481970000	54636	548980	0	111020000	16403000	243100000	2606600	26630000	86074000	271920000	42378	406590	9532100	45947000	41258000	37183000	11929000	134870000	0	683280	228150	33549000		3890600000	6997500000	0	0	0	3164600000	1713600000	2528400000	184260000	2548000000	3654400000	5018500000	0	55523000	355950000	1896300000	1123200000	1749200000	1864100000	6303800000	0
tr|G7NQV5|G7NQV5_MACMU;tr|F7EI96|F7EI96_MACMU	>tr|G7NQV5|G7NQV5_MACMU Putative uncharacterized protein (Fragment) OS=Macaca mulatta GN=EGK_12681 PE=4 SV=1;>tr|F7EI96|F7EI96_MACMU Uncharacterized protein (Fragment) OS=Macaca mulatta GN=MYLPF PE=4 SV=1	14.449	10865000	0	0	0	0	0	0	10865000	0	0	0	0	0	0	0	0	0	0	0	0	0	0	0	0	0		0	0	0	0	0	0	30220000	0	0	0	0	0	0	0	0	0	0	0	0	0	0
tr|G7NRQ5|G7NRQ5_MACMU;tr|A8CZ27|A8CZ27_MACMU;tr|F7G6J5|F7G6J5_MACMU;tr|F7GHR4|F7GHR4_MACMU	>tr|G7NRQ5|G7NRQ5_MACMU Putative uncharacterized protein OS=Macaca mulatta GN=EGK_20999 PE=3 SV=1;>tr|A8CZ27|A8CZ27_MACMU Coagulation factor IX protein OS=Macaca mulatta PE=2 SV=1;>tr|F7G6J5|F7G6J5_MACMU Uncharacterized protein OS=Macaca mulatta GN=F9 PE=3	51.774	2556300	47825	971090	0	0	0	298480	56810	457810	89616	0	175240	71529	0	0	0	122450	100340	73921	17100	53195	0	0	0	20938		591550	9711200	0	0	0	3572900	1650500	5802900	1689800	0	3127000	2124500	0	0	0	1334600	1116500	1469200	1073300	1105000	0
tr|G7NS79|G7NS79_MACMU;tr|F7G304|F7G304_MACMU	>tr|G7NS79|G7NS79_MACMU SH3 domain-binding glutamic acid-rich-like protein OS=Macaca mulatta GN=SH3BGRL PE=2 SV=1;>tr|F7G304|F7G304_MACMU Uncharacterized protein (Fragment) OS=Macaca mulatta GN=SH3BGRL PE=4 SV=1	12.774	325940	0	0	0	0	0	25449	5904.9	16459	25703	27523	0	0	0	0	0	43928	52930	17986	5162.1	9129	0	0	0	95771		0	0	0	0	0	0	0	0	1634500	2021400	0	0	0	0	0	804690	1056100	845700	0	0	0
tr|G8F141|G8F141_MACMU	>tr|G8F141|G8F141_MACMU Putative uncharacterized protein (Fragment) OS=Macaca mulatta GN=EGK_20216 PE=4 SV=1	10.077	387160	0	0	0	0	0	0	0	0	0	0	0	387160	0	0	0	0	0	0	0	0	0	0	0	0		0	0	0	0	0	0	0	0	0	0	0	2286000	0	0	0	0	0	0	0	0	0
tr|G8F148|G8F148_MACMU	>tr|G8F148|G8F148_MACMU Putative uncharacterized protein OS=Macaca mulatta GN=EGK_21273 PE=4 SV=1	13.776	63076000	3609800	1315600	0	0	0	4562600	3353700	3381100	8389900	4210700	1202100	1728600	0	0	0	2444600	3585600	3284700	1453700	4275900	0	0	0	16277000		16650000	6030700	0	0	0	24706000	38985000	29538000	34297000	38788000	10344000	12530000	0	0	0	14202000	7710000	17460000	25276000	32156000	0
tr|G8F173|G8F173_MACMU	>tr|G8F173|G8F173_MACMU Putative uncharacterized protein (Fragment) OS=Macaca mulatta GN=EGK_21454 PE=4 SV=1	12.735	42225000	201280	2445800	123610	0	0	1951600	705520	7219300	3181600	4030900	717000	1112500	0	0	0	3888100	2563600	1982500	1101900	984850	0	0	0	10014000		2989100	7700100	0	0	0	7088100	0	16316000	17930000	19177000	5210100	6813800	0	0	0	0	8399800	8000500	11751000	9341500	0
tr|G8F195|G8F195_MACMU;tr|F6QZ27|F6QZ27_MACMU	>tr|G8F195|G8F195_MACMU Putative uncharacterized protein OS=Macaca mulatta GN=EGK_21572 PE=3 SV=1;>tr|F6QZ27|F6QZ27_MACMU Uncharacterized protein OS=Macaca mulatta GN=CTBS PE=3 SV=1	43.395	2052700	132500	0	0	0	0	15533	84425	0	25230	69722	83244	0	0	0	0	207610	587280	222670	19852	182390	0	0	0	422300		1868400	0	0	0	0	0	2093100	0	0	0	0	0	0	0	0	2310400	2213300	2511900	0	2952600	0
tr|G8F1B1|G8F1B1_MACMU	>tr|G8F1B1|G8F1B1_MACMU Putative uncharacterized protein OS=Macaca mulatta GN=EGK_21153 PE=4 SV=1	94.09	109480	0	17682	0	0	0	21452	0	39208	0	7716.3	9366.3	0	0	0	0	0	0	14056	0	0	0	0	0	0		0	0	0	0	0	0	0	0	0	0	488830	0	0	0	0	0	0	0	0	0	0
tr|G8F1B6|G8F1B6_MACMU	>tr|G8F1B6|G8F1B6_MACMU Putative uncharacterized protein OS=Macaca mulatta GN=EGK_21164 PE=4 SV=1	13.756	52830000	28458	0	0	0	0	4394900	185560	86762	10903000	51211	15627000	3912000	0	0	0	55434	9001500	4071600	554230	3107900	0	0	0	850570		0	0	0	0	0	35033000	6340600	0	39087000	0	44219000	54398000	0	0	0	0	37503000	27368000	0	0	0
tr|G8F1H9|G8F1H9_MACMU	>tr|G8F1H9|G8F1H9_MACMU Putative uncharacterized protein (Fragment) OS=Macaca mulatta GN=EGK_21278 PE=4 SV=1	12.768	292510	0	0	0	0	0	0	0	0	0	0	0	0	0	0	0	292510	0	0	0	0	0	0	0	0		0	0	0	0	0	0	0	0	0	0	0	0	0	0	0	1285800	0	0	0	0	0
tr|G8F1K4|G8F1K4_MACMU;tr|G8F1G4|G8F1G4_MACMU	>tr|G8F1K4|G8F1K4_MACMU Putative uncharacterized protein (Fragment) OS=Macaca mulatta GN=EGK_21326 PE=4 SV=1	12.986	14262000	296940	409640	0	0	0	662930	786830	1382300	1356100	1124900	356600	783970	0	0	0	1537700	1431900	292660	354330	799540	0	0	0	2685200		0	0	0	0	0	0	0	0	6873800	0	0	0	0	0	0	0	0	0	0	0	0
tr|G8F1K5|G8F1K5_MACMU;tr|G8F149|G8F149_MACMU;tr|G7MWW7|G7MWW7_MACMU	>tr|G8F1K5|G8F1K5_MACMU Putative uncharacterized protein (Fragment) OS=Macaca mulatta GN=EGK_21327 PE=4 SV=1;>tr|G8F149|G8F149_MACMU Putative uncharacterized protein (Fragment) OS=Macaca mulatta GN=EGK_21274 PE=4 SV=1;>tr|G7MWW7|G7MWW7_MACMU Putative uncha	12.645	3560300	418290	0	0	0	0	30779	29819	0	139640	424130	0	922600	0	0	0	467570	0	250340	129400	0	0	0	0	747730		1834400	0	0	0	0	0	0	0	0	0	0	0	0	0	0	0	0	0	0	0	0
tr|G8F1L1|G8F1L1_MACMU	>tr|G8F1L1|G8F1L1_MACMU Putative uncharacterized protein OS=Macaca mulatta GN=EGK_21338 PE=4 SV=1	15.424	2768700	409920	214230	0	0	0	0	0	776560	262990	75075	105960	230060	0	0	0	0	469220	83870	0	140800	0	0	0	0		3641500	0	0	0	0	0	0	5582800	0	0	0	0	0	0	0	0	0	0	0	0	0
tr|G8F1V7|G8F1V7_MACMU	>tr|G8F1V7|G8F1V7_MACMU Putative uncharacterized protein (Fragment) OS=Macaca mulatta GN=EGK_21496 PE=4 SV=1	11.369	129790	0	0	0	0	0	0	0	0	41778	0	0	88015	0	0	0	0	0	0	0	0	0	0	0	0		0	0	0	0	0	0	0	0	0	0	0	415570	0	0	0	0	0	0	0	0	0
tr|G8F202|G8F202_MACMU	>tr|G8F202|G8F202_MACMU Putative uncharacterized protein OS=Macaca mulatta GN=EGK_21564 PE=4 SV=1	12.943	92894000	1226500	2598200	0	0	0	2390800	5001800	3980800	4576600	5363100	3283300	6066700	0	0	0	12223000	11210000	3147200	1961800	1458400	0	0	0	28405000		0	0	0	0	0	0	42495000	0	0	0	36877000	22358000	0	0	0	0	0	0	49762000	0	0
tr|G8F210|G8F210_MACMU	>tr|G8F210|G8F210_MACMU Putative uncharacterized protein (Fragment) OS=Macaca mulatta GN=EGK_21588 PE=4 SV=1	13.005	1019100	0	0	0	0	0	369420	0	649640	0	0	0	0	0	0	0	0	0	0	0	0	0	0	0	0		0	0	0	0	0	0	0	1717400	0	0	0	0	0	0	0	0	0	0	0	0	0
tr|G8F212|G8F212_MACMU	>tr|G8F212|G8F212_MACMU Putative uncharacterized protein OS=Macaca mulatta GN=EGK_21578 PE=4 SV=1	14.231	18513000	1012600	568050	0	0	0	0	0	7522700	0	0	0	0	0	0	0	0	0	0	0	403990	0	0	0	9005700		0	0	0	0	0	0	0	33196000	0	0	0	0	0	0	0	0	0	0	0	0	0
REV__tr|H9EM48|H9EM48_MACMU;REV__tr|F6XVW7|F6XVW7_MACMU;REV__tr|G7NDW9|G7NDW9_MACMU;REV__tr|F6XVX6|F6XVX6_MACMU;REV__tr|F6WNB6|F6WNB6_MACMU	>tr|H9EM48|H9EM48_MACMU Ubiquitin carboxyl-terminal hydrolase OS=Macaca mulatta GN=USP47 PE=2 SV=1;>tr|F6XVW7|F6XVW7_MACMU Ubiquitin carboxyl-terminal hydrolase OS=Macaca mulatta GN=USP47 PE=3 SV=1;>tr|G7NDW9|G7NDW9_MACMU Ubiquitin carboxyl-terminal hydrol	147.22	NaN	NaN	NaN	NaN	NaN	NaN	NaN	NaN	NaN	NaN	NaN	NaN	NaN	NaN	NaN	NaN	NaN	NaN	NaN	NaN	NaN	NaN	NaN	NaN	NaN		0	0	0	0	0	1879100	0	0	0	0	0	0	0	0	0	0	0	0	0	0	0
tr|H9EN02|H9EN02_MACMU;tr|F6VQX6|F6VQX6_MACMU;tr|H9EN00|H9EN00_MACMU;tr|F6VQW8|F6VQW8_MACMU;tr|H9EYX3|H9EYX3_MACMU;tr|H9EN01|H9EN01_MACMU;tr|F7GS38|F7GS38_MACMU;tr|H9YZ58|H9YZ58_MACMU;tr|I0FUQ7|I0FUQ7_MACMU;tr|F7GT94|F7GT94_MACMU;tr|G7N7Q2|G7N7Q2_MACMU;tr|F7GT93|F7GT93_MACMU	>tr|H9EN02|H9EN02_MACMU Tropomyosin alpha-3 chain isoform 4 OS=Macaca mulatta GN=TPM3 PE=2 SV=1;>tr|F6VQX6|F6VQX6_MACMU Uncharacterized protein OS=Macaca mulatta GN=TPM3 PE=3 SV=1;>tr|H9EN00|H9EN00_MACMU Tropomyosin alpha-3 chain isoform 2 OS=Macaca mulatt	28.87	27785000	0	0	0	0	0	45129	27536000	44522	101300	10262	0	0	0	0	0	9756.5	20220	2466.9	0	15257	0	0	0	0		0	0	0	0	0	5077100	9119000	3063800	6266600	1735900	0	0	0	0	0	0	2301200	0	0	3740700	0
tr|H9EN93|H9EN93_MACMU;tr|F7C3R1|F7C3R1_MACMU;tr|G7NEQ8|G7NEQ8_MACMU;tr|F7FXA5|F7FXA5_MACMU;tr|F7C8G6|F7C8G6_MACMU;tr|F7FXB3|F7FXB3_MACMU	>tr|H9EN93|H9EN93_MACMU 78 kDa glucose-regulated protein OS=Macaca mulatta GN=HSPA5 PE=2 SV=1;>tr|F7C3R1|F7C3R1_MACMU 78 kDa glucose-regulated protein OS=Macaca mulatta GN=HSPA5 PE=2 SV=1;>tr|G7NEQ8|G7NEQ8_MACMU Putative uncharacterized protein OS=Macaca m	72.35	151490	0	0	0	0	0	0	62212	13742	16338	29908	0	0	0	0	0	4563.9	9572.3	13259	1896.9	0	0	0	0	0		0	0	0	0	0	0	0	1023700	653450	1449800	0	0	0	0	0	0	0	0	0	0	0
tr|H9END9|H9END9_MACMU;tr|H9H3N9|H9H3N9_MACMU;tr|I0FUR1|I0FUR1_MACMU;tr|G7NMN7|G7NMN7_MACMU;tr|F7AWG5|F7AWG5_MACMU;tr|G7NHH4|G7NHH4_MACMU;tr|F6PXD4|F6PXD4_MACMU	>tr|H9END9|H9END9_MACMU Tropomyosin alpha-4 chain isoform 2 OS=Macaca mulatta GN=TPM4 PE=2 SV=1;>tr|H9H3N9|H9H3N9_MACMU Uncharacterized protein OS=Macaca mulatta GN=LOC703057 PE=3 SV=1;>tr|I0FUR1|I0FUR1_MACMU Tropomyosin alpha-4 chain isoform 1 OS=Macaca m	28.521	4225300	0	0	0	0	0	294750	341130	478630	725590	303270	0	0	0	0	0	520560	481080	171630	40275	133430	0	0	0	735010		0	0	0	0	0	11908000	10809000	8108200	18812000	9489600	0	0	0	0	0	16499000	19021000	11392000	5822500	9311000	0
tr|H9ER03|H9ER03_MACMU	>tr|H9ER03|H9ER03_MACMU 14 kDa phosphohistidine phosphatase isoform 3 OS=Macaca mulatta GN=PHPT1 PE=2 SV=1	13.828	84319	0	0	0	0	0	0	0	0	29522	11909	0	0	0	0	0	11939	18112	12837	0	0	0	0	0	0		0	0	0	0	0	0	0	0	1766300	0	0	0	0	0	0	0	0	0	0	0	0
tr|H9EU84|H9EU84_MACMU;tr|G7N3Q7|G7N3Q7_MACMU;tr|H9YUC5|H9YUC5_MACMU;tr|F7B7D7|F7B7D7_MACMU;tr|F7B708|F7B708_MACMU;tr|I0FRX5|I0FRX5_MACMU;tr|I0FRX6|I0FRX6_MACMU;tr|I0FRX8|I0FRX8_MACMU;tr|I0FRX7|I0FRX7_MACMU;tr|H9ENN2|H9ENN2_MACMU;tr|G7NIQ2|G7NIQ2_MACMU;tr|F7B7C7|F7B7C7_MACMU;tr|F6R0C8|F6R0C8_MACMU;tr|F6SL60|F6SL60_MACMU;tr|G7NPQ6|G7NPQ6_MACMU;tr|F6R0F5|F6R0F5_MACMU;tr|F7HRA5|F7HRA5_MACMU	>tr|H9EU84|H9EU84_MACMU Myosin-9 OS=Macaca mulatta GN=MYH9 PE=2 SV=1;>tr|G7N3Q7|G7N3Q7_MACMU Putative uncharacterized protein OS=Macaca mulatta GN=EGK_02993 PE=4 SV=1;>tr|H9YUC5|H9YUC5_MACMU Myosin-9 OS=Macaca mulatta GN=MYH9 PE=2 SV=1;>tr|F7B7D7|F7B7D7_MA	226.65	190520	0	0	0	0	0	0	0	15539	168070	1355	0	0	0	0	0	4573.6	985.46	0	0	0	0	0	0	0		0	0	0	0	0	0	0	1401100	30787000	0	0	0	0	0	0	892990	0	0	0	0	0
tr|H9EVF1|H9EVF1_MACMU;tr|F7EAR8|F7EAR8_MACMU;tr|G7MI51|G7MI51_MACMU;tr|F7EAR4|F7EAR4_MACMU	>tr|H9EVF1|H9EVF1_MACMU Glycogen debranching enzyme isoform 1 OS=Macaca mulatta GN=AGL PE=2 SV=1;>tr|F7EAR8|F7EAR8_MACMU Uncharacterized protein OS=Macaca mulatta GN=AGL PE=4 SV=1;>tr|G7MI51|G7MI51_MACMU Putative uncharacterized protein OS=Macaca mulatta G	174.7	149530	0	0	0	0	0	0	149530	0	0	0	0	0	0	0	0	0	0	0	0	0	0	0	0	0		0	0	0	0	0	0	614960	0	0	0	0	0	0	0	0	0	0	0	0	0	0
tr|H9EVG6|H9EVG6_MACMU;tr|G7N0W0|G7N0W0_MACMU;tr|F6R167|F6R167_MACMU	>tr|H9EVG6|H9EVG6_MACMU Aspartate aminotransferase OS=Macaca mulatta GN=GOT1 PE=2 SV=1;>tr|G7N0W0|G7N0W0_MACMU Putative uncharacterized protein OS=Macaca mulatta GN=EGK_19964 PE=4 SV=1;>tr|F6R167|F6R167_MACMU Uncharacterized protein OS=Macaca mulatta GN=GO	46.392	85873	0	0	0	0	0	0	0	0	0	0	0	0	0	0	0	0	32412	0	0	0	0	0	0	53461		0	0	0	0	0	0	0	0	0	0	0	0	0	0	0	0	0	0	0	0	0
tr|H9EWU7|H9EWU7_MACMU;tr|H9EZF6|H9EZF6_MACMU;tr|F7FAY2|F7FAY2_MACMU	>tr|H9EWU7|H9EWU7_MACMU Vascular endothelial growth factor receptor 1 isoform 2 OS=Macaca mulatta GN=FLT1 PE=2 SV=1;>tr|H9EZF6|H9EZF6_MACMU Vascular endothelial growth factor receptor 1 isoform 1 (Fragment) OS=Macaca mulatta GN=FLT1 PE=2 SV=1;>tr|F7FAY2|F7	77.264	94675	0	0	0	0	0	0	0	0	94675	0	0	0	0	0	0	0	0	0	0	0	0	0	0	0		0	0	0	0	0	0	0	0	2240300	0	0	0	0	0	0	0	0	0	0	0	0
tr|H9EX91|H9EX91_MACMU;tr|I2CTD9|I2CTD9_MACMU;tr|H9EXK9|H9EXK9_MACMU;tr|G7NCR8|G7NCR8_MACMU;tr|F6RUX2|F6RUX2_MACMU;tr|F6W932|F6W932_MACMU;tr|F6RUW5|F6RUW5_MACMU;tr|F6W941|F6W941_MACMU	>tr|H9EX91|H9EX91_MACMU 4F2 cell-surface antigen heavy chain isoform b OS=Macaca mulatta GN=SLC3A2 PE=2 SV=1;>tr|I2CTD9|I2CTD9_MACMU 4F2 cell-surface antigen heavy chain isoform c OS=Macaca mulatta GN=SLC3A2 PE=2 SV=1;>tr|H9EXK9|H9EXK9_MACMU 4F2 cell-surfa	58.047	108040	0	0	0	0	0	0	2898.9	0	10148	10625	0	0	0	0	0	0	18632	9213.2	19892	0	0	0	0	36629		0	0	0	0	0	0	0	0	0	423270	0	0	0	0	0	0	0	0	0	0	0
tr|H9EXB4|H9EXB4_MACMU;tr|F7GCQ1|F7GCQ1_MACMU	>tr|H9EXB4|H9EXB4_MACMU Dipeptidyl peptidase 2 preproprotein OS=Macaca mulatta GN=DPP7 PE=2 SV=1	54.327	289710	0	0	0	0	0	0	31130	0	10169	53112	0	0	0	0	0	17604	42670	25342	14368	43089	0	0	0	52227		0	0	0	0	0	0	669650	0	0	1782400	0	0	0	0	0	0	0	605000	667640	1065600	0
tr|H9EXI6|H9EXI6_MACMU;tr|G7NML7|G7NML7_MACMU;tr|F7EV32|F7EV32_MACMU;tr|F6YW79|F6YW79_MACMU	>tr|H9EXI6|H9EXI6_MACMU Complement C3 OS=Macaca mulatta GN=C3 PE=2 SV=1;>tr|G7NML7|G7NML7_MACMU C3 and PZP-like alpha-2-macroglobulin domain-containing protein 1 OS=Macaca mulatta GN=EGK_09998 PE=4 SV=1	187.08	27359000	8425600	779430	581.06	43062	1665.4	480260	274120	3798700	905590	1589600	1946400	2335800	21864	31464	138530	572250	1168800	593430	620220	804460	116420	52899	45287	2612800		628770000	51919000	0	15962000	0	60780000	58376000	260370000	114080000	424420000	237250000	149830000	15684000	28415000	38845000	53796000	104450000	80171000	199210000	105970000	38495000
tr|H9EXP4|H9EXP4_MACMU;tr|G7MSC8|G7MSC8_MACMU;tr|F6T3R7|F6T3R7_MACMU	>tr|H9EXP4|H9EXP4_MACMU N(4)-(Beta-N-acetylglucosaminyl)-L-asparaginase isoform 1 preproprotein OS=Macaca mulatta GN=AGA PE=2 SV=1	37.079	277920	6295.8	30456	0	0	0	2202.7	7604.1	15643	14793	0	20317	4288.7	0	0	0	27036	111770	0	13684	0	0	0	0	23829		894980	0	0	0	0	0	0	0	1089900	0	0	0	0	0	0	1229900	2270100	0	2430600	0	0
tr|H9EYA1|H9EYA1_MACMU;tr|H9EYA0|H9EYA0_MACMU;tr|H9Z843|H9Z843_MACMU;tr|F7B0R4|F7B0R4_MACMU;tr|H9FTH1|H9FTH1_MACMU;tr|H9EYD9|H9EYD9_MACMU;tr|H9EYX9|H9EYX9_MACMU;tr|H9EYF5|H9EYF5_MACMU;tr|H9Z844|H9Z844_MACMU;tr|H9Z842|H9Z842_MACMU;tr|H9Z841|H9Z841_MACMU;tr|I2CUM7|I2CUM7_MACMU	>tr|H9EYA1|H9EYA1_MACMU Glutathione S-transferase Mu 5 (Fragment) OS=Macaca mulatta GN=GSTM5 PE=2 SV=1;>tr|H9EYA0|H9EYA0_MACMU Glutathione S-transferase Mu 5 (Fragment) OS=Macaca mulatta GN=GSTM4 PE=2 SV=1;>tr|H9Z843|H9Z843_MACMU Glutathione S-transferase	24.333	19084	0	0	0	0	0	13927	0	0	0	5156.6	0	0	0	0	0	0	0	0	0	0	0	0	0	0		0	0	0	0	0	0	0	0	0	213830	0	0	0	0	0	0	0	0	0	0	0
REV__tr|H9EYN3|H9EYN3_MACMU	>tr|H9EYN3|H9EYN3_MACMU Small nuclear ribonucleoprotein-associated protein N (Fragment) OS=Macaca mulatta GN=SNRPB PE=2 SV=1	23.372	NaN	NaN	NaN	NaN	NaN	NaN	NaN	NaN	NaN	NaN	NaN	NaN	NaN	NaN	NaN	NaN	NaN	NaN	NaN	NaN	NaN	NaN	NaN	NaN	NaN		0	0	0	0	0	0	0	0	0	0	0	261400	0	0	0	0	0	0	0	0	0
tr|H9EZC8|H9EZC8_MACMU	>tr|H9EZC8|H9EZC8_MACMU Glutathione S-transferase P (Fragment) OS=Macaca mulatta GN=GSTP1 PE=2 SV=1	14.731	20812	0	20812	0	0	0	0	0	0	0	0	0	0	0	0	0	0	0	0	0	0	0	0	0	0		0	122880	0	0	0	0	0	0	0	0	0	0	0	0	0	0	0	0	0	0	0
tr|H9F0D1|H9F0D1_MACMU;tr|H9F0H0|H9F0H0_MACMU;sp|P59822|IL1AP_MACMU;tr|G7MK88|G7MK88_MACMU;tr|F6ZL12|F6ZL12_MACMU;tr|F7FNJ6|F7FNJ6_MACMU	>tr|H9F0D1|H9F0D1_MACMU Interleukin-1 receptor accessory protein isoform 1 (Fragment) OS=Macaca mulatta GN=IL1RAP PE=2 SV=1;>tr|H9F0H0|H9F0H0_MACMU Interleukin-1 receptor accessory protein isoform 3 (Fragment) OS=Macaca mulatta GN=IL1RAP PE=2 SV=1;>sp|P598	55.19	354570	0	0	0	0	0	11267	47079	13775	5306.5	18549	0	0	0	0	0	15897	163630	0	0	79070	0	0	0	0		0	0	0	0	0	0	1046500	0	0	0	0	0	0	0	0	0	1339300	0	0	0	0
tr|H9F0V5|H9F0V5_MACMU;tr|F7EHI1|F7EHI1_MACMU;tr|G7MKZ0|G7MKZ0_MACMU;tr|F7EHH7|F7EHH7_MACMU	>tr|H9F0V5|H9F0V5_MACMU Receptor-type tyrosine-protein phosphatase gamma (Fragment) OS=Macaca mulatta GN=PTPRG PE=2 SV=1;>tr|F7EHI1|F7EHI1_MACMU Protein-tyrosine-phosphatase OS=Macaca mulatta GN=PTPRG PE=4 SV=1;>tr|G7MKZ0|G7MKZ0_MACMU Protein-tyrosine-phos	59.797	45435	0	0	0	0	0	0	0	0	0	2052.6	0	0	0	0	0	16548	22449	0	0	0	0	0	0	4384.6		0	0	0	0	0	0	0	0	0	0	0	0	0	0	0	726960	0	0	0	0	0
tr|H9F143|H9F143_MACMU;tr|Q5TM69|Q5TM69_MACMU;tr|G7MRG2|G7MRG2_MACMU;sp|P69895|TBB5_MACMU;tr|I0FPW0|I0FPW0_MACMU;tr|I0FPV8|I0FPV8_MACMU;tr|I0FPV7|I0FPV7_MACMU;tr|F7H0X2|F7H0X2_MACMU;tr|F7HTD6|F7HTD6_MACMU;tr|H9H380|H9H380_MACMU;tr|F7GQS1|F7GQS1_MACMU;tr|F7HTD2|F7HTD2_MACMU;tr|G7NQB2|G7NQB2_MACMU;tr|G7MQH0|G7MQH0_MACMU;tr|H9FJP3|H9FJP3_MACMU;tr|F7HLH3|F7HLH3_MACMU;tr|F7D7Y7|F7D7Y7_MACMU;tr|F7A716|…	>tr|H9F143|H9F143_MACMU Tubulin beta chain (Fragment) OS=Macaca mulatta GN=TUBB PE=2 SV=1;>tr|Q5TM69|Q5TM69_MACMU Beta 5-tubulin OS=Macaca mulatta GN=TUBB PE=2 SV=1;>tr|G7MRG2|G7MRG2_MACMU Tubulin beta-5 chain OS=Macaca mulatta GN=EGK_14681 PE=3 SV=1;>sp|P	44.29	155080	0	0	0	0	0	0	131630	0	0	6778.2	0	0	0	0	0	16671	0	0	0	0	0	0	0	0		0	0	0	0	0	0	44646	0	0	0	0	0	0	0	0	0	0	0	0	0	0
tr|H9F252|H9F252_MACMU;tr|H9H4I9|H9H4I9_MACMU;tr|G7NMB1|G7NMB1_MACMU	>tr|H9F252|H9F252_MACMU Apolipoprotein C-IV (Fragment) OS=Macaca mulatta GN=APOC4 PE=2 SV=1;>tr|H9H4I9|H9H4I9_MACMU Uncharacterized protein OS=Macaca mulatta PE=4 SV=1;>tr|G7NMB1|G7NMB1_MACMU Putative uncharacterized protein OS=Macaca mulatta GN=EGK_10735	11.798	953800	0	19197	0	0	0	14557	33909	186440	0	27477	0	155000	0	0	0	326510	78392	20264	0	70550	0	0	0	21511		0	0	0	0	0	0	0	1885200	0	0	0	1161300	0	0	0	1012000	821940	0	0	2321800	0
tr|H9F3B5|H9F3B5_MACMU	>tr|H9F3B5|H9F3B5_MACMU Tropomyosin alpha-1 chain isoform 6 (Fragment) OS=Macaca mulatta GN=TPM1 PE=2 SV=1	30.371	7987100	2773.7	0	0	0	0	5920.3	7951900	0	20952	0	0	0	0	0	0	0	0	5574.5	0	0	0	0	0	0		0	0	0	0	0	0	4292800	0	0	0	0	0	0	0	0	0	0	0	0	0	0
tr|H9F3M1|H9F3M1_MACMU;tr|G7MHY4|G7MHY4_MACMU;tr|F7HFD0|F7HFD0_MACMU;tr|F7HFD3|F7HFD3_MACMU	>tr|H9F3M1|H9F3M1_MACMU Ficolin-3 isoform 1 (Fragment) OS=Macaca mulatta GN=FCN3 PE=2 SV=1;>tr|G7MHY4|G7MHY4_MACMU Ficolin-3 isoform 1 OS=Macaca mulatta GN=FCN3 PE=2 SV=1;>tr|F7HFD0|F7HFD0_MACMU Uncharacterized protein OS=Macaca mulatta GN=FCN3 PE=4 SV=1;>	32.511	1779400	0	36364	0	0	0	20694	0	86125	140840	64985	79500	0	0	0	0	193130	92767	71328	8018.8	48655	0	0	0	937010		0	2159700	0	0	0	0	0	2418200	0	7198300	4100100	0	0	0	0	4950000	4173500	4311800	0	1605700	0
tr|H9F4V4|H9F4V4_MACMU;tr|F6PLV7|F6PLV7_MACMU;tr|F6PLX3|F6PLX3_MACMU;CON__ENSEMBL:ENSBTAP00000016046	>tr|H9F4V4|H9F4V4_MACMU Fibulin-1 isoform D (Fragment) OS=Macaca mulatta GN=FBLN1 PE=2 SV=1;>tr|F6PLV7|F6PLV7_MACMU Fibulin-1 OS=Macaca mulatta GN=FBLN1 PE=3 SV=1;>tr|F6PLX3|F6PLX3_MACMU Fibulin-1 OS=Macaca mulatta GN=FBLN1 PE=3 SV=1	74.792	4934000	219990	607360	0	32240	0	173870	420810	822900	447400	34908	422900	237770	0	0	0	291470	100780	602220	66478	155190	0	0	0	297690		13144000	12233000	0	0	0	6979000	14886000	23207000	13587000	7851900	17232000	12915000	0	0	0	12937000	6106500	15405000	11011000	5884700	0
tr|H9F513|H9F513_MACMU;tr|F7HHJ1|F7HHJ1_MACMU	>tr|H9F513|H9F513_MACMU Fibulin-1 isoform C (Fragment) OS=Macaca mulatta GN=FBLN1 PE=2 SV=1;>tr|F7HHJ1|F7HHJ1_MACMU Fibulin-1 OS=Macaca mulatta GN=FBLN1 PE=3 SV=1	72.052	3233.6	3233.6	0	0	0	0	0	0	0	0	0	0	0	0	0	0	0	0	0	0	0	0	0	0	0		199340	0	0	0	0	0	0	0	0	0	0	0	0	0	0	0	0	0	0	0	0
tr|H9F5F6|H9F5F6_MACMU;tr|G7MJU4|G7MJU4_MACMU;tr|F6WG91|F6WG91_MACMU;tr|F6WGA0|F6WGA0_MACMU;sp|Q28520|PROS_MACMU;CON__P07224	>tr|H9F5F6|H9F5F6_MACMU Vitamin K-dependent protein S preproprotein (Fragment) OS=Macaca mulatta GN=PROS1 PE=2 SV=1;>tr|G7MJU4|G7MJU4_MACMU Putative uncharacterized protein OS=Macaca mulatta GN=EGK_11208 PE=4 SV=1;>tr|F6WG91|F6WG91_MACMU Vitamin K-dependen	67.609	10503000	447670	1126900	0	0	0	629070	368830	1268200	983610	100470	164910	329470	0	0	0	1468000	1264200	478800	83561	1406400	0	0	0	383170		13209000	19158000	0	0	0	14875000	13234000	26815000	21267000	11938000	7740300	15132000	0	0	0	11670000	25541000	15285000	9172100	22916000	0
tr|H9F6F5|H9F6F5_MACMU;tr|H9FCE6|H9FCE6_MACMU;tr|H9FAT4|H9FAT4_MACMU;tr|H9FCE4|H9FCE4_MACMU;tr|I2CXT1|I2CXT1_MACMU;tr|I2CTI8|I2CTI8_MACMU;tr|I0FVV7|I0FVV7_MACMU;tr|G7MR89|G7MR89_MACMU;tr|G7MR33|G7MR33_MACMU;tr|G7MR19|G7MR19_MACMU;tr|F7HR53|F7HR53_MACMU;tr|F7HAP1|F7HAP1_MACMU;tr|F7H0C0|F7H0C0_MACMU;tr|F6ZYN3|F6ZYN3_MACMU;tr|F7BDR4|F7BDR4_MACMU;tr|G7MGF0|G7MGF0_MACMU;tr|I0FVV5|I0FVV5_MACMU;tr|G7MR9…	>tr|H9F6F5|H9F6F5_MACMU Histone H2B (Fragment) OS=Macaca mulatta GN=HIST1H2BK PE=2 SV=1;>tr|H9FCE6|H9FCE6_MACMU Histone H2B (Fragment) OS=Macaca mulatta GN=HIST1H2BK PE=2 SV=1;>tr|H9FAT4|H9FAT4_MACMU Histone H2B (Fragment) OS=Macaca mulatta GN=HIST1H2BD PE	10.397	1478900	0	0	0	0	0	0	0	942670	0	189250	0	0	0	0	0	29508	0	0	79440	237990	0	0	0	0		0	0	0	0	0	0	0	5407600	0	4639600	0	0	0	0	0	0	0	0	0	2628700	0
tr|H9F6K6|H9F6K6_MACMU;tr|G7NLG9|G7NLG9_MACMU;tr|F7AZD4|F7AZD4_MACMU	>tr|H9F6K6|H9F6K6_MACMU Xaa-Pro dipeptidase isoform 1 (Fragment) OS=Macaca mulatta GN=PEPD PE=2 SV=1;>tr|G7NLG9|G7NLG9_MACMU Xaa-Pro dipeptidase OS=Macaca mulatta GN=PEPD PE=2 SV=1;>tr|F7AZD4|F7AZD4_MACMU Uncharacterized protein (Fragment) OS=Macaca mulatt	54.472	1457300	0	0	0	0	0	49432	40038	36936	342250	77097	74025	0	0	0	0	190490	0	187360	72263	42619	0	0	0	344830		0	0	0	0	0	1030200	2447700	0	5140100	1704800	1624900	0	0	0	0	2038500	0	3383300	3128000	0	0
tr|H9F6R4|H9F6R4_MACMU;tr|F7F3I6|F7F3I6_MACMU	>tr|H9F6R4|H9F6R4_MACMU ATP synthase subunit beta (Fragment) OS=Macaca mulatta GN=ATP5B PE=2 SV=1;>tr|F7F3I6|F7F3I6_MACMU ATP synthase subunit beta OS=Macaca mulatta GN=ATP5B PE=3 SV=1	55.683	336410	0	0	0	0	0	0	336410	0	0	0	0	0	0	0	0	0	0	0	0	0	0	0	0	0		0	0	0	0	0	0	168150	0	0	0	0	0	0	0	0	0	0	0	0	0	0
tr|H9F7A7|H9F7A7_MACMU;tr|F7FD63|F7FD63_MACMU;tr|G7MGS0|G7MGS0_MACMU	>tr|H9F7A7|H9F7A7_MACMU Proton-associated sugar transporter A (Fragment) OS=Macaca mulatta GN=SLC45A1 PE=2 SV=1;>tr|F7FD63|F7FD63_MACMU Uncharacterized protein (Fragment) OS=Macaca mulatta GN=SLC45A1 PE=4 SV=1;>tr|G7MGS0|G7MGS0_MACMU Putative uncharacteriz	28.067	175390	0	0	0	0	0	0	0	175390	0	0	0	0	0	0	0	0	0	0	0	0	0	0	0	0		0	0	0	0	0	0	0	1485500	0	0	0	0	0	0	0	0	0	0	0	0	0
tr|H9F7D3|H9F7D3_MACMU;tr|G7N1Q0|G7N1Q0_MACMU;tr|F6SH47|F6SH47_MACMU;tr|F6SH68|F6SH68_MACMU	>tr|H9F7D3|H9F7D3_MACMU Plexin domain-containing protein 2 (Fragment) OS=Macaca mulatta GN=PLXDC2 PE=2 SV=1;>tr|G7N1Q0|G7N1Q0_MACMU Tumor endothelial marker 7-related protein OS=Macaca mulatta GN=EGK_19504 PE=4 SV=1;>tr|F6SH47|F6SH47_MACMU Uncharacterized	59.418	58962	0	0	0	0	0	0	0	0	0	0	0	0	0	0	0	21508	31458	5996.4	0	0	0	0	0	0		0	0	0	0	0	0	0	0	0	0	0	0	0	0	0	0	598060	0	0	0	0
tr|H9F7R2|H9F7R2_MACMU;tr|I2CUM1|I2CUM1_MACMU	>tr|H9F7R2|H9F7R2_MACMU AT-hook DNA-binding motif-containing protein 1 (Fragment) OS=Macaca mulatta GN=AHDC1 PE=2 SV=1;>tr|I2CUM1|I2CUM1_MACMU AT-hook DNA-binding motif-containing protein 1 OS=Macaca mulatta GN=AHDC1 PE=2 SV=1	16.002	115680	0	0	0	0	0	0	0	0	0	0	0	0	0	0	0	0	41422	74253	0	0	0	0	0	0		0	0	0	0	0	0	0	0	0	0	0	0	0	0	0	0	0	1638100	0	0	0
tr|H9F8H8|H9F8H8_MACMU;tr|F7HR46|F7HR46_MACMU;tr|Q3YAI3|Q3YAI3_MACMU	>tr|H9F8H8|H9F8H8_MACMU Proteasome subunit beta type (Fragment) OS=Macaca mulatta GN=PSMB6 PE=2 SV=1;>tr|F7HR46|F7HR46_MACMU Proteasome subunit beta type OS=Macaca mulatta GN=PSMB6 PE=3 SV=1;>tr|Q3YAI3|Q3YAI3_MACMU Proteasome subunit, beta type 6 (Fragment	23.417	47641	0	0	0	0	0	18648	0	0	0	15527	4039	0	0	0	0	0	5444.7	3982.1	0	0	0	0	0	0		0	0	0	0	0	1771400	0	0	0	0	0	0	0	0	0	0	0	0	0	0	0
tr|H9F8Q3|H9F8Q3_MACMU;tr|I0FTJ6|I0FTJ6_MACMU;tr|F7H4P3|F7H4P3_MACMU	>tr|H9F8Q3|H9F8Q3_MACMU Proteasome subunit beta type (Fragment) OS=Macaca mulatta GN=PSMB4 PE=2 SV=1;>tr|I0FTJ6|I0FTJ6_MACMU Proteasome subunit beta type OS=Macaca mulatta GN=PSMB4 PE=2 SV=1;>tr|F7H4P3|F7H4P3_MACMU Proteasome subunit beta type OS=Macaca mu	27.387	9431.5	0	0	0	0	0	9431.5	0	0	0	0	0	0	0	0	0	0	0	0	0	0	0	0	0	0		0	0	0	0	0	96716	0	0	0	0	0	0	0	0	0	0	0	0	0	0	0
tr|H9F8R5|H9F8R5_MACMU;tr|G7NA62|G7NA62_MACMU;tr|F7HSV9|F7HSV9_MACMU;tr|H9Z920|H9Z920_MACMU	>tr|H9F8R5|H9F8R5_MACMU Malate dehydrogenase (Fragment) OS=Macaca mulatta GN=MDH1 PE=2 SV=1;>tr|G7NA62|G7NA62_MACMU Malate dehydrogenase OS=Macaca mulatta GN=EGK_05375 PE=3 SV=1;>tr|F7HSV9|F7HSV9_MACMU Malate dehydrogenase OS=Macaca mulatta GN=MDH1 PE=3 SV	27.51	193610	0	0	0	0	0	0	173880	0	19728	0	0	0	0	0	0	0	0	0	0	0	0	0	0	0		0	0	0	0	0	0	367230	0	0	0	0	0	0	0	0	0	0	0	0	0	0
tr|H9F8U9|H9F8U9_MACMU;tr|G7MM00|G7MM00_MACMU;tr|F7A5D8|F7A5D8_MACMU	>tr|H9F8U9|H9F8U9_MACMU Voltage-dependent calcium channel subunit alpha-2/delta-1 (Fragment) OS=Macaca mulatta GN=CACNA2D1 PE=2 SV=1;>tr|G7MM00|G7MM00_MACMU Putative uncharacterized protein (Fragment) OS=Macaca mulatta GN=EGK_13981 PE=4 SV=1;>tr|F7A5D8|F7A	119.08	7671.4	0	0	0	0	0	0	0	0	0	0	0	0	0	0	0	0	4556	0	3115.3	0	0	0	0	0		0	0	0	0	0	0	0	0	0	0	0	0	0	0	0	0	0	0	594120	0	0
REV__tr|H9FA17|H9FA17_MACMU;REV__tr|G7MHB7|G7MHB7_MACMU;REV__tr|F6STX8|F6STX8_MACMU	>tr|H9FA17|H9FA17_MACMU Intermediate filament family orphan 2 (Fragment) OS=Macaca mulatta GN=IFFO2 PE=2 SV=1;>tr|G7MHB7|G7MHB7_MACMU Putative uncharacterized protein (Fragment) OS=Macaca mulatta GN=EGK_00306 PE=4 SV=1;>tr|F6STX8|F6STX8_MACMU Uncharacteriz	29.97	NaN	NaN	NaN	NaN	NaN	NaN	NaN	NaN	NaN	NaN	NaN	NaN	NaN	NaN	NaN	NaN	NaN	NaN	NaN	NaN	NaN	NaN	NaN	NaN	NaN		0	0	0	0	0	1021200	0	0	0	0	0	0	0	0	0	0	0	0	0	0	0
tr|H9FAW7|H9FAW7_MACMU;tr|F6W003|F6W003_MACMU;tr|F6VZY3|F6VZY3_MACMU	>tr|H9FAW7|H9FAW7_MACMU Insulin-like growth factor 1 isoform 2 preproprotein (Fragment) OS=Macaca mulatta GN=IGF1 PE=2 SV=1;>tr|F6W003|F6W003_MACMU Insulin-like growth factor 1 isoform 4 preproprotein OS=Macaca mulatta GN=IGF1 PE=2 SV=1;>tr|F6VZY3|F6VZY3_M	14.037	1196100	43533	86013	0	0	0	47938	0	66185	74001	0	451520	0	0	0	0	194390	0	70906	31397	28259	0	0	0	101990		1428300	0	0	0	0	1617900	0	1309400	1405700	0	3122500	0	0	0	0	3246600	0	1915200	0	0	0
tr|H9FCA8|H9FCA8_MACMU;tr|G7MR23|G7MR23_MACMU;tr|F7HAP8|F7HAP8_MACMU;tr|H9FCA9|H9FCA9_MACMU;tr|G7MR56|G7MR56_MACMU;tr|Q6B821|Q6B821_MACMU	>tr|H9FCA8|H9FCA8_MACMU Histone H4 (Fragment) OS=Macaca mulatta GN=HIST1H4K PE=2 SV=1;>tr|G7MR23|G7MR23_MACMU Histone H4 OS=Macaca mulatta GN=EGK_14546 PE=3 SV=1;>tr|F7HAP8|F7HAP8_MACMU Histone H4 OS=Macaca mulatta GN=LOC705352 PE=2 SV=1;>tr|H9FCA9|H9FCA9_	9.1626	3676300	0	0	0	0	0	0	569380	1444500	37311	1016200	5833.3	0	0	0	0	113300	45327	15363	214240	214910	0	0	0	0		0	0	0	0	0	0	0	9343900	2763400	16679000	0	0	0	0	0	2925800	0	0	3638300	4261700	0
tr|H9FCH1|H9FCH1_MACMU;tr|I2CVY8|I2CVY8_MACMU	>tr|H9FCH1|H9FCH1_MACMU Selenium-binding protein 1 (Fragment) OS=Macaca mulatta GN=SELENBP1 PE=2 SV=1;>tr|I2CVY8|I2CVY8_MACMU Selenium-binding protein 1 OS=Macaca mulatta GN=SELENBP1 PE=2 SV=1	52.244	58136	0	0	0	0	0	0	0	58136	0	0	0	0	0	0	0	0	0	0	0	0	0	0	0	0		0	0	0	0	0	0	0	2426600	0	0	0	0	0	0	0	0	0	0	0	0	0
tr|H9FCM8|H9FCM8_MACMU;tr|G7MHE0|G7MHE0_MACMU	>tr|H9FCM8|H9FCM8_MACMU Cytidine deaminase (Fragment) OS=Macaca mulatta GN=CDA PE=2 SV=1;>tr|G7MHE0|G7MHE0_MACMU Putative uncharacterized protein OS=Macaca mulatta GN=EGK_00332 PE=4 SV=1	12.808	247080	22628	0	0	0	0	0	0	0	30262	23077	0	0	0	0	0	22161	25709	44353	0	0	0	0	0	78886		0	0	0	0	0	0	0	0	903980	1069800	0	0	0	0	0	0	0	0	0	0	0
tr|H9FDS3|H9FDS3_MACMU;tr|Q5NKT9|Q5NKT9_MACMU;tr|H9Z2L1|H9Z2L1_MACMU;tr|F7BCX9|F7BCX9_MACMU;tr|G7NL00|G7NL00_MACMU	>tr|H9FDS3|H9FDS3_MACMU Intercellular adhesion molecule 3 (Fragment) OS=Macaca mulatta GN=ICAM3 PE=2 SV=1;>tr|Q5NKT9|Q5NKT9_MACMU Intercellular adhesion molecule 3 (Fragment) OS=Macaca mulatta GN=ICAM3 PE=2 SV=1;>tr|H9Z2L1|H9Z2L1_MACMU Intercellular adhesi	16.21	19743	0	0	0	0	0	19743	0	0	0	0	0	0	0	0	0	0	0	0	0	0	0	0	0	0		0	0	0	0	0	80752	0	0	0	0	0	0	0	0	0	0	0	0	0	0	0
tr|H9FF97|H9FF97_MACMU;tr|H9YW54|H9YW54_MACMU;tr|H9H5J7|H9H5J7_MACMU	>tr|H9FF97|H9FF97_MACMU Putative: complement C4-A isoform 1 (Fragment) OS=Macaca mulatta GN=C4A PE=2 SV=1;>tr|H9YW54|H9YW54_MACMU Complement C4-B preproprotein OS=Macaca mulatta GN=C4B PE=2 SV=1	186.81	3693300	1701700	30679	0	0	0	146190	19735	300680	149190	87929	107830	241290	0	802	20296	55567	103680	70071	39590	433480	0	0	0	184650		176000000	2574700	0	0	0	13282000	3296000	18057000	13603000	30699000	15355000	19124000	0	0	0	3611800	10496000	11266000	23534000	29283000	0
tr|H9FFZ1|H9FFZ1_MACMU	>tr|H9FFZ1|H9FFZ1_MACMU von Willebrand factor preproprotein (Fragment) OS=Macaca mulatta GN=VWF PE=2 SV=1	42.673	46199	0	0	0	0	0	0	0	0	0	0	5344.5	40854	0	0	0	0	0	0	0	0	0	0	0	0		0	0	0	0	0	0	0	0	0	0	0	1038400	0	0	0	0	0	0	0	0	0
tr|H9FJ99|H9FJ99_MACMU	>tr|H9FJ99|H9FJ99_MACMU Angiotensin-converting enzyme isoform 1 (Fragment) OS=Macaca mulatta GN=ACE PE=2 SV=1	27.661	340840	0	0	0	0	0	0	0	0	0	0	0	49289	0	0	0	0	57284	26972	0	62831	0	0	0	144460		0	0	0	0	0	0	0	0	0	0	0	461540	0	0	0	0	0	0	0	0	0
tr|H9FJE3|H9FJE3_MACMU;tr|F7EXJ3|F7EXJ3_MACMU;tr|G7MFN7|G7MFN7_MACMU;tr|I2CVX5|I2CVX5_MACMU;tr|I0FHS6|I0FHS6_MACMU;tr|F7DF16|F7DF16_MACMU	>tr|H9FJE3|H9FJE3_MACMU Nidogen-1 (Fragment) OS=Macaca mulatta GN=NID1 PE=2 SV=1;>tr|F7EXJ3|F7EXJ3_MACMU Uncharacterized protein OS=Macaca mulatta GN=NID1 PE=4 SV=1;>tr|G7MFN7|G7MFN7_MACMU Putative uncharacterized protein (Fragment) OS=Macaca mulatta GN=EG	33.294	35797	0	35797	0	0	0	0	0	0	0	0	0	0	0	0	0	0	0	0	0	0	0	0	0	0		0	718020	0	0	0	0	0	0	0	0	0	0	0	0	0	0	0	0	0	0	0
tr|H9FMP4|H9FMP4_MACMU;sp|Q8HXQ0|SODC_MACMU;tr|G8F1Q6|G8F1Q6_MACMU	>tr|H9FMP4|H9FMP4_MACMU Superoxide dismutase [Cu-Zn] OS=Macaca mulatta GN=SOD1 PE=2 SV=1;>sp|Q8HXQ0|SODC_MACMU Superoxide dismutase [Cu-Zn] OS=Macaca mulatta GN=SOD1 PE=2 SV=3;>tr|G8F1Q6|G8F1Q6_MACMU Superoxide dismutase [Cu-Zn] OS=Macaca mulatta GN=EGK_21	15.983	627790	0	5002.4	0	0	0	9472.2	6606.3	10616	14795	22797	10545	0	0	0	0	98399	197500	15069	0	27702	0	0	0	209280		0	0	0	0	0	0	0	0	0	1728100	863920	0	0	0	0	1832200	2847400	0	0	2831500	0
tr|H9FNA4|H9FNA4_MACMU;tr|G7NMB0|G7NMB0_MACMU;tr|F6Z2H8|F6Z2H8_MACMU;tr|G8F204|G8F204_MACMU	>tr|H9FNA4|H9FNA4_MACMU Apolipoprotein C-I OS=Macaca mulatta GN=APOC1 PE=2 SV=1;>tr|G7NMB0|G7NMB0_MACMU Putative uncharacterized protein (Fragment) OS=Macaca mulatta GN=EGK_10734 PE=4 SV=1;>tr|F6Z2H8|F6Z2H8_MACMU Uncharacterized protein OS=Macaca mulatta G	9.3899	1133600	0	143940	0	0	0	0	0	0	91882	0	509260	66311	0	0	0	174960	36464	29909	0	0	0	0	0	80915		0	0	0	0	0	0	0	0	0	0	7606300	0	0	0	0	0	0	0	0	0	0
tr|H9FNV5|H9FNV5_MACMU;tr|F7GQJ2|F7GQJ2_MACMU;tr|I2CTA2|I2CTA2_MACMU;tr|H9Z4G7|H9Z4G7_MACMU;tr|F6RFU8|F6RFU8_MACMU;tr|F7AEV1|F7AEV1_MACMU;tr|G7NKE4|G7NKE4_MACMU	>tr|H9FNV5|H9FNV5_MACMU Myosin regulatory light chain 12A OS=Macaca mulatta GN=MYL12A PE=2 SV=1;>tr|F7GQJ2|F7GQJ2_MACMU Myosin regulatory light chain 12A OS=Macaca mulatta GN=MYL12A PE=2 SV=1;>tr|I2CTA2|I2CTA2_MACMU Myosin regulatory light chain 12B OS=Mac	19.706	115030	0	0	0	0	0	0	0	41221	38777	8350.6	0	0	0	0	0	26685	0	0	0	0	0	0	0	0		0	0	0	0	0	0	0	2688900	1273000	0	0	0	0	0	0	476490	0	0	0	0	0
tr|H9FNY9|H9FNY9_MACMU;tr|G7MKV5|G7MKV5_MACMU;tr|F7B8S4|F7B8S4_MACMU	>tr|H9FNY9|H9FNY9_MACMU Neural cell adhesion molecule L1-like protein OS=Macaca mulatta GN=CHL1 PE=2 SV=1;>tr|G7MKV5|G7MKV5_MACMU Putative uncharacterized protein OS=Macaca mulatta GN=EGK_11478 PE=4 SV=1;>tr|F7B8S4|F7B8S4_MACMU Uncharacterized protein OS=M	136.7	127250	1942.5	0	0	0	0	12276	1792.2	0	15707	2846.2	4453	0	0	0	0	18644	32011	11869	7574	3397	0	0	0	14740		0	0	0	0	0	1004300	0	0	1668500	0	0	0	0	0	0	1644300	1206900	1346800	1362700	0	0
tr|H9FPH1|H9FPH1_MACMU;tr|F7CMK7|F7CMK7_MACMU	>tr|H9FPH1|H9FPH1_MACMU Protein DJ-1 OS=Macaca mulatta GN=PARK7 PE=2 SV=1;>tr|F7CMK7|F7CMK7_MACMU Uncharacterized protein OS=Macaca mulatta GN=PARK7 PE=4 SV=1	19.891	28885	0	0	0	0	0	5003.2	13548	0	0	0	0	0	0	0	0	10334	0	0	0	0	0	0	0	0		0	0	0	0	0	0	0	0	0	0	0	0	0	0	0	91538	0	0	0	0	0
tr|H9FUB4|H9FUB4_MACMU;tr|G7NH09|G7NH09_MACMU;tr|F7CNK6|F7CNK6_MACMU	>tr|H9FUB4|H9FUB4_MACMU Galectin-3-binding protein OS=Macaca mulatta GN=LGALS3BP PE=2 SV=1;>tr|G7NH09|G7NH09_MACMU Putative uncharacterized protein OS=Macaca mulatta GN=EGK_09048 PE=4 SV=1;>tr|F7CNK6|F7CNK6_MACMU Uncharacterized protein OS=Macaca mulatta G	65.208	620820	17101	43921	0	0	0	142580	1878.1	27958	14053	0	12581	28000	0	0	0	0	0	13536	0	9609	0	0	0	309600		1269800	1224800	0	0	0	2091800	0	1170500	634370	0	619790	1242400	0	0	0	0	0	660320	0	0	0
tr|H9FUS9|H9FUS9_MACMU;tr|H9FUS4|H9FUS4_MACMU;tr|H9FUS3|H9FUS3_MACMU;tr|G7NC23|G7NC23_MACMU;tr|H9FUS8|H9FUS8_MACMU;tr|F6RM33|F6RM33_MACMU;tr|F6RM24|F6RM24_MACMU	>tr|H9FUS9|H9FUS9_MACMU Neural cell adhesion molecule 1 isoform 4 OS=Macaca mulatta PE=2 SV=1;>tr|H9FUS4|H9FUS4_MACMU Neural cell adhesion molecule 1 isoform 1 OS=Macaca mulatta GN=NCAM1 PE=2 SV=1;>tr|H9FUS3|H9FUS3_MACMU Neural cell adhesion molecule 1 iso	80.213	601030	27953	19266	0	0	0	37492	20652	7911.3	45123	17903	55875	0	0	0	0	20721	46471	93916	25928	31864	0	0	0	149960		1144400	672330	0	0	0	1154600	1271200	0	2751000	1011600	1764600	0	0	0	0	815670	2049300	3190600	3562500	1111500	0
tr|H9FUY8|H9FUY8_MACMU;tr|I0FS21|I0FS21_MACMU;tr|H9FUY9|H9FUY9_MACMU;tr|G7MVW1|G7MVW1_MACMU;tr|H9FUY7|H9FUY7_MACMU;tr|H9FUY6|H9FUY6_MACMU;tr|F7AWJ2|F7AWJ2_MACMU;tr|I0FHL1|I0FHL1_MACMU;tr|F7AWI0|F7AWI0_MACMU;tr|F6W4U3|F6W4U3_MACMU;tr|F7ECG5|F7ECG5_MACMU;tr|F7ED97|F7ED97_MACMU;tr|F7EFW6|F7EFW6_MACMU;tr|F7HKB2|F7HKB2_MACMU	>tr|H9FUY8|H9FUY8_MACMU Nucleophosmin isoform 2 OS=Macaca mulatta GN=NPM1 PE=2 SV=1;>tr|I0FS21|I0FS21_MACMU Nucleophosmin isoform 3 OS=Macaca mulatta GN=NPM1 PE=2 SV=1;>tr|H9FUY9|H9FUY9_MACMU Nucleophosmin isoform 3 OS=Macaca mulatta GN=NPM1 PE=2 SV=1;>tr|	28.435	68203	28097	0	0	0	0	0	27103	0	7812.9	0	5190.6	0	0	0	0	0	0	0	0	0	0	0	0	0		676280	0	0	0	0	0	0	0	0	0	0	0	0	0	0	0	0	0	0	0	0
tr|H9FUZ0|H9FUZ0_MACMU;tr|G7N5G3|G7N5G3_MACMU;tr|H9EP12|H9EP12_MACMU;tr|F7GM16|F7GM16_MACMU	>tr|H9FUZ0|H9FUZ0_MACMU Calcium-transporting ATPase OS=Macaca mulatta GN=ATP2A2 PE=2 SV=1;>tr|G7N5G3|G7N5G3_MACMU Putative uncharacterized protein OS=Macaca mulatta GN=EGK_04175 PE=3 SV=1;>tr|H9EP12|H9EP12_MACMU Calcium-transporting ATPase OS=Macaca mulatt	109.73	3403200	0	0	0	0	0	0	3403200	0	0	0	0	0	0	0	0	0	0	0	0	0	0	0	0	0		0	0	0	0	0	0	83122000	0	0	0	0	0	0	0	0	0	0	0	0	0	0
tr|H9FWF7|H9FWF7_MACMU;tr|F6YP41|F6YP41_MACMU	>tr|H9FWF7|H9FWF7_MACMU tRNA wybutosine-synthesizing protein 2 homolog OS=Macaca mulatta GN=TRMT12 PE=2 SV=1;>tr|F6YP41|F6YP41_MACMU Uncharacterized protein OS=Macaca mulatta GN=TRMT12 PE=2 SV=1	50.011	1046200	38038	79758	0	0	0	101450	59372	231830	83893	17608	68413	58226	0	0	0	142150	51439	69506	25029	7945.7	0	0	0	11504		0	0	0	0	0	0	0	0	0	0	0	0	0	0	0	6120900	0	0	0	0	0
tr|H9FYU6|H9FYU6_MACMU;tr|F7H9D9|F7H9D9_MACMU	>tr|H9FYU6|H9FYU6_MACMU Superoxide dismutase [Cu-Zn] OS=Macaca mulatta GN=SOD3 PE=2 SV=1;>tr|F7H9D9|F7H9D9_MACMU Superoxide dismutase [Cu-Zn] OS=Macaca mulatta GN=SOD3 PE=3 SV=1	25.789	172950	0	0	0	0	0	0	0	0	0	0	28620	11851	0	0	0	0	0	0	0	0	0	0	0	132480		0	0	0	0	0	0	0	0	0	0	1339000	0	0	0	0	0	0	0	0	0	0
tr|H9FZ50|H9FZ50_MACMU;tr|F7DNJ5|F7DNJ5_MACMU;tr|G7N5U9|G7N5U9_MACMU;tr|F7HBM6|F7HBM6_MACMU	>tr|H9FZ50|H9FZ50_MACMU Complement C1r subcomponent OS=Macaca mulatta GN=C1R PE=2 SV=1;>tr|F7DNJ5|F7DNJ5_MACMU Uncharacterized protein (Fragment) OS=Macaca mulatta GN=C1R PE=3 SV=1;>tr|G7N5U9|G7N5U9_MACMU Complement C1r subcomponent OS=Macaca mulatta GN=EG	80.247	503970	157850	17323	0	0	0	39382	43962	63091	16687	8867.1	19413	3652.5	0	0	0	4541.5	4254.2	11758	2803.9	4725.2	0	0	0	105660		9624300	697390	0	0	0	1025800	1432700	1177000	652780	827180	1062100	0	0	0	0	0	0	1546200	0	0	0
tr|H9FZ52|H9FZ52_MACMU;tr|F7EI47|F7EI47_MACMU;tr|G7N5U8|G7N5U8_MACMU;tr|F7EI40|F7EI40_MACMU;tr|F7HBJ5|F7HBJ5_MACMU	>tr|H9FZ52|H9FZ52_MACMU Complement C1s subcomponent OS=Macaca mulatta GN=C1S PE=2 SV=1;>tr|F7EI47|F7EI47_MACMU Uncharacterized protein OS=Macaca mulatta GN=C1S PE=3 SV=1;>tr|G7N5U8|G7N5U8_MACMU Complement C1s subcomponent (Fragment) OS=Macaca mulatta GN=EG	76.631	41455000	969530	5891000	0	97469	21646	3508700	2561700	2193100	3800900	694860	1930500	641410	0	0	492490	4153200	2988900	2658600	470460	1758700	0	0	168550	6453400		36132000	91312000	0	0	0	74541000	66876000	41999000	69042000	48278000	53118000	36278000	0	0	22317000	54793000	61087000	60152000	40854000	33229000	0
tr|H9G259|H9G259_MACMU;tr|F6RMY6|F6RMY6_MACMU;tr|G7NNK6|G7NNK6_MACMU	>tr|H9G259|H9G259_MACMU Glia maturation factor gamma OS=Macaca mulatta GN=GMFG PE=2 SV=1;>tr|F6RMY6|F6RMY6_MACMU Uncharacterized protein (Fragment) OS=Macaca mulatta GN=GMFG PE=4 SV=1;>tr|G7NNK6|G7NNK6_MACMU Putative uncharacterized protein (Fragment) OS=M	16.801	79499	0	0	0	0	0	4636.5	3347.2	32839	11546	0	0	0	0	0	0	27131	0	0	0	0	0	0	0	0		0	0	0	0	0	0	0	1714600	0	0	0	0	0	0	0	366400	0	0	0	0	0
tr|H9H2M7|H9H2M7_MACMU	>tr|H9H2M7|H9H2M7_MACMU Uncharacterized protein (Fragment) OS=Macaca mulatta GN=IGHV3OR15-7 PE=4 SV=1	11.086	21193000	384390	242490	0	0	0	686740	568350	3156300	569780	1164400	1370800	494800	0	0	0	143400	202610	1257500	139970	1402500	0	0	0	9409100		0	0	0	0	0	0	7163900	0	0	0	0	0	0	0	0	0	2934900	5795400	3824000	6837100	0
tr|H9H2N1|H9H2N1_MACMU	>tr|H9H2N1|H9H2N1_MACMU Uncharacterized protein (Fragment) OS=Macaca mulatta GN=AMH PE=3 SV=1	17.728	40857	0	0	0	0	0	0	0	40857	0	0	0	0	0	0	0	0	0	0	0	0	0	0	0	0		0	0	0	0	0	0	0	431710	0	0	0	0	0	0	0	0	0	0	0	0	0
tr|H9H2N3|H9H2N3_MACMU	>tr|H9H2N3|H9H2N3_MACMU Uncharacterized protein (Fragment) OS=Macaca mulatta PE=4 SV=1	38.472	389340	0	37165	0	0	0	0	79578	0	0	102270	0	0	0	0	0	23277	90362	0	0	56691	0	0	0	0		0	0	0	0	0	0	0	0	0	0	0	0	0	0	0	716430	0	0	0	0	0
tr|H9H2N4|H9H2N4_MACMU	>tr|H9H2N4|H9H2N4_MACMU Uncharacterized protein (Fragment) OS=Macaca mulatta PE=4 SV=1	35.812	3831600000	186770000	535160000	0	0	0	155940000	102390000	209630000	184680000	110690000	124220000	241010000	0	0	50954	213770000	413270000	144500000	62521000	325700000	0	0	0	821340000		2047000000	2953300000	0	0	0	2537400000	2780500000	1828100000	2885200000	2923300000	2488400000	2497500000	0	0	0	2597300000	3886800000	2961200000	2895200000	4278200000	0
tr|H9H2P7|H9H2P7_MACMU	>tr|H9H2P7|H9H2P7_MACMU Uncharacterized protein OS=Macaca mulatta GN=C4B PE=4 SV=1	117.23	484400	16848	4621.1	0	0	0	71458	0	42247	4873.5	0	1668.8	27879	0	0	0	0	22446	37361	0	216770	0	0	0	38226		0	0	0	0	0	0	0	0	0	0	0	0	0	0	0	0	0	0	0	12100000	0
tr|H9H2Q5|H9H2Q5_MACMU;tr|H9H2Q4|H9H2Q4_MACMU;tr|H9H2Q6|H9H2Q6_MACMU	>tr|H9H2Q5|H9H2Q5_MACMU Uncharacterized protein (Fragment) OS=Macaca mulatta PE=4 SV=1;>tr|H9H2Q4|H9H2Q4_MACMU Uncharacterized protein OS=Macaca mulatta PE=4 SV=1	36.104	107010	0	0	0	0	0	0	0	0	70153	0	36860	0	0	0	0	0	0	0	0	0	0	0	0	0		0	0	0	0	0	0	0	0	0	0	221450	0	0	0	0	0	0	0	0	0	0
tr|H9H2V9|H9H2V9_MACMU;tr|H9H4Y3|H9H4Y3_MACMU	>tr|H9H2V9|H9H2V9_MACMU Uncharacterized protein (Fragment) OS=Macaca mulatta PE=4 SV=1;>tr|H9H4Y3|H9H4Y3_MACMU Uncharacterized protein (Fragment) OS=Macaca mulatta PE=4 SV=1	36.863	357200000	6419500	1775900	16409	1825100	946100	2890600	1161600	29615000	112880000	3480900	2006600	16151000	1096800	48800	2164200	9064000	19756000	6239700	2544600	12709000	0	5781300	1408600	117220000		46499000	11318000	0	93000000	219160000	27539000	18972000	188650000	704270000	105450000	21483000	92383000	148360000	0	96137000	42981000	107160000	118590000	87279000	191250000	0
tr|H9H351|H9H351_MACMU	>tr|H9H351|H9H351_MACMU Uncharacterized protein (Fragment) OS=Macaca mulatta GN=IGHV3-7 PE=4 SV=1	10.993	2820200	140010	71694	0	0	0	439260	152420	213310	431480	256690	54478	0	0	0	0	313000	54347	126090	26693	0	0	0	0	540730		0	0	0	0	0	2010400	0	0	0	0	0	0	0	0	0	0	0	0	0	0	0
tr|H9H370|H9H370_MACMU;tr|F7EDL2|F7EDL2_MACMU;tr|G8F234|G8F234_MACMU	>tr|H9H370|H9H370_MACMU Uncharacterized protein (Fragment) OS=Macaca mulatta PE=4 SV=1;>tr|F7EDL2|F7EDL2_MACMU Uncharacterized protein OS=Macaca mulatta PE=4 SV=1;>tr|G8F234|G8F234_MACMU Putative uncharacterized protein (Fragment) OS=Macaca mulatta GN=EGK_	15.756	49382000	53639	62868	0	0	0	5821900	2058800	2344900	5736000	937230	47676	4070800	0	0	0	4502400	75284	6561.2	134160	8124500	0	0	0	15405000		0	0	0	0	0	80956000	8435000	6990500	0	0	1122900	55501000	0	0	0	20488000	0	0	0	120270000	0
tr|H9H3F2|H9H3F2_MACMU	>tr|H9H3F2|H9H3F2_MACMU Uncharacterized protein (Fragment) OS=Macaca mulatta PE=4 SV=1	10.261	4755500	0	268010	0	0	0	200510	201170	710600	0	196820	0	1944300	0	0	0	0	0	0	187620	0	0	0	0	1046500		0	0	0	0	0	0	0	0	0	0	0	10431000	0	0	0	0	0	0	0	0	0
tr|H9H3F7|H9H3F7_MACMU;tr|H9H515|H9H515_MACMU;tr|H9H519|H9H519_MACMU;tr|H9H3X7|H9H3X7_MACMU;tr|H9H576|H9H576_MACMU;tr|G8F150|G8F150_MACMU;tr|H9H438|H9H438_MACMU;tr|H9H518|H9H518_MACMU;tr|H9H516|H9H516_MACMU;tr|A0A0B4J1D7|A0A0B4J1D7_MACMU;tr|G8F145|G8F145_MACMU;tr|H9H525|H9H525_MACMU;tr|H9H2N2|H9H2N2_MACMU	>tr|H9H3F7|H9H3F7_MACMU Uncharacterized protein (Fragment) OS=Macaca mulatta GN=LOC721053 PE=4 SV=1;>tr|H9H515|H9H515_MACMU Uncharacterized protein OS=Macaca mulatta GN=LOC721071 PE=4 SV=1;>tr|H9H519|H9H519_MACMU Uncharacterized protein (Fragment) OS=Macac	10.066	10016000	387040	0	0	0	0	280750	689830	0	1791000	0	0	387170	0	0	0	257930	0	3538800	1957900	434780	0	0	0	290690		0	0	0	0	0	0	0	0	4777700	0	0	0	0	0	0	747630	0	0	12990000	0	0
tr|H9H3L5|H9H3L5_MACMU	>tr|H9H3L5|H9H3L5_MACMU Uncharacterized protein OS=Macaca mulatta GN=IGHV4-34 PE=4 SV=1	11.976	330400	0	0	0	0	0	0	0	0	330400	0	0	0	0	0	0	0	0	0	0	0	0	0	0	0		0	0	0	0	0	0	0	0	1509600	0	0	0	0	0	0	0	0	0	0	0	0
tr|H9H3P5|H9H3P5_MACMU;tr|H9H3P6|H9H3P6_MACMU;tr|H9H415|H9H415_MACMU	>tr|H9H3P5|H9H3P5_MACMU Uncharacterized protein (Fragment) OS=Macaca mulatta GN=CFH PE=4 SV=1;>tr|H9H3P6|H9H3P6_MACMU Uncharacterized protein OS=Macaca mulatta GN=LOC717346 PE=4 SV=1	71.158	1980000	0	651990	0	0	0	0	0	399020	0	0	577870	0	0	0	0	0	156010	195140	0	0	0	0	0	0		0	15806000	0	0	0	0	0	11744000	0	0	19342000	0	0	0	0	0	6408500	6327800	0	0	0
tr|H9H3V5|H9H3V5_MACMU	>tr|H9H3V5|H9H3V5_MACMU Uncharacterized protein (Fragment) OS=Macaca mulatta PE=4 SV=1	9.8056	86344000	1266500	5624700	134980	0	0	534540	1627400	10015000	20017000	1957900	1680100	21068000	0	0	0	4288600	5590100	2565000	89305	2276200	0	0	0	7609100		10038000	24607000	0	0	0	0	28675000	63504000	60978000	27005000	7564700	70530000	0	0	0	26075000	13992000	11742000	0	13371000	0
tr|H9H3X3|H9H3X3_MACMU;tr|G7MN26|G7MN26_MACMU	>tr|H9H3X3|H9H3X3_MACMU Uncharacterized protein OS=Macaca mulatta GN=KRTAP11-1 PE=4 SV=1;>tr|G7MN26|G7MN26_MACMU High sulfur keratin-associated protein 11.1 OS=Macaca mulatta GN=EGK_13306 PE=4 SV=1	16.005	246060	0	0	0	0	0	0	0	19697	0	0	0	0	0	0	0	0	226370	0	0	0	0	0	0	0		0	0	0	0	0	0	0	0	0	0	0	0	0	0	0	0	894690	0	0	0	0
tr|H9H423|H9H423_MACMU	>tr|H9H423|H9H423_MACMU Uncharacterized protein (Fragment) OS=Macaca mulatta GN=IGHV3-49 PE=4 SV=1	12.703	166260000	8421100	9772300	53191	367530	153190	12760000	3910300	11761000	13599000	10278000	1853500	6593400	266030	188080	1928300	6162800	8575400	4412300	6831000	13288000	1620000	2525700	1966100	38975000		38885000	37413000	0	12997000	0	78568000	52927000	32573000	47895000	101250000	11572000	31519000	20618000	12588000	32768000	35212000	27176000	38703000	83379000	85530000	49457000
tr|H9H433|H9H433_MACMU;tr|H9H434|H9H434_MACMU;tr|G8F172|G8F172_MACMU	>tr|H9H433|H9H433_MACMU Uncharacterized protein (Fragment) OS=Macaca mulatta GN=IGHV3-23 PE=4 SV=1;>tr|H9H434|H9H434_MACMU Uncharacterized protein (Fragment) OS=Macaca mulatta GN=IGHV3-23 PE=4 SV=1;>tr|G8F172|G8F172_MACMU Putative uncharacterized protein (	12.008	133460000	5318600	3936900	0	424130	0	7001200	2852400	22166000	11196000	6748100	4156800	7296700	0	47385	560320	9844500	6527000	8233400	5536500	10605000	1871200	524520	0	18617000		18777000	11758000	0	0	0	25309000	20458000	63394000	41507000	58125000	20965000	42410000	0	0	0	35678000	30600000	31153000	82863000	80972000	31566000
tr|H9H441|H9H441_MACMU	>tr|H9H441|H9H441_MACMU Uncharacterized protein (Fragment) OS=Macaca mulatta PE=4 SV=1	9.6386	10392000	0	0	0	0	0	391460	248370	900140	849510	2112100	199250	325410	0	0	0	1936100	1834200	422200	285380	888130	0	0	0	0		0	0	0	0	0	0	0	0	0	27947000	0	0	0	0	0	0	0	0	0	0	0
tr|H9H495|H9H495_MACMU;tr|G8F1K6|G8F1K6_MACMU	>tr|H9H495|H9H495_MACMU Uncharacterized protein OS=Macaca mulatta PE=4 SV=1;>tr|G8F1K6|G8F1K6_MACMU Putative uncharacterized protein (Fragment) OS=Macaca mulatta GN=EGK_21328 PE=4 SV=1	12.909	66473	0	0	0	0	0	0	0	0	0	0	0	66473	0	0	0	0	0	0	0	0	0	0	0	0		0	0	0	0	0	0	0	0	0	0	0	767870	0	0	0	0	0	0	0	0	0
tr|H9H4U1|H9H4U1_MACMU	>tr|H9H4U1|H9H4U1_MACMU Uncharacterized protein (Fragment) OS=Macaca mulatta PE=4 SV=1	11.841	475220000	18256000	29062000	0	0	0	38700000	12553000	53786000	86307000	22079000	7460300	22062000	0	0	0	29843000	55956000	46232000	3301800	9694700	2842300	0	0	37085000		9535600	30662000	0	0	0	52322000	25030000	72885000	42216000	26401000	10797000	19519000	0	0	0	23605000	39879000	53296000	24374000	0	0
tr|H9H4U3|H9H4U3_MACMU;tr|H9H4U2|H9H4U2_MACMU	>tr|H9H4U3|H9H4U3_MACMU Uncharacterized protein (Fragment) OS=Macaca mulatta PE=4 SV=1;>tr|H9H4U2|H9H4U2_MACMU Uncharacterized protein (Fragment) OS=Macaca mulatta PE=4 SV=1	9.9658	24853000	293610	800730	0	0	0	1543400	1154400	4911800	4746700	659330	704390	1519200	0	0	0	981450	3681000	1781700	0	445470	0	0	0	1630100		1195700	0	0	0	0	3842900	5190200	12644000	4660500	2555800	2945800	2788800	0	0	0	3903400	4597300	3720300	0	1194900	0
tr|H9H4Y2|H9H4Y2_MACMU;tr|G7MWV7|G7MWV7_MACMU	>tr|H9H4Y2|H9H4Y2_MACMU Uncharacterized protein (Fragment) OS=Macaca mulatta GN=IGHE PE=4 SV=1;>tr|G7MWV7|G7MWV7_MACMU Putative uncharacterized protein (Fragment) OS=Macaca mulatta GN=EGK_18623 PE=4 SV=1	47.055	160370	0	0	0	0	0	0	0	15157	0	3053.4	0	0	0	0	0	0	59689	5040.5	0	77426	0	0	0	0		0	0	0	0	0	0	0	0	0	0	0	0	0	0	0	0	809500	0	0	0	0
tr|H9H512|H9H512_MACMU;tr|G8F1Q1|G8F1Q1_MACMU	>tr|H9H512|H9H512_MACMU Uncharacterized protein (Fragment) OS=Macaca mulatta PE=4 SV=1;>tr|G8F1Q1|G8F1Q1_MACMU Putative uncharacterized protein (Fragment) OS=Macaca mulatta GN=EGK_21395 PE=4 SV=1	10.982	459520000	11536000	27849000	0	18170	16475	20100000	11236000	73611000	30572000	19659000	19017000	30825000	0	0	0	33240000	22842000	29499000	10021000	30130000	187080	69633	188690	88903000		95204000	96929000	0	0	0	135210000	115430000	226890000	163130000	220270000	187380000	253560000	0	0	0	148430000	72467000	199260000	182100000	228420000	0
tr|H9H513|H9H513_MACMU	>tr|H9H513|H9H513_MACMU Uncharacterized protein (Fragment) OS=Macaca mulatta PE=4 SV=1	10.802	3462300	0	8088.5	0	88327	0	235870	0	392390	748600	143760	36707	0	0	0	0	522200	991210	0	0	295170	0	0	0	0		0	0	0	0	0	0	0	1151700	3674500	2527800	0	0	0	0	0	3239200	5716600	0	0	1555600	0
tr|H9H523|H9H523_MACMU;tr|H9H524|H9H524_MACMU	>tr|H9H523|H9H523_MACMU Uncharacterized protein OS=Macaca mulatta GN=LOC721053 PE=4 SV=1;>tr|H9H524|H9H524_MACMU Uncharacterized protein OS=Macaca mulatta GN=LOC721053 PE=4 SV=1	12.681	25127000	739270	0	0	0	0	673440	0	1659000	1305300	5674100	1146400	1093400	0	0	0	0	2191800	756780	301750	1886700	0	0	0	7699200		0	0	0	0	0	0	0	0	0	28821000	0	0	0	0	0	0	0	0	0	0	0
tr|H9H5B6|H9H5B6_MACMU;tr|H9H465|H9H465_MACMU;tr|G7MWW2|G7MWW2_MACMU	>tr|H9H5B6|H9H5B6_MACMU Uncharacterized protein (Fragment) OS=Macaca mulatta PE=4 SV=1;>tr|H9H465|H9H465_MACMU Uncharacterized protein (Fragment) OS=Macaca mulatta PE=4 SV=1	10.927	1934800	0	0	0	0	0	105530	0	744320	0	10362	0	749280	0	0	0	0	142350	0	39956	143000	0	0	0	0		0	0	0	0	0	0	0	0	0	0	0	0	0	0	0	0	0	0	0	481020	0
tr|H9H5G1|H9H5G1_MACMU	>tr|H9H5G1|H9H5G1_MACMU Uncharacterized protein (Fragment) OS=Macaca mulatta PE=4 SV=1	15.328	9290100	0	1686700	0	0	0	456780	28765	1863200	818750	0	280530	0	0	0	0	92851	624100	0	0	481360	0	0	0	2957100		0	0	0	0	0	0	0	0	0	0	0	0	0	0	0	0	0	0	0	0	0
tr|H9H5T8|H9H5T8_MACMU;tr|F6RVX2|F6RVX2_MACMU;tr|F7HD19|F7HD19_MACMU	>tr|H9H5T8|H9H5T8_MACMU Uncharacterized protein (Fragment) OS=Macaca mulatta PE=4 SV=1;>tr|F6RVX2|F6RVX2_MACMU Uncharacterized protein (Fragment) OS=Macaca mulatta PE=4 SV=1;>tr|F7HD19|F7HD19_MACMU Uncharacterized protein (Fragment) OS=Macaca mulatta PE=4	11.03	147260000	9900200	4666900	0	0	0	3632500	4340300	14881000	14517000	5471200	10829000	7388000	0	0	0	13301000	9057200	6709000	4295400	3880400	825900	388410	0	33176000		106560000	37584000	0	0	0	42740000	41244000	87970000	66337000	62775000	86029000	44623000	0	0	0	64702000	54528000	48249000	97366000	53596000	0
tr|H9YV19|H9YV19_MACMU;tr|F7HNE5|F7HNE5_MACMU;tr|G7N7B6|G7N7B6_MACMU;tr|F7B2C6|F7B2C6_MACMU;tr|G7NJD2|G7NJD2_MACMU;tr|F7BX70|F7BX70_MACMU;tr|F7C8M0|F7C8M0_MACMU	>tr|H9YV19|H9YV19_MACMU Myosin light polypeptide 6 isoform 2 OS=Macaca mulatta GN=MYL6 PE=2 SV=1;>tr|F7HNE5|F7HNE5_MACMU Myosin light polypeptide 6 isoform 1 OS=Macaca mulatta GN=LOC710137 PE=2 SV=1;>tr|G7N7B6|G7N7B6_MACMU Smooth muscle and nonmuscle myosi	16.961	809220	0	0	0	0	0	0	283820	28900	402500	26970	0	0	0	0	0	16730	18251	0	0	0	0	0	0	32048		0	0	0	0	0	0	0	0	26888000	0	0	0	0	0	0	0	0	0	0	0	0
tr|H9YY13|H9YY13_MACMU;tr|H9Z6Z4|H9Z6Z4_MACMU;tr|H9FS01|H9FS01_MACMU;tr|H9YY12|H9YY12_MACMU;tr|H9ERU9|H9ERU9_MACMU;tr|H9Z6Z3|H9Z6Z3_MACMU;tr|I0FQB3|I0FQB3_MACMU;tr|I0FQB1|I0FQB1_MACMU;tr|I0FQB2|I0FQB2_MACMU;tr|H9F0A2|H9F0A2_MACMU	>tr|H9YY13|H9YY13_MACMU Fibronectin isoform 3 preproprotein OS=Macaca mulatta GN=FN1 PE=2 SV=1;>tr|H9Z6Z4|H9Z6Z4_MACMU Fibronectin isoform 3 preproprotein OS=Macaca mulatta GN=FN1 PE=2 SV=1;>tr|H9FS01|H9FS01_MACMU Fibronectin isoform 5 preproprotein OS=Mac	259.44	14407000	770380	373110	49458	74545	0	683220	303510	1453600	928540	365420	2272700	1545000	0	888.11	109540	1447300	343770	1335000	45165	461740	580030	107500	181890	975000		141210000	123620000	57518000	21213000	0	83246000	139880000	165150000	178290000	117130000	172180000	188120000	0	0	0	161590000	79131000	180140000	34860000	68579000	127470000
tr|H9YY19|H9YY19_MACMU;tr|F7F9N9|F7F9N9_MACMU	>tr|H9YY19|H9YY19_MACMU Caspase recruitment domain-containing protein 11 OS=Macaca mulatta GN=CARD11 PE=2 SV=1;>tr|F7F9N9|F7F9N9_MACMU Uncharacterized protein (Fragment) OS=Macaca mulatta GN=EGK_13431 PE=4 SV=1	133.3	92104	0	0	0	0	0	0	0	78257	13847	0	0	0	0	0	0	0	0	0	0	0	0	0	0	0		0	0	0	0	0	0	0	0	699940	0	0	0	0	0	0	0	0	0	0	0	0
tr|H9YZ60|H9YZ60_MACMU;tr|F7DL99|F7DL99_MACMU;tr|F7DLB8|F7DLB8_MACMU;tr|F7DLB2|F7DLB2_MACMU;tr|F6ZVK0|F6ZVK0_MACMU;tr|G7NJZ3|G7NJZ3_MACMU;CON__Q2KJC7	>tr|H9YZ60|H9YZ60_MACMU Periostin isoform 2 OS=Macaca mulatta GN=POSTN PE=2 SV=1;>tr|F7DL99|F7DL99_MACMU Uncharacterized protein OS=Macaca mulatta GN=POSTN PE=4 SV=1;>tr|F7DLB8|F7DLB8_MACMU Uncharacterized protein OS=Macaca mulatta GN=POSTN PE=4 SV=1;>tr|F	86.95	397780	18131	60084	0	0	0	7628.1	18612	20841	5660.3	2170.7	37553	45548	0	0	0	52642	22113	78552	4988.2	0	0	0	0	23255		431640	1423700	0	0	0	280430	844440	433080	0	0	1688400	1867400	0	0	0	0	1154500	2605800	794880	0	0
tr|H9YZP2|H9YZP2_MACMU;tr|H9ERZ1|H9ERZ1_MACMU;tr|G7MK34|G7MK34_MACMU;tr|F7E9U2|F7E9U2_MACMU	>tr|H9YZP2|H9YZP2_MACMU CD166 antigen OS=Macaca mulatta GN=ALCAM PE=2 SV=1;>tr|H9ERZ1|H9ERZ1_MACMU CD166 antigen isoform 1 OS=Macaca mulatta GN=ALCAM PE=2 SV=1;>tr|G7MK34|G7MK34_MACMU Putative uncharacterized protein OS=Macaca mulatta GN=EGK_11255 PE=4 SV=	64.989	22969	2284.6	0	0	0	0	0	0	0	0	1596.4	0	0	0	0	0	5527.3	13561	0	0	0	0	0	0	0		0	0	0	0	0	0	0	0	0	0	0	0	0	0	0	0	290040	0	0	0	0
tr|H9YZV5|H9YZV5_MACMU;tr|H9EVM2|H9EVM2_MACMU;tr|F6UNF6|F6UNF6_MACMU	>tr|H9YZV5|H9YZV5_MACMU Proteasome subunit beta type OS=Macaca mulatta GN=PSMB9 PE=2 SV=1;>tr|H9EVM2|H9EVM2_MACMU Proteasome subunit beta type OS=Macaca mulatta GN=PSMB9 PE=2 SV=1;>tr|F6UNF6|F6UNF6_MACMU Proteasome subunit beta type OS=Macaca mulatta GN=PS	23.237	7219.6	0	0	0	0	0	0	0	0	0	0	0	0	0	0	0	0	0	0	0	0	0	0	0	7219.6		0	0	0	0	0	0	0	0	0	0	0	0	0	0	0	0	0	0	0	0	0
tr|H9Z2C6|H9Z2C6_MACMU;tr|B3Y6B8|B3Y6B8_MACMU;tr|G7MUY7|G7MUY7_MACMU;tr|H9F4N3|H9F4N3_MACMU	>tr|H9Z2C6|H9Z2C6_MACMU Monocyte differentiation antigen CD14 OS=Macaca mulatta GN=CD14 PE=2 SV=1;>tr|B3Y6B8|B3Y6B8_MACMU Monocyte differentiation antigen CD14 OS=Macaca mulatta GN=CD14 PE=2 SV=1;>tr|G7MUY7|G7MUY7_MACMU Putative uncharacterized protein OS=	40.103	8156500	74653	581830	0	0	0	593530	254820	462040	307050	503060	544900	184290	0	0	0	738300	805330	591570	4251.7	638710	0	0	0	1872100		2707700	3879400	0	0	0	4285000	6505300	3738800	3439200	5978000	9203200	4892800	0	0	0	7614900	11780000	7322200	0	8041500	0
tr|H9Z494|H9Z494_MACMU	>tr|H9Z494|H9Z494_MACMU Tubulin alpha-1B chain OS=Macaca mulatta GN=TUBA1B PE=2 SV=1	43.782	38318	0	0	0	0	0	0	0	0	38318	0	0	0	0	0	0	0	0	0	0	0	0	0	0	0		0	0	0	0	0	0	0	0	391700	0	0	0	0	0	0	0	0	0	0	0	0
tr|H9Z595|H9Z595_MACMU;tr|F7BJV7|F7BJV7_MACMU;CON__Q862S4;tr|A6YGN2|A6YGN2_MACMU;tr|Q9BDZ2|Q9BDZ2_MACMU;tr|H9FJW5|H9FJW5_MACMU;tr|G7N6T3|G7N6T3_MACMU;tr|F7B3Z7|F7B3Z7_MACMU	>tr|H9Z595|H9Z595_MACMU Collagen alpha-1(I) chain preproprotein OS=Macaca mulatta GN=COL1A1 PE=2 SV=1;>tr|F7BJV7|F7BJV7_MACMU Uncharacterized protein OS=Macaca mulatta GN=COL1A1 PE=4 SV=1	138.99	2239000	229220	4534.4	0	0	0	8171.7	59235	36824	82803	742290	133740	21950	0	0	0	79529	385110	146000	57848	13303	0	0	0	238420		14653000	0	0	0	0	4024600	14687000	3508200	8162900	58206000	28505000	2130600	0	0	0	6683900	15948000	13318000	20928000	2292600	0
tr|H9Z620|H9Z620_MACMU;tr|F7AW94|F7AW94_MACMU;tr|F7FN53|F7FN53_MACMU;tr|F7GV16|F7GV16_MACMU;tr|G7N425|G7N425_MACMU;tr|G7MLC1|G7MLC1_MACMU;tr|F6VFC8|F6VFC8_MACMU;tr|F6YH72|F6YH72_MACMU;tr|F7DAA2|F7DAA2_MACMU;tr|Q3YAP9|Q3YAP9_MACMU;tr|F6ZCW2|F6ZCW2_MACMU;tr|F6Y6D2|F6Y6D2_MACMU;tr|Q3YAI9|Q3YAI9_MACMU;tr|F6QJ26|F6QJ26_MACMU	>tr|H9Z620|H9Z620_MACMU Elongation factor 1-alpha OS=Macaca mulatta GN=EEF1A2 PE=2 SV=1;>tr|F7AW94|F7AW94_MACMU Elongation factor 1-alpha OS=Macaca mulatta GN=LOC722466 PE=2 SV=1;>tr|F7FN53|F7FN53_MACMU Uncharacterized protein (Fragment) OS=Macaca mulatta	50.47	2976200	0	14374	0	0	0	19247	2692400	6051.4	10490	51816	0	0	0	0	0	0	100480	0	0	74642	0	0	0	6660.9		0	2617100	0	0	0	1394000	0	0	0	1970200	0	0	0	0	0	0	875710	0	0	1184800	0
tr|H9Z644|H9Z644_MACMU;tr|F7HA34|F7HA34_MACMU	>tr|H9Z644|H9Z644_MACMU Leukocyte elastase inhibitor OS=Macaca mulatta GN=SERPINB1 PE=2 SV=1;>tr|F7HA34|F7HA34_MACMU Leukocyte elastase inhibitor OS=Macaca mulatta GN=SERPINB1 PE=2 SV=1	42.642	373310	0	0	0	0	0	5920.3	24890	0	98423	1709	0	0	0	0	0	26225	46768	7911.2	4700.5	0	0	0	0	156760		0	0	0	0	0	0	2325200	0	14058000	0	0	0	0	0	0	2473000	1999500	0	0	0	0
tr|H9Z824|H9Z824_MACMU;tr|F6QMT0|F6QMT0_MACMU;tr|G7NA66|G7NA66_MACMU;tr|I0FR39|I0FR39_MACMU	>tr|H9Z824|H9Z824_MACMU Galectin OS=Macaca mulatta GN=LGALSL PE=2 SV=1;>tr|F6QMT0|F6QMT0_MACMU Galectin (Fragment) OS=Macaca mulatta GN=LGALSL PE=4 SV=1;>tr|G7NA66|G7NA66_MACMU Galectin (Fragment) OS=Macaca mulatta GN=EGK_05379 PE=4 SV=1;>tr|I0FR39|I0FR39_	18.955	70268	0	0	0	0	0	18841	0	0	29641	0	0	0	0	0	0	0	0	0	0	0	0	0	0	21785		0	0	0	0	0	0	0	0	0	0	0	0	0	0	0	0	0	0	0	0	0
tr|H9Z838|H9Z838_MACMU;tr|F7HP21|F7HP21_MACMU;tr|G7NG14|G7NG14_MACMU;CON__Q3SX14;tr|F7HB13|F7HB13_MACMU;tr|F7HB17|F7HB17_MACMU;REV__tr|H9FI63|H9FI63_MACMU;REV__tr|F7A7N4|F7A7N4_MACMU;REV__tr|F6SGY4|F6SGY4_MACMU	>tr|H9Z838|H9Z838_MACMU Gelsolin isoform a OS=Macaca mulatta GN=GSN PE=2 SV=1;>tr|F7HP21|F7HP21_MACMU Uncharacterized protein OS=Macaca mulatta GN=GSN PE=4 SV=1;>tr|G7NG14|G7NG14_MACMU Actin-depolymerizing factor OS=Macaca mulatta GN=EGK_07365 PE=4 SV=1;>Q	85.967	121300000	2384000	5668200	0	136580	0	5193100	8063800	7796900	9683800	2234100	6319900	4153400	0	0	359120	11546000	4952200	11450000	2234900	5592500	23967	317040	0	33194000		207480000	156710000	0	0	0	164250000	356000000	225550000	341420000	219100000	241550000	208630000	0	0	25752000	256540000	158740000	480930000	243790000	168990000	0
tr|H9Z845|H9Z845_MACMU;sp|Q28514|GSTP1_MACMU;tr|G7NBW9|G7NBW9_MACMU;tr|F7A2W2|F7A2W2_MACMU	>tr|H9Z845|H9Z845_MACMU Glutathione S-transferase P OS=Macaca mulatta GN=GSTP1 PE=2 SV=1;>sp|Q28514|GSTP1_MACMU Glutathione S-transferase P OS=Macaca mulatta GN=GSTP1 PE=2 SV=3;>tr|G7NBW9|G7NBW9_MACMU Glutathione S-transferase P (Fragment) OS=Macaca mulatt	23.438	3726300	0	0	0	0	0	79608	121610	267070	228540	200240	0	0	0	0	0	630560	242170	108600	31203	120980	0	0	0	1695700		0	0	0	0	0	2909300	3719000	3087800	2488400	5410600	0	0	0	0	0	4746400	2269600	1823900	0	1593200	0
tr|H9Z8D4|H9Z8D4_MACMU	>tr|H9Z8D4|H9Z8D4_MACMU Haptoglobin isoform 2 preproprotein OS=Macaca mulatta GN=HP PE=2 SV=1	38.354	143370000	50079	285240	0	0	0	12703000	952310	30767000	175350	2833400	5681700	55353000	0	0	0	2851800	527140	2622800	420030	22949000	0	0	0	5198300		0	0	0	0	0	97841000	0	147120000	0	51984000	46324000	535440000	0	0	0	64274000	0	51076000	43323000	920270000	0
tr|H9Z8E7|H9Z8E7_MACMU;tr|H9FTU5|H9FTU5_MACMU;tr|F7HMR4|F7HMR4_MACMU;tr|F7BGB7|F7BGB7_MACMU	>tr|H9Z8E7|H9Z8E7_MACMU 60 kDa heat shock protein, mitochondrial OS=Macaca mulatta GN=HSPD1 PE=2 SV=1;>tr|H9FTU5|H9FTU5_MACMU 60 kDa heat shock protein, mitochondrial OS=Macaca mulatta GN=HSPD1 PE=2 SV=1;>tr|F7HMR4|F7HMR4_MACMU Uncharacterized protein OS=M	61.175	59738	0	0	0	0	0	0	59738	0	0	0	0	0	0	0	0	0	0	0	0	0	0	0	0	0		0	0	0	0	0	0	808320	0	0	0	0	0	0	0	0	0	0	0	0	0	0
tr|H9Z8S2|H9Z8S2_MACMU;tr|H9Z8S3|H9Z8S3_MACMU	>tr|H9Z8S2|H9Z8S2_MACMU Keratin, type I cytoskeletal 17 OS=Macaca mulatta GN=KRT17 PE=2 SV=1;>tr|H9Z8S3|H9Z8S3_MACMU Keratin, type I cytoskeletal 17 OS=Macaca mulatta GN=KRT17 PE=2 SV=1	47.981	3304000	21754	36638	0	14539	0	649170	166590	165430	17173	398870	161940	77756	0	0	180180	186570	309210	270490	150580	440150	0	0	0	56976		2071000	3104400	0	0	0	23679000	10628000	7409600	987990	19868000	9518900	6287000	0	0	12019000	7318400	7639500	8917300	12968000	13087000	0
tr|H9Z8Y2|H9Z8Y2_MACMU;tr|G7MIT6|G7MIT6_MACMU;tr|F7BYZ5|F7BYZ5_MACMU	>tr|H9Z8Y2|H9Z8Y2_MACMU Lactotransferrin isoform 1 OS=Macaca mulatta GN=LTF PE=2 SV=1;>tr|G7MIT6|G7MIT6_MACMU Putative uncharacterized protein OS=Macaca mulatta GN=EGK_11709 PE=3 SV=1;>tr|F7BYZ5|F7BYZ5_MACMU Uncharacterized protein OS=Macaca mulatta GN=LTF	77.851	845020	0	0	0	0	0	0	777090	0	20268	5275.5	822.76	325.17	0	0	0	5551.3	4803.9	3088.8	0	27795	0	0	0	0		0	0	0	0	0	0	0	0	1311700	949100	0	0	0	0	0	770570	0	1857300	0	1645600	0
tr|H9ZA57|H9ZA57_MACMU;tr|G7N9X1|G7N9X1_MACMU;tr|F6ZE38|F6ZE38_MACMU;tr|F6ZE57|F6ZE57_MACMU	>tr|H9ZA57|H9ZA57_MACMU Plakophilin-1 isoform 1a OS=Macaca mulatta GN=PKP1 PE=2 SV=1;>tr|G7N9X1|G7N9X1_MACMU Putative uncharacterized protein OS=Macaca mulatta GN=EGK_05258 PE=4 SV=1;>tr|F6ZE38|F6ZE38_MACMU Uncharacterized protein OS=Macaca mulatta GN=PKP1	80.548	372500	5489.3	7142.5	0	0	0	37340	9563.9	11687	7557.6	28202	30654	16759	0	0	0	16204	79949	33715	51821	32800	0	0	0	3614.2		1114600	956990	0	0	0	1695400	1237200	1546200	890120	1259200	1456000	979250	0	0	0	1334400	1561900	1552400	3051000	1507400	0
tr|H9ZAG5|H9ZAG5_MACMU;tr|F7GVS4|F7GVS4_MACMU;tr|G7NS39|G7NS39_MACMU	>tr|H9ZAG5|H9ZAG5_MACMU DNA excision repair protein ERCC-6-like OS=Macaca mulatta GN=ERCC6L PE=2 SV=1;>tr|F7GVS4|F7GVS4_MACMU Uncharacterized protein OS=Macaca mulatta GN=ERCC6L PE=4 SV=1;>tr|G7NS39|G7NS39_MACMU DNA excision repair protein ERCC-6-like prot	141.6	163970	12715	0	0	0	0	0	0	0	0	0	0	0	0	0	0	0	0	3700.3	1992	0	0	145560	0	0		0	0	0	0	0	0	0	0	0	0	0	0	0	0	0	0	0	0	201660	0	0
tr|H9ZBT2|H9ZBT2_MACMU;tr|G7N8U4|G7N8U4_MACMU;tr|F6U4Z0|F6U4Z0_MACMU	>tr|H9ZBT2|H9ZBT2_MACMU BRCA1-associated RING domain protein 1 OS=Macaca mulatta GN=BARD1 PE=2 SV=1;>tr|G7N8U4|G7N8U4_MACMU Putative uncharacterized protein OS=Macaca mulatta GN=EGK_04762 PE=4 SV=1;>tr|F6U4Z0|F6U4Z0_MACMU Uncharacterized protein OS=Macaca	86.732	677820	0	0	0	0	0	0	0	0	511010	0	0	113170	0	0	0	0	53643	0	0	0	0	0	0	0		0	0	0	0	0	0	0	0	13067000	0	0	0	0	0	0	0	0	0	0	0	0
tr|H9ZC00|H9ZC00_MACMU;tr|G7N1V1|G7N1V1_MACMU;tr|F6S7W7|F6S7W7_MACMU;tr|H9ZBZ9|H9ZBZ9_MACMU	>tr|H9ZC00|H9ZC00_MACMU Proto-oncogene tyrosine-protein kinase receptor Ret isoform c OS=Macaca mulatta GN=RET PE=2 SV=1;>tr|G7N1V1|G7N1V1_MACMU Proto-oncogene tyrosine-protein kinase receptor Ret OS=Macaca mulatta GN=EGK_19588 PE=3 SV=1;>tr|F6S7W7|F6S7W7_	120.01	11943	11943	0	0	0	0	0	0	0	0	0	0	0	0	0	0	0	0	0	0	0	0	0	0	0		1279700	0	0	0	0	0	0	0	0	0	0	0	0	0	0	0	0	0	0	0	0
tr|H9ZC35|H9ZC35_MACMU;tr|G7MHM2|G7MHM2_MACMU;tr|F6PJ30|F6PJ30_MACMU;tr|I2CY33|I2CY33_MACMU;tr|G7NKT8|G7NKT8_MACMU	>tr|H9ZC35|H9ZC35_MACMU 60S ribosomal protein L11 isoform 1 OS=Macaca mulatta GN=RPL11 PE=2 SV=1;>tr|G7MHM2|G7MHM2_MACMU Putative uncharacterized protein OS=Macaca mulatta GN=EGK_00369 PE=3 SV=1;>tr|F6PJ30|F6PJ30_MACMU Uncharacterized protein OS=Macaca mul	17.493	5142.4	0	0	0	0	0	0	0	0	0	5142.4	0	0	0	0	0	0	0	0	0	0	0	0	0	0		0	0	0	0	0	0	0	0	0	81438	0	0	0	0	0	0	0	0	0	0	0
tr|H9ZC51|H9ZC51_MACMU;tr|G7MRL4|G7MRL4_MACMU;tr|F6YJY7|F6YJY7_MACMU;tr|F6YJW2|F6YJW2_MACMU	>tr|H9ZC51|H9ZC51_MACMU Complement factor B preproprotein OS=Macaca mulatta GN=CFB PE=2 SV=1;>tr|G7MRL4|G7MRL4_MACMU Putative uncharacterized protein OS=Macaca mulatta GN=EGK_14738 PE=3 SV=1;>tr|F6YJY7|F6YJY7_MACMU Uncharacterized protein OS=Macaca mulatta	85.464	185020000	3920200	20761000	237730	655440	196320	23097000	12039000	19453000	12198000	2404100	10308000	13565000	1148700	401850	3165700	21730000	7061300	10465000	1129500	8172600	1428400	1082400	649650	9746000		236830000	681710000	113450000	66035000	100570000	603400000	577900000	529860000	378100000	170050000	475040000	813600000	213310000	104070000	234920000	567300000	226830000	547910000	158430000	284320000	157690000
tr|I0FG05|I0FG05_MACMU;tr|F6RBB3|F6RBB3_MACMU	>tr|I0FG05|I0FG05_MACMU Cofilin-1 OS=Macaca mulatta GN=CFL1 PE=2 SV=1;>tr|F6RBB3|F6RBB3_MACMU Uncharacterized protein OS=Macaca mulatta GN=CFL1 PE=4 SV=1	18.518	2547500	0	0	0	0	0	213320	914750	284170	229720	157700	0	0	0	0	0	415620	140270	55260	7829.7	46841	0	0	0	82054		0	0	0	0	0	22069000	13798000	16429000	12876000	7953900	0	0	0	0	0	16433000	2254400	8673800	0	2151500	0
tr|I0FHG0|I0FHG0_MACMU;tr|H9EXN5|H9EXN5_MACMU;tr|F7H532|F7H532_MACMU;tr|G7MDH7|G7MDH7_MACMU;tr|F7H531|F7H531_MACMU	>tr|I0FHG0|I0FHG0_MACMU Extracellular matrix protein 1 isoform 1 OS=Macaca mulatta GN=ECM1 PE=2 SV=1;>tr|H9EXN5|H9EXN5_MACMU Extracellular matrix protein 1 isoform 1 OS=Macaca mulatta GN=ECM1 PE=2 SV=1;>tr|F7H532|F7H532_MACMU Uncharacterized protein OS=Mac	60.604	1675500	83348	517150	0	0	0	247570	61021	188110	90358	0	327220	30856	0	0	0	10881	0	98738	7141.8	8924.2	0	0	0	4190.9		2298200	8387000	0	0	0	5202300	2468900	5155200	2096200	0	10057000	2631500	0	0	0	0	0	3576700	0	946140	0
tr|I0FHZ6|I0FHZ6_MACMU;tr|F7B7R7|F7B7R7_MACMU;tr|H9F6U7|H9F6U7_MACMU;tr|G7NC72|G7NC72_MACMU	>tr|I0FHZ6|I0FHZ6_MACMU Cystatin-M OS=Macaca mulatta GN=CST6 PE=2 SV=1;>tr|F7B7R7|F7B7R7_MACMU Uncharacterized protein OS=Macaca mulatta GN=CST6 PE=4 SV=1	16.467	734220	16789	0	0	0	0	63389	0	0	60918	43809	24546	12768	0	0	0	117090	85188	97921	14817	35560	0	0	0	161430		0	0	0	0	0	1774900	0	0	3763100	3530200	1328000	0	0	0	0	2722300	1575700	4453900	2499200	1382900	0
tr|I0FIZ6|I0FIZ6_MACMU;tr|G7MV54|G7MV54_MACMU;tr|H9ZD35|H9ZD35_MACMU	>tr|I0FIZ6|I0FIZ6_MACMU Complement component C7 OS=Macaca mulatta GN=C7 PE=2 SV=1;>tr|G7MV54|G7MV54_MACMU Complement component C7 (Fragment) OS=Macaca mulatta GN=EGK_16447 PE=4 SV=1;>tr|H9ZD35|H9ZD35_MACMU Complement component C7 OS=Macaca mulatta GN=C7 PE	93.415	10496000	348620	2566300	0	0	0	1495900	522280	945720	575710	70579	837480	419070	0	0	90738	465180	426860	711890	81284	702930	19211	0	0	216170		27819000	67232000	0	0	0	62517000	30241000	44777000	23918000	13341000	36577000	27072000	0	0	0	19015000	15074000	21222000	12074000	22561000	0
tr|I0FJ43|I0FJ43_MACMU;tr|G7NF51|G7NF51_MACMU;tr|F6U683|F6U683_MACMU	>tr|I0FJ43|I0FJ43_MACMU Cathepsin L2 preproprotein OS=Macaca mulatta GN=CTSL2 PE=2 SV=1;>tr|G7NF51|G7NF51_MACMU Cathepsin L2 OS=Macaca mulatta GN=CTSL2 PE=2 SV=1;>tr|F6U683|F6U683_MACMU Uncharacterized protein OS=Macaca mulatta GN=CTSV PE=3 SV=1	37.216	657260	0	40000	0	0	0	0	71262	448820	0	65306	21961	0	0	0	0	0	0	0	0	9913.1	0	0	0	0		0	0	0	0	0	0	0	0	0	0	0	0	0	0	0	0	0	0	0	232210	0
tr|I0FJH6|I0FJH6_MACMU	>tr|I0FJH6|I0FJH6_MACMU Carboxypeptidase N subunit 2 OS=Macaca mulatta GN=CPN2 PE=2 SV=1	60.52	805900	0	0	0	0	0	0	12898	0	212060	0	35582	0	0	0	0	0	106760	0	0	34161	0	0	0	404440		0	0	0	0	0	0	0	0	2243700	0	0	0	0	0	0	0	3475200	0	0	0	0
tr|I0FJS6|I0FJS6_MACMU;tr|G7N0H2|G7N0H2_MACMU;tr|F6QQ66|F6QQ66_MACMU;tr|H9EZ52|H9EZ52_MACMU	>tr|I0FJS6|I0FJS6_MACMU Cathepsin B preproprotein OS=Macaca mulatta GN=CTSB PE=2 SV=1;>tr|G7N0H2|G7N0H2_MACMU Cathepsin B OS=Macaca mulatta GN=EGK_18679 PE=3 SV=1;>tr|F6QQ66|F6QQ66_MACMU Uncharacterized protein OS=Macaca mulatta GN=CTSB PE=3 SV=1;>tr|H9EZ5	37.776	158120	0	0	0	0	0	13714	0	0	6212.6	0	0	0	0	0	0	0	100510	20321	0	0	0	0	0	17355		0	0	0	0	0	0	0	0	0	0	0	0	0	0	0	0	0	1590600	0	0	0
tr|I0FKF5|I0FKF5_MACMU;tr|H9YYI2|H9YYI2_MACMU;tr|H9EXK4|H9EXK4_MACMU;tr|F6TNV9|F6TNV9_MACMU;tr|F7DNP3|F7DNP3_MACMU;CON__ENSEMBL:ENSBTAP00000024146	>tr|I0FKF5|I0FKF5_MACMU Alpha-2-macroglobulin OS=Macaca mulatta GN=A2M PE=2 SV=1;>tr|H9YYI2|H9YYI2_MACMU Alpha-2-macroglobulin OS=Macaca mulatta GN=A2M PE=2 SV=1;>tr|H9EXK4|H9EXK4_MACMU Alpha-2-macroglobulin OS=Macaca mulatta GN=A2M PE=2 SV=1;>tr|F6TNV9|F6	163.61	46916000	1758200	1140600	0	10416	12826	1260500	532260	8728600	2154900	989470	1204200	2210900	11961	53526	178100	1597100	5998200	1082900	1746100	7499500	258230	32218	0	8455200		297040000	89271000	0	3855700	0	168300000	51548000	533330000	388500000	190360000	155390000	124440000	10980000	29272000	24815000	164280000	470130000	148920000	313820000	564730000	43014000
tr|I0FL72|I0FL72_MACMU;tr|F6U6Q6|F6U6Q6_MACMU;tr|G7MGS1|G7MGS1_MACMU;tr|F7GGF1|F7GGF1_MACMU;tr|F7GGE3|F7GGE3_MACMU;tr|F7GGD8|F7GGD8_MACMU;tr|F7GG70|F7GG70_MACMU;tr|F7HMT2|F7HMT2_MACMU;tr|G7MLB3|G7MLB3_MACMU	>tr|I0FL72|I0FL72_MACMU Alpha-enolase isoform 1 OS=Macaca mulatta GN=ENO1 PE=2 SV=1;>tr|F6U6Q6|F6U6Q6_MACMU Uncharacterized protein OS=Macaca mulatta GN=ENO1 PE=3 SV=1;>tr|G7MGS1|G7MGS1_MACMU Putative uncharacterized protein OS=Macaca mulatta GN=EGK_00189	47.138	14262000	0	0	0	0	0	96817	13998000	7639.7	18771	51142	0	0	0	0	0	43727	7310.7	2271.6	5619.2	13496	0	0	0	17141		0	0	0	0	0	11663000	106860000	0	13823000	9948000	0	0	0	0	0	11273000	0	0	5209300	6298900	0
tr|I0FM65|I0FM65_MACMU;tr|H9H4D4|H9H4D4_MACMU;tr|H9H4W6|H9H4W6_MACMU;tr|G7NFT2|G7NFT2_MACMU	>tr|I0FM65|I0FM65_MACMU Neutrophil gelatinase-associated lipocalin OS=Macaca mulatta GN=LCN2 PE=2 SV=1;>tr|H9H4D4|H9H4D4_MACMU Uncharacterized protein OS=Macaca mulatta GN=LCN2 PE=3 SV=1;>tr|H9H4W6|H9H4W6_MACMU Uncharacterized protein OS=Macaca mulatta GN=	22.477	39143	0	0	0	0	0	0	0	0	0	0	0	0	0	0	0	20763	0	0	0	0	0	0	0	18381		0	0	0	0	0	0	0	0	0	0	0	0	0	0	0	315200	0	0	0	0	0
tr|I0FMF7|I0FMF7_MACMU;tr|G7MTM3|G7MTM3_MACMU;tr|F7HTT9|F7HTT9_MACMU;tr|H9F2U2|H9F2U2_MACMU;tr|H9H3J0|H9H3J0_MACMU;CON__Q32PI4	>tr|I0FMF7|I0FMF7_MACMU Complement factor I preproprotein OS=Macaca mulatta GN=CFI PE=2 SV=1;>tr|G7MTM3|G7MTM3_MACMU Putative uncharacterized protein OS=Macaca mulatta GN=EGK_16010 PE=3 SV=1;>tr|F7HTT9|F7HTT9_MACMU Uncharacterized protein (Fragment) OS=Mac	65.385	28279000	349340	4121000	0	31248	0	5522500	1469100	3540600	1498200	115250	1321200	2043200	19148	0	126780	1684000	2265300	1857200	136570	383730	316400	39787	72600	1365600		16342000	49448000	0	0	0	94482000	51455000	62161000	40027000	8754000	36170000	46989000	0	0	0	39098000	34548000	43286000	18730000	15103000	15161000
tr|I0FN80|I0FN80_MACMU;tr|F7BAD3|F7BAD3_MACMU;tr|H9FMJ3|H9FMJ3_MACMU;tr|I2CYF0|I2CYF0_MACMU;tr|F6VEE0|F6VEE0_MACMU;tr|H9FMJ2|H9FMJ2_MACMU;tr|H9H350|H9H350_MACMU;tr|F6QD48|F6QD48_MACMU	>tr|I0FN80|I0FN80_MACMU Actin-related protein 2 isoform b OS=Macaca mulatta GN=ACTR2 PE=2 SV=1;>tr|F7BAD3|F7BAD3_MACMU Actin-related protein 2 isoform b OS=Macaca mulatta GN=ACTR2 PE=2 SV=1;>tr|H9FMJ3|H9FMJ3_MACMU Actin-related protein 2 isoform b OS=Macac	44.761	44791	0	0	0	0	0	6383	0	0	7565.7	3819.7	0	0	0	0	0	14347	0	0	0	0	0	0	0	12676		0	0	0	0	0	0	0	0	0	0	0	0	0	0	0	0	0	0	0	0	0
tr|I0FP13|I0FP13_MACMU;tr|F7H972|F7H972_MACMU	>tr|I0FP13|I0FP13_MACMU Vasorin OS=Macaca mulatta GN=VASN PE=2 SV=1;>tr|F7H972|F7H972_MACMU Uncharacterized protein OS=Macaca mulatta GN=VASN PE=4 SV=1	72.016	407180	23688	11491	0	0	0	29450	24683	0	21212	0	11171	0	0	0	0	78537	67640	52744	11152	13570	0	0	0	61844		1061000	0	0	0	0	667960	684930	0	0	0	0	0	0	0	0	957680	843580	1021600	947480	0	0
tr|I0FP86|I0FP86_MACMU;tr|G7N8H3|G7N8H3_MACMU;tr|F6V7P3|F6V7P3_MACMU;tr|F6V7R3|F6V7R3_MACMU;tr|H9F8C9|H9F8C9_MACMU;tr|H9FFD3|H9FFD3_MACMU	>tr|I0FP86|I0FP86_MACMU Collagen alpha-1(III) chain preproprotein OS=Macaca mulatta GN=COL3A1 PE=2 SV=1;>tr|G7N8H3|G7N8H3_MACMU Putative uncharacterized protein OS=Macaca mulatta GN=EGK_04613 PE=4 SV=1;>tr|F6V7P3|F6V7P3_MACMU Collagen alpha-1(III) chain pr	137.71	72220	0	0	0	0	0	0	0	0	0	37887	1225.9	0	0	0	0	0	17199	4640.2	0	0	0	0	0	11267		0	0	0	0	0	0	0	0	0	0	0	0	0	0	0	0	0	1090400	0	0	0
tr|I0FPR5|I0FPR5_MACMU;tr|F7GC25|F7GC25_MACMU	>tr|I0FPR5|I0FPR5_MACMU Elongation factor 2 OS=Macaca mulatta GN=EEF2 PE=2 SV=1;>tr|F7GC25|F7GC25_MACMU Elongation factor 2 OS=Macaca mulatta GN=EEF2 PE=2 SV=1	95.111	99795	0	0	0	0	0	0	76489	0	0	11678	0	0	0	0	0	11629	0	0	0	0	0	0	0	0		0	0	0	0	0	0	0	0	0	1201600	0	0	0	0	0	721390	0	0	0	0	0
tr|I0FRM7|I0FRM7_MACMU;tr|F7HPY4|F7HPY4_MACMU;tr|G7MM43|G7MM43_MACMU	>tr|I0FRM7|I0FRM7_MACMU Laminin subunit beta-1 OS=Macaca mulatta GN=LAMB1 PE=2 SV=1;>tr|F7HPY4|F7HPY4_MACMU Uncharacterized protein OS=Macaca mulatta GN=LAMB1 PE=4 SV=1;>tr|G7MM43|G7MM43_MACMU Putative uncharacterized protein OS=Macaca mulatta GN=EGK_14036	197.75	11402	1349.6	0	0	0	0	0	0	0	2141.6	0	1743.2	0	0	0	0	1017.1	0	3018.4	0	0	0	0	0	2131.9		174410	0	0	0	0	0	0	0	0	0	0	0	0	0	0	0	0	0	0	0	0
tr|I0FSN6|I0FSN6_MACMU;tr|H9FVV7|H9FVV7_MACMU;tr|G7MLZ4|G7MLZ4_MACMU;tr|F7F0E8|F7F0E8_MACMU;tr|F7F0E2|F7F0E2_MACMU	>tr|I0FSN6|I0FSN6_MACMU Pyruvate kinase OS=Macaca mulatta GN=PKM2 PE=2 SV=1;>tr|H9FVV7|H9FVV7_MACMU Pyruvate kinase OS=Macaca mulatta GN=PKM2 PE=2 SV=1;>tr|G7MLZ4|G7MLZ4_MACMU Pyruvate kinase OS=Macaca mulatta GN=EGK_13974 PE=3 SV=1;>tr|F7F0E8|F7F0E8_MACMU	57.92	12459000	0	0	0	0	0	767410	10562000	1730	62053	3331.9	0	0	0	0	23941	22714	40468	5274.4	0	0	0	0	0	969470		0	0	0	0	0	14853000	21525000	0	4312000	0	0	0	0	0	0	3727500	0	0	0	0	0
tr|I0FTP2|I0FTP2_MACMU;tr|H9ZBK5|H9ZBK5_MACMU;tr|F7GRA0|F7GRA0_MACMU;tr|F7EEW0|F7EEW0_MACMU	>tr|I0FTP2|I0FTP2_MACMU Prostaglandin-H2 D-isomerase OS=Macaca mulatta GN=PTGDS PE=2 SV=1;>tr|H9ZBK5|H9ZBK5_MACMU Prostaglandin-H2 D-isomerase OS=Macaca mulatta GN=PTGDS PE=2 SV=1;>tr|F7GRA0|F7GRA0_MACMU Uncharacterized protein (Fragment) OS=Macaca mulatta	20.968	3531500	309850	163760	0	0	0	153670	126410	53708	218030	174310	210000	139350	0	0	0	427350	637540	306350	25119	235020	0	0	0	351080		3992700	1160200	0	0	0	1659200	1499600	596760	1217700	3248200	2634700	1245500	0	0	0	2534200	3353200	2786000	0	2555200	0
tr|I0FUP5|I0FUP5_MACMU;tr|F7BZ29|F7BZ29_MACMU;tr|F7ECI0|F7ECI0_MACMU;tr|G7MTA3|G7MTA3_MACMU	>tr|I0FUP5|I0FUP5_MACMU Thymosin beta-4 OS=Macaca mulatta GN=TMSB4X PE=2 SV=1;>tr|F7BZ29|F7BZ29_MACMU Putative thymosin beta-4-like protein 1 (Fragment) OS=Macaca mulatta GN=TMSB4X PE=4 SV=1	5.0526	26278000	74106	0	0	0	0	1908000	2879200	429620	1871400	1109800	0	0	0	0	0	8429000	884030	398900	988620	592410	0	0	0	6713400		0	0	0	0	0	35893000	51413000	3182600	19147000	50214000	0	0	0	0	0	87882000	0	6924900	25990000	1843100	0
tr|I0FUX3|I0FUX3_MACMU;tr|G7NHL4|G7NHL4_MACMU;tr|F6T365|F6T365_MACMU;tr|F7HDC2|F7HDC2_MACMU	>tr|I0FUX3|I0FUX3_MACMU 14-3-3 protein epsilon OS=Macaca mulatta GN=YWHAE PE=2 SV=1;>tr|G7NHL4|G7NHL4_MACMU 14-3-3 protein epsilon OS=Macaca mulatta GN=EGK_07978 PE=4 SV=1	29.174	713500	0	0	0	0	0	21305	452570	46295	70621	4457.4	0	0	0	0	0	37577	7259.2	15123	0	5420	0	0	0	52878		0	0	0	0	0	0	0	965580	0	0	0	0	0	0	0	1196500	0	0	0	0	0
tr|I0FV50|I0FV50_MACMU;tr|F7EM13|F7EM13_MACMU	>tr|I0FV50|I0FV50_MACMU Protein rogdi homolog OS=Macaca mulatta GN=ROGDI PE=2 SV=1;>tr|F7EM13|F7EM13_MACMU Protein rogdi homolog OS=Macaca mulatta GN=ROGDI PE=2 SV=1	32.242	717150	0	52191	0	0	0	0	286260	0	10011	44423	4930	52602	0	0	0	8723.4	0	36367	32756	5452.7	0	0	0	183430		0	0	0	0	0	0	0	0	0	0	0	0	0	0	0	0	0	0	4071200	0	0
tr|I0FW14|I0FW14_MACMU;tr|H9YUP4|H9YUP4_MACMU;tr|F7GV42|F7GV42_MACMU;tr|G7MYI2|G7MYI2_MACMU;tr|H9F1Z8|H9F1Z8_MACMU;tr|H9F1Z7|H9F1Z7_MACMU;tr|H9F1Z6|H9F1Z6_MACMU;tr|H9FCF5|H9FCF5_MACMU;tr|H9FCF4|H9FCF4_MACMU	>tr|I0FW14|I0FW14_MACMU Alpha-actinin-1 isoform c OS=Macaca mulatta GN=ACTN1 PE=2 SV=1;>tr|H9YUP4|H9YUP4_MACMU Alpha-actinin-1 isoform b OS=Macaca mulatta GN=ACTN1 PE=2 SV=1;>tr|F7GV42|F7GV42_MACMU Uncharacterized protein OS=Macaca mulatta PE=4 SV=1;>tr|G7	102.68	685400	0	0	0	0	0	21545	401450	65712	137530	851.43	0	0	0	0	0	42032	2874.7	0	0	3862.9	0	0	0	9533.8		0	0	0	0	0	1320100	1435400	2885200	11401000	0	0	0	0	0	0	1843100	0	0	0	0	0
tr|I2CT48|I2CT48_MACMU	>tr|I2CT48|I2CT48_MACMU Complement C3 OS=Macaca mulatta GN=C3 PE=2 SV=1	187.15	14279	0	0	0	0	0	2163.9	0	0	0	0	6331.4	5783.2	0	0	0	0	0	0	0	0	0	0	0	0		0	0	0	0	0	0	0	0	0	0	0	156330	0	0	0	0	0	0	0	0	0
tr|I2CTL8|I2CTL8_MACMU;tr|H9Z6L5|H9Z6L5_MACMU;tr|G7NGJ8|G7NGJ8_MACMU;tr|F6WHL1|F6WHL1_MACMU;tr|F6ULB8|F6ULB8_MACMU	>tr|I2CTL8|I2CTL8_MACMU Fructose-bisphosphate aldolase OS=Macaca mulatta GN=ALDOC PE=2 SV=1;>tr|H9Z6L5|H9Z6L5_MACMU Fructose-bisphosphate aldolase OS=Macaca mulatta GN=ALDOC PE=2 SV=1;>tr|G7NGJ8|G7NGJ8_MACMU Fructose-bisphosphate aldolase OS=Macaca mulatta	39.447	7165800	0	0	0	0	0	218740	6007700	107120	151520	10291	8105.9	0	0	0	0	117200	80129	87516	10639	25384	0	0	0	341520		0	0	0	0	0	35230000	69896000	10553000	73909000	1370400	0	0	0	0	0	11576000	9337500	23097000	8013700	0	0
tr|I2CU20|I2CU20_MACMU;tr|H9F7R4|H9F7R4_MACMU;tr|F6YY29|F6YY29_MACMU	>tr|I2CU20|I2CU20_MACMU alpha-1,2-Mannosidase OS=Macaca mulatta GN=MAN1A1 PE=2 SV=1;>tr|H9F7R4|H9F7R4_MACMU alpha-1,2-Mannosidase (Fragment) OS=Macaca mulatta GN=MAN1A1 PE=2 SV=1;>tr|F6YY29|F6YY29_MACMU alpha-1,2-Mannosidase OS=Macaca mulatta GN=MAN1A1 PE=	73.018	102840	0	1429.7	0	0	0	16180	19805	16413	14037	0	0	29379	0	0	0	0	0	5596.5	0	0	0	0	0	0		0	0	0	0	0	0	628110	0	0	0	0	0	0	0	0	0	0	0	0	0	0
tr|I2CVD9|I2CVD9_MACMU;tr|G7MHN3|G7MHN3_MACMU;tr|F6V7S3|F6V7S3_MACMU;tr|F6V737|F6V737_MACMU;tr|F6V7Q4|F6V7Q4_MACMU;tr|F7FWC4|F7FWC4_MACMU	>tr|I2CVD9|I2CVD9_MACMU Myomesin-3 OS=Macaca mulatta GN=MYOM3 PE=2 SV=1;>tr|G7MHN3|G7MHN3_MACMU Putative uncharacterized protein OS=Macaca mulatta GN=EGK_00380 PE=4 SV=1;>tr|F6V7S3|F6V7S3_MACMU Uncharacterized protein OS=Macaca mulatta GN=MYOM3 PE=4 SV=1;>	161.88	49709	0	0	0	0	0	39646	0	0	10063	0	0	0	0	0	0	0	0	0	0	0	0	0	0	0		0	0	0	0	0	2078000	0	0	1908500	0	0	0	0	0	0	0	0	0	0	0	0
tr|I2CVH9|I2CVH9_MACMU	>tr|I2CVH9|I2CVH9_MACMU Hemoglobin subunit alpha OS=Macaca mulatta GN=HBA1 PE=2 SV=1	15.242	30485000	1087800	637120	0	0	0	2043700	1567700	7516200	206690	1527600	402410	629770	0	0	0	3799600	3163400	1816500	1178000	2914700	0	0	0	1993700		38013000	14894000	0	0	0	78606000	43044000	88664000	20449000	100380000	17690000	20377000	0	0	0	77298000	71832000	96957000	107510000	117810000	0
tr|I2CWK6|I2CWK6_MACMU;tr|I0FGG7|I0FGG7_MACMU;tr|F6WDG6|F6WDG6_MACMU;tr|G7MQI7|G7MQI7_MACMU;tr|H9YUU2|H9YUU2_MACMU	>tr|I2CWK6|I2CWK6_MACMU Desmoplakin isoform I OS=Macaca mulatta GN=DSP PE=2 SV=1;>tr|I0FGG7|I0FGG7_MACMU Desmoplakin isoform I OS=Macaca mulatta GN=DSP PE=2 SV=1;>tr|F6WDG6|F6WDG6_MACMU Uncharacterized protein OS=Macaca mulatta GN=DSP PE=4 SV=1;>tr|G7MQI7|	331.67	2684700	60171	90452	0	0	0	154990	54213	73724	38053	126160	303930	240990	0	0	2909.4	144570	598150	154460	149500	400210	0	0	0	92171		47184000	54417000	0	0	0	45745000	33802000	46104000	30500000	44712000	43344000	38131000	0	0	0	44046000	50425000	41347000	70371000	58001000	0
tr|I2CX33|I2CX33_MACMU;tr|G7NQG5|G7NQG5_MACMU;tr|F7DWY5|F7DWY5_MACMU	>tr|I2CX33|I2CX33_MACMU Calcium-transporting ATPase OS=Macaca mulatta GN=ATP2A1 PE=2 SV=1;>tr|G7NQG5|G7NQG5_MACMU Calcium-transporting ATPase OS=Macaca mulatta GN=EGK_12636 PE=3 SV=1	109.25	8548700	0	0	0	0	0	0	8548700	0	0	0	0	0	0	0	0	0	0	0	0	0	0	0	0	0		0	0	0	0	0	0	161780000	0	0	0	0	0	0	0	0	0	0	0	0	0	0
tr|I2CXL3|I2CXL3_MACMU;tr|I0FH43|I0FH43_MACMU;tr|H9F961|H9F961_MACMU;tr|G7N248|G7N248_MACMU;tr|H9H471|H9H471_MACMU;tr|F7F2A5|F7F2A5_MACMU;tr|F7HSL6|F7HSL6_MACMU	>tr|I2CXL3|I2CXL3_MACMU Vinculin isoform VCL OS=Macaca mulatta GN=VCL PE=2 SV=1;>tr|I0FH43|I0FH43_MACMU Vinculin isoform VCL OS=Macaca mulatta GN=VCL PE=2 SV=1;>tr|H9F961|H9F961_MACMU Vinculin isoform VCL (Fragment) OS=Macaca mulatta GN=VCL PE=2 SV=1	116.82	1916300	0	1963.7	0	0	0	229140	132760	98490	306990	36154	0	0	0	0	0	425210	30257	43744	5794.7	13411	0	0	0	592390		0	0	0	0	0	16540000	24819000	10196000	38147000	11233000	0	0	0	0	0	56299000	2184500	5419900	1621200	1096700	0
tr|I2CXY6|I2CXY6_MACMU;tr|G7NFM4|G7NFM4_MACMU;tr|F7BRS0|F7BRS0_MACMU;tr|F6S3E9|F6S3E9_MACMU;tr|F6Q4G9|F6Q4G9_MACMU;tr|F6TK89|F6TK89_MACMU;tr|G7N0L9|G7N0L9_MACMU;tr|Q9GMG9|Q9GMG9_MACMU;tr|H9H3W3|H9H3W3_MACMU;tr|F7FG84|F7FG84_MACMU;tr|F6UTQ5|F6UTQ5_MACMU;tr|F7HK69|F7HK69_MACMU;tr|F6UEN1|F6UEN1_MACMU;tr|F7A0K6|F7A0K6_MACMU	>tr|I2CXY6|I2CXY6_MACMU Ferritin OS=Macaca mulatta GN=FTH1 PE=2 SV=1;>tr|G7NFM4|G7NFM4_MACMU Ferritin OS=Macaca mulatta GN=EGK_07610 PE=3 SV=1;>tr|F7BRS0|F7BRS0_MACMU Ferritin (Fragment) OS=Macaca mulatta PE=3 SV=1;>tr|F6S3E9|F6S3E9_MACMU Ferritin (Fragmen	21.285	119390	13888	0	0	0	0	0	0	0	31246	0	48613	0	0	0	0	6288.9	9873.4	0	0	9478	0	0	0	0		0	0	0	0	0	0	0	0	0	0	1395400	0	0	0	0	0	0	0	0	0	0
tr|I2CXY9|I2CXY9_MACMU;tr|F7GST0|F7GST0_MACMU;tr|F6PIN3|F6PIN3_MACMU;tr|F7GSS5|F7GSS5_MACMU;tr|F7GSS8|F7GSS8_MACMU;tr|Q3YAN8|Q3YAN8_MACMU;tr|F7FX93|F7FX93_MACMU;tr|F7GSS6|F7GSS6_MACMU;tr|F7GTR1|F7GTR1_MACMU;tr|H9ZD15|H9ZD15_MACMU;tr|F6WPP9|F6WPP9_MACMU;tr|G7MSG5|G7MSG5_MACMU	>tr|I2CXY9|I2CXY9_MACMU Heat shock protein HSP 90-beta OS=Macaca mulatta GN=HSP90AB1 PE=2 SV=1;>tr|F7GST0|F7GST0_MACMU Uncharacterized protein OS=Macaca mulatta GN=HSP90AB1 PE=3 SV=1;>tr|F6PIN3|F6PIN3_MACMU Uncharacterized protein OS=Macaca mulatta GN=HSP9	83.236	139150	0	0	0	0	0	2727.5	60818	10995	13245	36054	0	0	0	0	0	13779	0	0	0	1535.9	0	0	0	0		0	0	0	0	0	0	0	701830	0	1560900	0	0	0	0	0	1211600	0	0	0	0	0
tr|I2CYD8|I2CYD8_MACMU;tr|G8F1D2|G8F1D2_MACMU;sp|Q6DN04|MIF_MACMU;tr|H9F3N6|H9F3N6_MACMU	>tr|I2CYD8|I2CYD8_MACMU Macrophage migration inhibitory factor OS=Macaca mulatta GN=MIF PE=2 SV=1;>tr|G8F1D2|G8F1D2_MACMU Putative uncharacterized protein OS=Macaca mulatta GN=EGK_21207 PE=4 SV=1;>sp|Q6DN04|MIF_MACMU Macrophage migration inhibitory factor	12.476	116670	0	0	0	0	0	0	0	0	0	21553	0	0	0	0	0	84418	10696	0	0	0	0	0	0	0		0	0	0	0	0	0	0	0	0	0	0	0	0	0	0	1703500	0	0	0	0	0
tr|I2CYJ1|I2CYJ1_MACMU;tr|H9YVB1|H9YVB1_MACMU;tr|I2CYJ2|I2CYJ2_MACMU;tr|H9FRS8|H9FRS8_MACMU;tr|H9FRS7|H9FRS7_MACMU;tr|F7GCN8|F7GCN8_MACMU;tr|F6YST5|F6YST5_MACMU;tr|F7GCM2|F7GCM2_MACMU;tr|G7NSL3|G7NSL3_MACMU;tr|H9F9Q9|H9F9Q9_MACMU;tr|F6YS48|F6YS48_MACMU;tr|F7GKI8|F7GKI8_MACMU;tr|F6YS56|F6YS56_MACMU;tr|H9F166|H9F166_MACMU;tr|F7GCN1|F7GCN1_MACMU	>tr|I2CYJ1|I2CYJ1_MACMU Filamin-A isoform 1 OS=Macaca mulatta GN=FLNA PE=2 SV=1;>tr|H9YVB1|H9YVB1_MACMU Filamin-A isoform 1 OS=Macaca mulatta GN=FLNA PE=2 SV=1;>tr|I2CYJ2|I2CYJ2_MACMU Filamin-A isoform 2 OS=Macaca mulatta GN=FLNA PE=2 SV=1;>tr|H9FRS8|H9FRS	279.85	213960	0	0	0	0	0	2671.1	24943	37811	101660	5081.8	0	0	1828.7	0	7135.3	506.57	5785.9	2725.4	514.46	2326	0	0	0	20971		0	0	0	0	0	1941100	3145400	7412000	26775000	7213700	0	0	0	0	1527600	0	3304000	2651400	0	0	0
tr|I2CYL7|I2CYL7_MACMU;tr|G7NMA9|G7NMA9_MACMU;tr|F7BSJ1|F7BSJ1_MACMU;sp|Q28502|APOE_MACMU;CON__Q03247	>tr|I2CYL7|I2CYL7_MACMU Apolipoprotein E OS=Macaca mulatta GN=APOE PE=2 SV=1;>tr|G7NMA9|G7NMA9_MACMU Putative uncharacterized protein OS=Macaca mulatta GN=EGK_10733 PE=4 SV=1;>tr|F7BSJ1|F7BSJ1_MACMU Apolipoprotein E OS=Macaca mulatta GN=APOE PE=4 SV=1	35.891	63513000	2963800	6859700	0	186400	38268	5428900	4606000	6415400	2531100	1247600	4431300	7281500	198650	157320	0	5902900	2644000	6079800	787100	2088600	0	0	0	3664500		142790000	439850000	0	7671100	7015200	283490000	396570000	217120000	147150000	151600000	248460000	349980000	0	0	0	253310000	108430000	282720000	72554000	85409000	0
tr|I2CYU5|I2CYU5_MACMU;tr|F6TII3|F6TII3_MACMU;tr|G7NH91|G7NH91_MACMU	>tr|I2CYU5|I2CYU5_MACMU Actin, cytoplasmic 2 OS=Macaca mulatta GN=ACTG1 PE=2 SV=1;>tr|F6TII3|F6TII3_MACMU Uncharacterized protein OS=Macaca mulatta GN=LOC720706 PE=3 SV=1;>tr|G7NH91|G7NH91_MACMU Putative uncharacterized protein OS=Macaca mulatta GN=EGK_090	41.792	29530000	56423	107200	0	0	0	2423700	1389700	4719600	4346700	1900100	117870	107990	0	0	0	4067100	2564400	1584200	196820	934080	0	0	0	5014100		4129900	3075200	0	0	0	61087000	70010000	43995000	129320000	58555000	2361500	0	0	0	0	151380000	110070000	80536000	13671000	21584000	0
tr|Q28517|Q28517_MACMU;tr|F7H263|F7H263_MACMU	>tr|Q28517|Q28517_MACMU Mannose-binding protein A (Fragment) OS=Macaca mulatta PE=2 SV=1;>tr|F7H263|F7H263_MACMU Uncharacterized protein OS=Macaca mulatta GN=MBP-A PE=4 SV=1	25.693	1904200	0	0	0	0	0	0	0	0	767230	0	0	0	0	0	0	0	48408	0	560440	528110	0	0	0	0		0	0	0	0	0	0	0	0	0	0	0	0	0	0	0	0	0	0	0	17223000	0
tr|Q28518|Q28518_MACMU;tr|Q52S75|Q52S75_MACMU	>tr|Q28518|Q28518_MACMU Mannose-binding protein C (Fragment) OS=Macaca mulatta PE=2 SV=1;>tr|Q52S75|Q52S75_MACMU Mannose-binding lectin 2 OS=Macaca mulatta GN=MBL2 PE=4 SV=1	24.911	26069000	454420	849570	0	0	0	537790	1192300	1769000	536510	770250	605290	1066600	0	0	0	4190200	977780	599900	67002	1860200	0	0	0	10592000		53590000	45959000	0	0	0	17699000	54266000	38468000	23856000	46049000	30738000	28434000	0	0	0	79828000	33084000	42752000	0	44174000	0
tr|Q2MJP3|Q2MJP3_MACMU;tr|G7N865|G7N865_MACMU;tr|F6VRB0|F6VRB0_MACMU;tr|A0A075TEP6|A0A075TEP6_MACMU	>tr|Q2MJP3|Q2MJP3_MACMU Dipeptidylpeptidase IV OS=Macaca mulatta GN=DPP4 PE=2 SV=1;>tr|G7N865|G7N865_MACMU Putative uncharacterized protein (Fragment) OS=Macaca mulatta GN=EGK_04476 PE=4 SV=1;>tr|F6VRB0|F6VRB0_MACMU Dipeptidyl peptidase 4 OS=Macaca mulatta	87.869	117230	16655	0	0	0	0	0	0	0	11696	8889.8	3408.9	0	0	0	0	21484	3418.2	42426	8384.5	0	0	0	0	863.95		1519600	0	0	0	0	0	0	0	0	0	0	0	0	0	0	2045400	0	1799800	0	0	0
tr|Q5H730|Q5H730_MACMU;tr|F6X1R9|F6X1R9_MACMU;tr|Q5H734|Q5H734_MACMU;tr|F7HBQ6|F7HBQ6_MACMU;tr|F6X291|F6X291_MACMU	>tr|Q5H730|Q5H730_MACMU Try13 OS=Macaca mulatta GN=try13 PE=3 SV=1;>tr|F6X1R9|F6X1R9_MACMU Uncharacterized protein OS=Macaca mulatta GN=LOC716882 PE=3 SV=1;>tr|Q5H734|Q5H734_MACMU Try4 OS=Macaca mulatta GN=try4 PE=3 SV=1;>tr|F7HBQ6|F7HBQ6_MACMU Uncharacter	26.333	32562	0	32562	0	0	0	0	0	0	0	0	0	0	0	0	0	0	0	0	0	0	0	0	0	0		0	256340	0	0	0	0	0	0	0	0	0	0	0	0	0	0	0	0	0	0	0
tr|Q6H2Y0|Q6H2Y0_MACMU	>tr|Q6H2Y0|Q6H2Y0_MACMU Beta-actin (Fragment) OS=Macaca mulatta PE=2 SV=1	2.0232	3295300	0	0	297860	0	0	0	0	0	0	0	0	0	1706800	0	1290600	0	0	0	0	0	0	0	0	0		0	0	0	0	0	0	0	0	0	0	0	0	0	0	2191300	0	0	0	0	0	0
tr|Q70PK8|Q70PK8_MACMU	>tr|Q70PK8|Q70PK8_MACMU MHC class I antigen (Fragment) OS=Macaca mulatta GN=Mamu-B PE=2 SV=1	38.952	4699.6	0	4699.6	0	0	0	0	0	0	0	0	0	0	0	0	0	0	0	0	0	0	0	0	0	0		0	272490	0	0	0	0	0	0	0	0	0	0	0	0	0	0	0	0	0	0	0
tr|Q8HXR9|Q8HXR9_MACMU;tr|G7NAT2|G7NAT2_MACMU	>tr|Q8HXR9|Q8HXR9_MACMU Soluble type II IL-1 receptor OS=Macaca mulatta GN=IL1RII PE=2 SV=1;>tr|G7NAT2|G7NAT2_MACMU Putative uncharacterized protein OS=Macaca mulatta GN=EGK_05626 PE=4 SV=1	44.86	134220	0	0	0	0	0	81339	24337	0	0	0	12153	0	0	0	0	0	0	0	0	16387	0	0	0	0		0	0	0	0	0	899080	0	0	0	0	0	0	0	0	0	0	0	0	0	0	0
tr|Q95JD7|Q95JD7_MACMU;tr|F7HQ03|F7HQ03_MACMU	>tr|Q95JD7|Q95JD7_MACMU Adiponectin OS=Macaca mulatta GN=APM1 PE=2 SV=1;>tr|F7HQ03|F7HQ03_MACMU Uncharacterized protein OS=Macaca mulatta GN=ADIPOQ PE=4 SV=1	26.264	25818000	506330	1373300	0	0	0	1314900	1164000	1125800	2772200	2401800	869160	460710	0	0	174860	723790	6040500	1719600	266940	750070	0	0	0	4154000		26277000	11383000	0	0	0	18100000	28237000	12273000	49808000	51703000	31637000	8989100	0	0	0	11794000	110390000	56431000	18564000	20083000	0
tr|S4UFZ6|S4UFZ6_MACMU;tr|S4UE99|S4UE99_MACMU	>tr|S4UFZ6|S4UFZ6_MACMU Complement factor H-like protein OS=Macaca mulatta GN=CFH-L PE=2 SV=1;>tr|S4UE99|S4UE99_MACMU Complement factor H-like protein OS=Macaca mulatta GN=CFH-L PE=2 SV=1	51.172	10346000	217970	1758800	0	0	0	1885600	811220	1018800	596350	101620	1466200	445700	0	0	0	325090	697700	480490	185200	257830	0	0	0	96964		22033000	51429000	0	0	0	51887000	36522000	21677000	32848000	13260000	59014000	14427000	0	0	0	13647000	15030000	36357000	20790000	8312400	0
tr|W5QVR7|W5QVR7_MACMU	>tr|W5QVR7|W5QVR7_MACMU Complement factor H-related 3-like protein OS=Macaca mulatta PE=2 SV=1	45.362	4769600	136420	1130100	0	0	0	924410	266680	270790	195820	22647	421980	326490	0	0	0	200240	231890	192310	64489	159800	0	0	0	225480		2062600	20853000	0	0	0	25282000	6256300	3520000	5133700	1169300	6984600	4752800	0	0	0	2927300	3345200	5211200	4951200	3308600	0
CON__ENSEMBL:ENSBTAP00000014147	>ENSEMBL:ENSBTAP00000014147 (Bos taurus) 12 kDa protein	11.756	3285100	0	0	0	0	0	0	0	833920	399840	50743	0	69728	0	0	0	1146200	707460	0	0	77162	0	0	0	0		0	0	0	0	0	0	0	4975100	0	0	0	0	0	0	0	0	0	0	0	0	0
CON__ENSEMBL:ENSBTAP00000024466;CON__ENSEMBL:ENSBTAP00000024462	>ENSEMBL:ENSBTAP00000024466 (Bos taurus) 44 kDa protein;>ENSEMBL:ENSBTAP00000024462 (Bos taurus) 47 kDa protein	43.9	24485	0	5717.6	0	0	0	0	0	0	0	0	18768	0	0	0	0	0	0	0	0	0	0	0	0	0		0	0	0	0	0	0	0	0	0	0	1474400	0	0	0	0	0	0	0	0	0	0
CON__ENSEMBL:ENSBTAP00000038253	>ENSEMBL:ENSBTAP00000038253 (Bos taurus) 63 kDa protein	63.165	426680	0	0	0	0	0	107900	1050.9	7381.2	0	13110	0	0	0	0	0	0	42766	0	0	254480	0	0	0	0		0	0	0	0	0	6062300	0	0	0	0	0	0	0	0	0	0	2326000	0	0	5349100	0
CON__ENSEMBL:ENSP00000377550	>ENSEMBL:ENSP00000377550 Tax_Id=9606 Gene_Symbol=KRT13 46 kDa protein	45.771	25372	0	0	0	0	0	0	0	0	0	0	25372	0	0	0	0	0	0	0	0	0	0	0	0	0		0	0	0	0	0	0	0	0	0	0	1299900	0	0	0	0	0	0	0	0	0	0
CON__O43790;CON__Q14533	>O43790 SWISS-PROT:O43790 Keratin, type II cuticular Hb6 (Hair keratin, type II Hb6) (ghHb6) - Homo sapiens (Human).;>Q14533 SWISS-PROT:Q14533 Keratin, type II cuticular Hb1 (Hair keratin, type II Hb1) (ghHKb1) (ghHb1) (MLN 137) - Homo sapiens (Human).	53.5	811980	0	4262.9	0	0	0	70653	4818.2	384180	167970	39906	58176	16837	0	0	0	5378.1	20940	0	16702	22165	0	0	0	0		0	1126800	0	0	0	2387600	0	16689000	5930700	2341400	2167000	1006900	0	0	0	1114200	2100200	0	3441400	1930700	0
CON__O76011	>O76011 SWISS-PROT:O76011 Keratin, type I cuticular HA4 (Hair keratin, type I HA4)	44.689	8847.6	0	0	0	0	0	0	0	8847.6	0	0	0	0	0	0	0	0	0	0	0	0	0	0	0	0		0	0	0	0	0	0	0	235810	0	0	0	0	0	0	0	0	0	0	0	0	0
CON__O76013;tr|F7ACA5|F7ACA5_MACMU;tr|G7NII5|G7NII5_MACMU	>O76013 SWISS-PROT:O76013 Keratin, type I cuticular HA6 (Hair keratin, type I HA6);>tr|F7ACA5|F7ACA5_MACMU Uncharacterized protein OS=Macaca mulatta GN=KRT36 PE=3 SV=1;>tr|G7NII5|G7NII5_MACMU Hair keratin, type I Ha6 OS=Macaca mulatta GN=EGK_08702 PE=3 SV=	52.247	30496	0	0	0	0	0	0	0	28952	0	0	0	0	0	0	0	0	0	0	0	1544	0	0	0	0		0	0	0	0	0	0	0	939400	0	0	0	0	0	0	0	0	0	0	0	0	0
CON__P00711	>P00711 SWISS-PROT:P00711 Alpha-lactalbumin - Bos taurus (Bovine).	14.186	548770	0	0	0	0	0	0	0	0	73685	0	0	0	0	0	0	0	475080	0	0	0	0	0	0	0		0	0	0	0	0	0	0	0	0	0	0	0	0	0	0	0	4553400	0	0	0	0
CON__P00761;tr|Q5H733|Q5H733_MACMU;tr|G7NCB1|G7NCB1_MACMU;tr|F7ARA8|F7ARA8_MACMU;tr|F7AR99|F7AR99_MACMU	>P00761 SWISS-PROT:P00761|TRYP_PIG Trypsin - Sus scrofa (Pig).	24.409	3802300000	251660000	224530000	18738000	17459000	19470000	134390000	131390000	304830000	263870000	185350000	190120000	170640000	366310	25577000	36476000	289370000	384300000	274040000	279110000	278200000	32530000	29671000	17530000	242670000		11827000000	12657000000	5631600000	0	7502300000	3031700000	3923300000	5567000000	4011800000	5947100000	4027100000	4147800000	0	5899300000	4993600000	6716100000	7283600000	8248100000	10230000000	6038400000	5308600000
CON__P01966	>P01966 SWISS-PROT:P01966 (Bos taurus) Hemoglobin subunit alpha	15.184	781200	25764	0	0	0	0	80531	10782	410220	0	9778	16866	15970	0	0	0	61222	38221	19110	13067	44667	0	0	0	35000		0	0	0	0	0	0	0	3771900	0	0	0	0	0	0	0	0	0	0	0	0	0
CON__P02533;tr|G7NII8|G7NII8_MACMU;tr|F6UR12|F6UR12_MACMU	>P02533 SWISS-PROT:P02533 Tax_Id=9606 Gene_Symbol=KRT14 Keratin, type I cytoskeletal 14;>tr|G7NII8|G7NII8_MACMU Cytokeratin-14 OS=Macaca mulatta GN=EGK_08707 PE=3 SV=1	51.621	11489	0	0	0	0	0	0	0	0	0	11489	0	0	0	0	0	0	0	0	0	0	0	0	0	0		0	0	0	0	0	0	0	0	0	321940	0	0	0	0	0	0	0	0	0	0	0
CON__P02535-1	>P02535-1 SWISS-PROT:P02535-1 Tax_Id=10090 Gene_Symbol=Krt10 Isoform 1 of Keratin, type I cytoskeletal 10	57.769	956530	39068	11501	0	0	0	96504	14038	6019.8	8062.6	12474	22860	28067	0	0	0	26429	339790	58310	8818.6	257940	0	0	0	26650		0	0	0	0	0	4072300	2038800	830970	930210	1275800	2160800	0	0	0	0	0	4923500	0	0	8565700	0
CON__P02538	>P02538 SWISS-PROT:P02538 Tax_Id=9606 Gene_Symbol=KRT6A Keratin, type II cytoskeletal 6A	60.044	3377500	89571	98094	0	0	0	215430	240210	152820	3595.7	469210	269160	201710	0	0	17209	230730	212550	81039	292760	632700	0	0	0	170670		0	11572000	0	0	0	9928900	22716000	0	0	29388000	15819000	0	0	0	0	0	0	0	0	17049000	0
CON__P02662	>P02662 SWISS-PROT:P02662 Alpha-S1-casein - Bos taurus (Bovine).	22.975	12085000	102440	15103	0	0	0	0	97000	0	100210	0	364010	318040	0	0	0	28195	6378100	787160	0	1661500	0	0	0	2233300		0	0	0	0	0	0	0	0	2099200	0	10225000	8541600	0	0	0	0	41000000	8106200	0	26658000	0
CON__P02663	>P02663 SWISS-PROT:P02663 Alpha-S2-casein [Contains: Casocidin-1 - Bos taurus (Bovine).	24.348	1259400	18221	0	0	0	0	9932	5974.3	0	58923	10709	67265	3942.4	0	0	0	8584.1	948500	16432	8902.4	50011	0	0	0	52051		1541900	0	0	0	0	0	0	0	0	0	0	0	0	0	0	0	12206000	0	0	0	0
CON__P02666	>P02666 SWISS-PROT:P02666 Beta-casein - Bos taurus (Bovine).	23.583	13088000	389010	340370	0	0	0	222360	226930	0	0	0	44666	1426600	0	0	0	98242	3012400	758310	52288	3117400	0	0	0	3399900		0	0	0	0	0	0	0	0	0	0	1890200	11825000	0	0	0	6636600	9970600	0	0	17730000	0
CON__P02668	>P02668 SWISS-PROT:P02668 Kappa-casein [Contains: Casoxin C; Casoxin 6; Casoxin A; Casoxin B; Casoplatelin] - Bos taurus (Bovine).	18.974	1577800	0	0	0	0	0	0	0	0	76088	0	11372	0	0	0	0	0	1160400	0	0	169770	0	0	0	160180		0	0	0	0	0	0	0	0	927620	0	0	0	0	0	0	0	5115000	0	0	848810	0
CON__P02672	>P02672 SWISS-PROT:P02672 (Bos taurus) Fibrinogen alpha chain precursor	67.011	960330	737540	0	0	0	0	0	0	64754	33922	58277	28016	0	0	0	0	0	0	980.27	6701.7	30145	0	0	0	0		10762000	0	0	0	0	0	0	0	0	0	0	0	0	0	0	0	0	0	0	0	0
CON__P02676	>P02676 SWISS-PROT:P02676 (Bos taurus) similar to Fibrinogen beta chain precursor	56.44	590490	448380	0	0	0	0	0	0	52056	22736	34339	6901.5	0	0	0	0	0	0	0	3924.7	22146	0	0	0	0		9912100	0	0	0	0	0	0	0	0	0	0	0	0	0	0	0	0	0	0	0	0
CON__P02754	>P02754 SWISS-PROT:P02754 Beta-lactoglobulin - Bos taurus (Bovine).	18.281	5075600	59020	0	0	0	0	51125	99783	110170	348960	96290	155560	115250	0	0	0	22929	3510000	116440	185340	164660	0	0	0	40121		2777100	0	0	0	0	2951600	3168400	2282200	8624400	3467400	4443300	2521700	0	0	0	0	58820000	3127200	7361200	2977800	0
CON__P02768-1	>P02768-1 SWISS-PROT:P02768-1 Tax_Id=9606 Gene_Symbol=ALB Isoform 1 of Serum albumin precursor	69.366	207840000	13175000	5454300	87208	5481400	354580	4974700	6133000	6361300	10728000	7279600	18411000	14551000	46426	1311300	7903700	15252000	10522000	5869000	4249300	8932400	11326000	5096200	4036700	40302000		263150000	85466000	54188000	508860000	167490000	141820000	284780000	138470000	275070000	450420000	574370000	226790000	14884000	274720000	572970000	250730000	208280000	185710000	325000000	161540000	1351100000
CON__P02769	>P02769 SWISS-PROT:P02769 (Bos taurus) Bovine serum albumin precursor	69.293	19067000	33654	71278	2192.1	0	0	154140	75265	65022	145380	261930	296550	11456000	0	0	0	303590	912030	899340	122250	4089800	88019	0	0	90923		3778200	16823000	0	0	0	9802200	11431000	4026900	13634000	30378000	35814000	654020000	0	0	0	57408000	20464000	32780000	17551000	175190000	3346700
CON__P04258	>P04258 SWISS-PROT:P04258 (Bos taurus) Similar to Collagen alpha 1(III) chain	138.44	40960	0	0	0	0	0	0	0	0	0	36999	0	0	0	0	0	0	3961	0	0	0	0	0	0	0		0	0	0	0	0	0	0	0	0	2072600	0	0	0	0	0	0	0	0	0	0	0
CON__P04259	>P04259 SWISS-PROT:P04259 Tax_Id=9606 Gene_Symbol=KRT6B Keratin, type II cytoskeletal 6B	59.998	2150900	31977	302150	0	0	0	244440	187350	319550	5063.6	206090	131480	79995	0	0	0	30290	123830	55670	40589	347310	0	0	0	45135		0	7488600	0	0	0	11482000	16990000	0	0	0	7021400	3364200	0	0	0	2485100	0	3929700	3212400	10369000	0
CON__P04264;CON__H-INV:HIT000016045	>P04264 SWISS-PROT:P04264 Tax_Id=9606 Gene_Symbol=KRT1 Keratin, type II cytoskeletal 1	66.017	1411800000	41264000	69306000	733260	1055300	471290	68874000	42986000	82144000	54125000	89166000	131910000	105260000	415000	1236100	4129200	72330000	238880000	78187000	50849000	201660000	75909	1651600	148520	74903000		4556300000	4685800000	796140000	217230000	532480000	5209300000	4166100000	4089600000	3159500000	5071000000	4594800000	4216200000	208210000	607010000	725880000	3905300000	4398300000	5170400000	4107900000	5012500000	35229000
CON__P06868	>P06868 SWISS-PROT:P06868 (Bos taurus) Plasminogen precursor	91.215	41240	0	0	0	0	0	0	0	24598	0	4358.4	0	0	0	0	0	6186.3	0	0	0	0	0	0	0	6097		0	0	0	0	0	0	0	0	0	0	0	0	0	0	0	282470	0	0	0	0	0
CON__P08730-1	>P08730-1 SWISS-PROT:P08730-1 Tax_Id=10090 Gene_Symbol=Krt13 Isoform 1 of Keratin, type I cytoskeletal 13	47.754	26937	6930.2	0	0	0	0	0	0	0	0	0	0	0	0	0	0	0	20006	0	0	0	0	0	0	0		0	0	0	0	0	0	0	0	0	0	0	0	0	0	0	0	280510	0	0	0	0
CON__P08779;CON__Q9D312;CON__P05784;tr|F6XQM6|F6XQM6_MACMU;tr|H9FPU6|H9FPU6_MACMU;tr|G7NI94|G7NI94_MACMU;CON__Q8N1A0	>P08779 SWISS-PROT:P08779 Tax_Id=9606 Gene_Symbol=KRT16 Keratin, type I cytoskeletal 16	51.267	19595000	451870	1044500	0	0	0	2763600	1195700	914220	58204	1458200	2296600	1096900	0	0	300410	587470	1967500	1302200	675800	3033700	0	0	0	448480		43802000	40735000	0	0	0	162110000	94171000	42161000	9313900	93255000	111770000	44097000	0	0	17974000	48581000	48313000	45312000	66654000	107730000	0
CON__P12035	>P12035 SWISS-PROT:P12035 Tax_Id=9606 Gene_Symbol=KRT3 Keratin, type II cytoskeletal 3	64.503	42908	0	0	0	0	0	0	0	0	4044.1	8626.8	18538	0	0	0	0	0	11699	0	0	0	0	0	0	0		0	0	0	0	0	0	0	0	0	0	492880	0	0	0	0	0	0	0	0	0	0
CON__P12763	>P12763 SWISS-PROT:P12763 (Bos taurus) Alpha-2-HS-glycoprotein precursor	38.418	131590	0	0	0	0	0	0	0	0	0	106640	0	0	0	0	0	0	0	0	0	0	0	0	0	24945		0	0	0	0	0	0	0	0	0	6424000	0	0	0	0	0	0	0	0	0	0	0
CON__P13645;CON__Q2M2I5	>P13645 SWISS-PROT:P13645 Tax_Id=9606 Gene_Symbol=KRT10 Keratin, type I cytoskeletal 10	59.51	1427800000	57514000	57409000	885420	1877900	840790	62307000	45682000	93475000	57190000	97770000	135260000	78511000	528700	579660	3068100	79215000	245680000	87635000	54569000	193040000	1025700	1463000	843080	71446000		4375600000	3242000000	902470000	411270000	802410000	4265500000	3011400000	3621000000	3292600000	4299500000	4626100000	2604300000	295030000	336610000	546020000	3708900000	4027400000	3888200000	3705700000	4129500000	233510000
CON__P13646-1	>P13646-1 SWISS-PROT:P13646-1 Tax_Id=9606 Gene_Symbol=KRT13 Isoform 1 of Keratin, type I cytoskeletal 13	49.586	784360	2999.7	0	0	0	0	11294	44439	0	7974.5	73575	116760	61549	0	0	0	11183	92520	95982	0	266080	0	0	0	0		0	0	0	0	0	961460	1608800	0	1499700	2404000	2369000	1999200	0	0	0	0	4072000	2228300	0	2257900	0
CON__P13647;tr|F7HGY2|F7HGY2_MACMU;tr|G7N722|G7N722_MACMU	>P13647 SWISS-PROT:P13647 Tax_Id=9606 Gene_Symbol=KRT5 Keratin, type II cytoskeletal 5;>tr|F7HGY2|F7HGY2_MACMU Uncharacterized protein OS=Macaca mulatta GN=KRT5 PE=3 SV=1;>tr|G7N722|G7N722_MACMU Cytokeratin-5 OS=Macaca mulatta GN=EGK_03679 PE=3 SV=1	62.378	107830000	3150100	3511200	2916.1	41351	59221	5375600	3547100	6691400	4491100	9403900	11162000	6404500	24612	6436.1	1701900	5382800	19136000	5101400	4413100	14697000	0	19730	0	3505900		329890000	344310000	0	10459000	60288000	381650000	343850000	398190000	356260000	483580000	379210000	214820000	13549000	0	280760000	320520000	399060000	277750000	396220000	441910000	0
CON__P19012	>P19012 SWISS-PROT:P19012 Tax_Id=9606 Gene_Symbol=KRT15 Keratin, type I cytoskeletal 15	49.167	7287.1	0	0	0	0	0	0	0	0	0	7287.1	0	0	0	0	0	0	0	0	0	0	0	0	0	0		0	0	0	0	0	0	0	0	0	432760	0	0	0	0	0	0	0	0	0	0	0
CON__P19013	>P19013 SWISS-PROT:P19013 Tax_Id=9606 Gene_Symbol=KRT4 keratin 4	63.91	5226600	36668	34536	0	0	0	142180	248220	238370	65727	482830	295790	472990	0	0	0	155520	986110	202150	24240	1839200	0	0	0	2153.8		11486000	7416700	0	0	0	8701400	9926500	12318000	5043600	19872000	15761000	16638000	0	0	0	12194000	15266000	6544900	0	28957000	0
CON__P20930;tr|H9H483|H9H483_MACMU;tr|H9H5S8|H9H5S8_MACMU;tr|H9H5S9|H9H5S9_MACMU	>P20930 SWISS-PROT:P20930 Tax_Id=9606 Gene_Symbol=FLG Filaggrin	435.16	175500	253.19	704.76	0	0	0	2869.9	1102	26382	2317.9	27002	967.79	7053	0	0	0	3552.4	93311	1288	1567.9	6204.7	0	0	0	922.72		0	0	0	0	0	645130	0	8117300	1028700	11673000	0	978290	0	0	0	671550	8079200	601940	0	1633500	0
CON__P35527	>P35527 SWISS-PROT:P35527 Tax_Id=9606 Gene_Symbol=KRT9 Keratin, type I cytoskeletal 9	62.129	1326300000	32451000	75664000	108040	54481	178790	53472000	35774000	66439000	39870000	76679000	132080000	135170000	89677	424690	1178400	65526000	204270000	75989000	48209000	208310000	261820	720860	239050	73143000		3019600000	4119600000	112440000	0	158430000	3189000000	2593500000	2939100000	2080300000	3933600000	4765700000	4677600000	40871000	158730000	251240000	3458800000	4412100000	3874400000	3777000000	4811800000	35184000
CON__P35908;tr|H9FI62|H9FI62_MACMU;tr|G7N3J3|G7N3J3_MACMU;tr|F7HN13|F7HN13_MACMU;CON__REFSEQ:XP_932229;tr|F7DIB0|F7DIB0_MACMU;tr|F7G5S6|F7G5S6_MACMU;tr|F6T0J7|F6T0J7_MACMU	>P35908 SWISS-PROT:P35908 Tax_Id=9606 Gene_Symbol=KRT2 Keratin, type II cytoskeletal 2 epidermal	65.865	823400000	25667000	36917000	123500	416040	251760	35486000	29075000	61171000	37602000	62285000	90754000	51417000	25435	72961	3221000	49331000	114280000	35357000	34686000	117820000	189190	517230	393260	36342000		3348700000	3248200000	215950000	137040000	322450000	3724500000	3525300000	3876300000	3676800000	5151600000	5259000000	2851200000	27354000	80629000	660600000	3127700000	3253300000	2921500000	3748200000	3888300000	67268000
CON__P48668	>P48668 SWISS-PROT:P48668 Tax_Id=9606 Gene_Symbol=KRT6C Keratin, type II cytoskeletal 6C	60.024	28909000	465680	2051900	0	0	0	3030900	1724100	1698600	243940	2677400	2166300	1317500	0	0	610980	722510	2764500	1483800	1169600	5899700	0	0	0	881820		46110000	96641000	0	0	0	158750000	151330000	92024000	26056000	138810000	106720000	56937000	0	0	108500000	39027000	49398000	59492000	66165000	138370000	0
CON__P78386	>P78386 SWISS-PROT:P78386 Keratin, type II cuticular Hb5 (Hair keratin, type II Hb5) - Homo sapiens (Human).	55.802	1321500	0	1446.4	0	0	0	129760	0	842890	169840	10494	87315	9365.8	0	0	0	0	19910	0	10042	27941	0	0	0	12477		0	0	0	0	0	4247900	0	33710000	7176000	1385100	3720300	0	0	0	0	0	0	0	1198900	1579800	0
CON__Q01546	>Q01546 SWISS-PROT:Q01546 Tax_Id=9606 Gene_Symbol=KRT76 Keratin, type II cytoskeletal 2 oral	65.87	222590	0	0	0	0	0	44101	0	12137	0	0	0	0	0	0	0	0	45933	0	38930	81489	0	0	0	0		0	0	0	0	0	0	0	0	0	0	0	0	0	0	0	0	0	0	0	2160500	0
CON__Q04695	>Q04695 SWISS-PROT:Q04695 Tax_Id=9606 Gene_Symbol=KRT17 Keratin, type I cytoskeletal 17	48.105	299830	0	0	0	0	0	117130	19830	0	0	9393	29640	11568	0	0	0	26359	0	18656	20961	38123	0	0	0	8171.4		0	0	0	0	0	3926600	0	0	0	0	0	0	0	0	0	0	0	0	0	2117400	0
CON__Q0V8M9	>Q0V8M9 TREMBL:Q0V8M9;Q9TRI0 (Bos taurus) similar to inter-alpha (globulin) inhibitor H3 isoform 2	99.536	943140	4875.9	116350	0	0	0	76046	28821	519.73	82819	57419	44548	74333	0	0	0	133190	93772	42943	57742	45684	0	0	0	84077		0	0	0	0	0	0	0	0	0	0	0	0	0	0	0	4976500	0	0	0	0	0
CON__Q14525	>Q14525 SWISS-PROT:Q14525 Keratin, type I cuticular HA3-II (Hair keratin, type I HA3-II)	46.213	1459000	982.24	4309.2	0	0	0	53361	0	891910	209030	47643	115130	14655	0	0	0	0	22644	0	41472	57899	0	0	0	0		0	1716800	0	0	0	1568300	0	24535000	8078700	3251300	4184300	618040	0	0	0	0	1118900	0	5852800	3515600	0
CON__Q14532;tr|G7NIA5|G7NIA5_MACMU;tr|F6RQD9|F6RQD9_MACMU	>Q14532 SWISS-PROT:Q14532 Keratin, type I cuticular HA2 (Hair keratin, type I HA2)	50.319	9793.9	0	0	0	0	0	0	3393.2	0	0	0	0	0	0	0	0	0	6400.7	0	0	0	0	0	0	0		0	0	0	0	0	0	0	0	0	0	0	0	0	0	0	0	1055600	0	0	0	0
CON__Q29443;CON__Q0IIK2	>Q29443 SWISS-PROT:Q29443 Serotransferrin - Bos taurus (Bovine).;>Q0IIK2 TREMBL:Q0IIK2 (Bos taurus) Transferrin	75.829	2501.5	0	0	0	0	0	0	0	0	0	0	0	0	0	0	0	0	0	0	0	0	0	0	0	2501.5		0	0	0	0	0	0	0	0	0	0	0	0	0	0	0	0	0	0	0	0	0
CON__Q3KNV1;CON__P08729	>Q3KNV1 TREMBL:Q3KNV1;Q96GE1 Tax_Id=9606 Gene_Symbol=KRT7 keratin 7;>P08729 SWISS-PROT:P08729 Tax_Id=9606 Gene_Symbol=KRT7 Keratin, type II cytoskeletal 7	51.385	44417	0	0	0	0	0	0	0	1793.8	8490.8	0	14061	0	0	0	0	20072	0	0	0	0	0	0	0	0		0	0	0	0	0	0	0	0	0	0	0	0	0	0	0	676080	0	0	0	0	0
CON__Q3MHH8	>Q3MHH8 TREMBL:Q3MHH8 (Bos taurus) Amylase, alpha 2B; pancreatic	57.407	336730	0	0	0	0	0	0	0	0	0	0	0	0	0	0	0	0	336730	0	0	0	0	0	0	0		0	0	0	0	0	0	0	0	0	0	0	0	0	0	0	0	3032100	0	0	0	0
CON__Q3TTY5	>Q3TTY5 SWISS-PROT:Q3TTY5 Tax_Id=10090 Gene_Symbol=Krt2 Keratin, type II cytoskeletal 2 epidermal	70.922	49522	0	0	0	0	0	0	0	0	0	1164.8	0	0	0	0	0	48357	0	0	0	0	0	0	0	0		0	0	0	0	0	0	0	0	0	0	0	0	0	0	0	1828900	0	0	0	0	0
CON__Q3ZBD7;tr|H9ERU7|H9ERU7_MACMU;tr|F6TLQ6|F6TLQ6_MACMU	>Q3ZBD7 SWISS-PROT:Q3ZBD7 (Bos taurus) Glucose-6-phosphate isomerase;>tr|H9ERU7|H9ERU7_MACMU Glucose-6-phosphate isomerase OS=Macaca mulatta GN=GPI PE=2 SV=1;>tr|F6TLQ6|F6TLQ6_MACMU Glucose-6-phosphate isomerase OS=Macaca mulatta GN=GPI PE=2 SV=1	62.87	234140	0	0	0	0	0	17793	174030	12680	17713	0	0	0	0	0	0	0	11929	0	0	0	0	0	0	0		0	0	0	0	0	0	0	0	0	0	0	0	0	0	0	0	85237	0	0	0	0
CON__Q5D862	>Q5D862 SWISS-PROT:Q5D862 Tax_Id=9606 Gene_Symbol=FLG2 Filaggrin-2	248.07	3414000	115790	93101	0	0	0	144910	107950	195850	216690	233530	427970	234920	0	0	0	80400	816560	179640	109110	379590	0	0	0	78015		31326000	19909000	0	0	0	20452000	20648000	37379000	27754000	46564000	31288000	35422000	0	0	0	15915000	37226000	13013000	23419000	27000000	0
CON__Q5XKE5	>Q5XKE5 SWISS-PROT:Q5XKE5 Tax_Id=9606 Gene_Symbol=KRT79 Keratin, type II cytoskeletal 79	57.809	31247	0	0	0	0	0	27218	0	0	0	1822	0	0	0	0	0	2207.6	0	0	0	0	0	0	0	0		0	0	0	0	0	836430	0	0	0	0	0	0	0	0	0	0	0	0	0	0	0
CON__Q5XQN5	>Q5XQN5 SWISS-PROT:Q5XQN5 (Bos taurus) Keratin, type II cytoskeletal 5	62.936	264980	0	0	0	0	0	100030	2946.6	0	0	29863	0	0	0	0	0	0	0	0	28933	103200	0	0	0	0		0	0	0	0	0	3635100	0	0	0	3309800	0	0	0	0	0	0	0	0	1845500	4284500	0
CON__Q61726	>Q61726 TREMBL:Q61726 Tax_Id=10090 Gene_Symbol=5430421N21Rik Keratin type II	52.809	174260	0	0	0	0	0	0	0	174260	0	0	0	0	0	0	0	0	0	0	0	0	0	0	0	0		0	0	0	0	0	0	0	5692800	0	0	0	0	0	0	0	0	0	0	0	0	0
CON__Q61782	>Q61782 TREMBL:Q61782 Tax_Id=10090 Gene_Symbol=Krt14 Type I epidermal keratin (Fragment)	10.662	745650	0	0	0	0	0	0	0	0	0	0	48931	0	0	0	584480	0	0	0	0	112240	0	0	0	0		0	0	0	0	0	0	0	0	0	0	0	0	0	0	5954200	0	0	0	0	0	0
CON__Q6IFX2	>Q6IFX2 SWISS-PROT:Q6IFX2 Tax_Id=10090 Gene_Symbol=Krt42 Keratin, type I cytoskeletal 42	50.133	101620	0	0	0	0	0	0	0	0	0	0	64478	0	0	0	0	0	0	0	37146	0	0	0	0	0		0	0	0	0	0	0	0	0	0	0	0	0	0	0	0	0	0	0	1291700	0	0
CON__Q6IFZ6	>Q6IFZ6 SWISS-PROT:Q6IFZ6 Tax_Id=10090 Gene_Symbol=Krt77 Keratin, type II cytoskeletal 1b	61.358	350060	0	0	0	0	0	16384	0	0	0	5743.3	0	0	0	0	0	0	0	0	0	327940	0	0	0	0		0	0	0	0	0	714950	0	0	0	0	0	0	0	0	0	0	0	0	0	10111000	0
CON__Q6KB66-1;tr|F7HI84|F7HI84_MACMU;tr|F6QTA3|F6QTA3_MACMU;CON__Q0VBK2	>Q6KB66-1 SWISS-PROT:Q6KB66-1 Tax_Id=9606 Gene_Symbol=KRT80 Isoform 1 of Keratin, type II cytoskeletal 80;>tr|F7HI84|F7HI84_MACMU Uncharacterized protein OS=Macaca mulatta GN=KRT80 PE=4 SV=1;>tr|F6QTA3|F6QTA3_MACMU Uncharacterized protein OS=Macaca mulatta	50.525	1016600	95661	18142	0	0	0	57731	36442	45149	33775	85601	130000	56195	0	0	0	51615	200200	23858	74504	91884	0	0	0	15856		4731800	3270300	0	0	0	3616400	3395400	3734300	3427400	5581600	4256500	4221300	0	0	0	4038100	3978300	2235900	5227100	3782400	0
CON__Q6NXH9	>Q6NXH9 TREMBL:Q6NXH9 Tax_Id=10090 Gene_Symbol=Krt73 Keratin 73	58.911	414190	27460	2585.1	0	0	0	27139	2781	7659.3	6538.9	0	60997	5787	28928	0	0	7562.1	25210	3078.7	155180	36395	0	0	0	16891		0	0	0	0	0	0	0	0	0	0	0	0	0	0	0	0	0	0	0	1649800	0
CON__Q7Z794	>Q7Z794 SWISS-PROT:Q7Z794 Tax_Id=9606 Gene_Symbol=KRT77 Keratin 77	61.802	2099100	29496	7819.3	0	0	0	59169	66373	52230	70363	125760	123170	68855	0	0	0	34779	644050	193230	146140	404230	0	0	0	73401		3667900	3389700	0	0	0	4808100	4589200	4684100	4650900	6332700	6300300	3539100	0	0	0	2492500	6761900	7296100	6809300	10631000	0
CON__Q86YZ3	>Q86YZ3 SWISS-PROT:Q86YZ3 Tax_Id=9606 Gene_Symbol=HRNR Hornerin	282.39	4978800	85841	247150	0	0	0	151900	90076	227670	116440	403820	760930	721050	0	0	0	104760	616800	137930	82011	818200	0	0	0	414250		37043000	43620000	0	0	0	46283000	33757000	57497000	41061000	76338000	100510000	77658000	0	0	0	26697000	52116000	36640000	32685000	80535000	0
CON__Q8BGZ7	>Q8BGZ7 TREMBL:Q8BGZ7;Q99MH7 Tax_Id=10090 Gene_Symbol=Krt75 10 days neonate skin cDNA, RIKEN full-length enriched library, clone:4732475I03 product:CYTOKERATIN homolog	59.74	35207	0	0	0	0	0	0	0	13511	0	0	0	0	0	0	0	21697	0	0	0	0	0	0	0	0		0	0	0	0	0	0	0	0	0	0	0	0	0	0	0	2529900	0	0	0	0	0
CON__Q8IUT8	>Q8IUT8 TREMBL:Q8IUT8 Type I hair keratin 4 - Homo sapiens (Human).	49.411	77286	0	0	0	0	0	4930.2	0	44165	17221	0	2059.6	0	0	0	0	0	0	0	3274.1	5635.2	0	0	0	0		0	0	0	0	0	0	0	0	0	0	0	0	0	0	0	0	0	0	0	304050	0
CON__Q8N1N4-2;CON__Q7RTT2;tr|G7N732|G7N732_MACMU;tr|F7ALD1|F7ALD1_MACMU	>Q8N1N4-2 SWISS-PROT:Q8N1N4-2 Tax_Id=9606 Gene_Symbol=KRT78 Isoform 2 of Keratin, type II cytoskeletal 78;>Q7RTT2 TREMBL:Q7RTT2 Tax_Id=9606 Gene_Symbol=KRT78 Keratin-78;>tr|G7N732|G7N732_MACMU Cytokeratin-78 OS=Macaca mulatta GN=EGK_03693 PE=3 SV=1;>tr|F7A	56.964	3915900	104130	40485	0	0	0	210490	103530	78202	91491	137740	277970	172370	0	0	0	96158	641230	1468400	141460	318700	0	0	0	33530		6852900	11152000	0	0	0	9956600	10113000	11480000	14579000	9281600	11467000	7986100	0	0	0	11690000	12240000	11882000	10540000	6838700	0
CON__Q922U2	>Q922U2 SWISS-PROT:Q922U2 Tax_Id=10090 Gene_Symbol=Krt5 Keratin, type II cytoskeletal 5	61.766	21783	0	0	0	0	0	0	0	0	0	11300	0	5385.2	0	0	0	0	0	0	0	5098.2	0	0	0	0		0	0	0	0	0	0	0	0	0	507310	0	0	0	0	0	0	0	0	0	0	0
CON__Q99456;tr|F7B5C2|F7B5C2_MACMU	>Q99456 SWISS-PROT:Q99456 Tax_Id=9606 Gene_Symbol=KRT12 Keratin, type I cytoskeletal 12;>tr|F7B5C2|F7B5C2_MACMU Cytokeratin-12 OS=Macaca mulatta GN=KRT12 PE=3 SV=1	53.511	7774.9	0	0	0	0	0	0	0	0	0	0	0	0	0	0	0	0	0	0	7774.9	0	0	0	0	0		0	0	0	0	0	0	0	0	0	0	0	0	0	0	0	0	0	0	1023700	0	0
CON__Q9C075;tr|F7GFR7|F7GFR7_MACMU;tr|F7GFR0|F7GFR0_MACMU	>Q9C075 SWISS-PROT:Q9C075 Tax_Id=9606 Gene_Symbol=KRT23 Keratin, type I cytoskeletal 23	48.131	58346	1747.1	0	0	0	0	3376.4	0	0	0	1982.9	0	0	0	0	0	0	31062	3177.6	14627	2373.1	0	0	0	0		0	0	0	0	0	0	0	0	0	0	0	0	0	0	0	0	422600	0	317930	0	0
CON__Q9H552;tr|F7CNB4|F7CNB4_MACMU	>Q9H552 TREMBL:Q9H552 Tax_Id=9606 Gene_Symbol=- Keratin-8-like protein 1;>tr|F7CNB4|F7CNB4_MACMU Uncharacterized protein (Fragment) OS=Macaca mulatta PE=3 SV=1	55.151	252120	0	0	0	0	0	37102	0	0	0	10907	3205.7	8529.4	0	0	0	0	27255	0	0	165120	0	0	0	0		0	0	0	0	0	0	0	0	0	0	0	0	0	0	0	0	0	0	0	7384900	0
CON__Q9NSB2;CON__Q6ISB0;tr|G7N717|G7N717_MACMU;tr|F7E5G8|F7E5G8_MACMU	>Q9NSB2 SWISS-PROT:Q9NSB2 Keratin, type II cuticular Hb4 (Hair keratin, type II Hb4) - Homo sapiens (Human).;>Q6ISB0 TREMBL:Q6ISB0 Keratin, hair, basic, 4 - Homo sapiens (Human).;>tr|G7N717|G7N717_MACMU Type II hair keratin Hb4 OS=Macaca mulatta GN=EGK_036	64.895	364070	0	0	0	0	0	40556	3393.3	220840	0	34151	10707	0	0	0	0	0	12035	2480.9	0	39911	0	0	0	0		0	0	0	0	0	1421700	0	10788000	0	0	0	0	0	0	0	0	0	0	0	1398100	0
CON__Q9R0H5	>Q9R0H5 SWISS-PROT:Q9R0H5 Tax_Id=10090 Gene_Symbol=Krt71 Keratin, type II cytoskeletal 6G	57.382	10945	0	0	0	0	0	0	0	0	0	0	0	0	0	0	0	0	0	0	0	10945	0	0	0	0		0	0	0	0	0	0	0	0	0	0	0	0	0	0	0	0	0	0	0	313630	0
CON__Q9Z2K1;CON__Q3ZAW8	>Q9Z2K1 SWISS-PROT:Q9Z2K1 Tax_Id=10090 Gene_Symbol=Krt16 Keratin, type I cytoskeletal 16;>Q3ZAW8 TREMBL:Q3ZAW8;Q9EQD6;Q9EQD7 Tax_Id=10090 Gene_Symbol=Krt16 Keratin intermediate filament 16a	51.606	150950	0	16442	0	0	0	33203	1037.9	0	0	24879	0	0	0	0	0	15923	0	1533.3	57936	0	0	0	0	0		0	0	0	0	0	0	0	0	0	0	0	0	0	0	0	0	0	0	6060300	0	0
[truncated: 31 more columns]
