# Supplementary material for: Time- and radiation-dose dependent changes in the plasma proteome after total body irradiation of non-human primates: Implications for biomarker selection
Source: PLoS One. 2017 Mar 28;12(3):e0174771. doi: 10.1371/journal.pone.0174771 (PMC5370149; doi:10.1371/journal.pone.0174771)
Supplement: S3 Table — The pathway p-values are calculated using a right-tailed Fisher Exact test and are shown in the -log10 scale. (XLSX) [file pone.0174771.s003.xlsx]

## Sheet: Sheet1
Supplemental Table 3. IPA Canonical pathways by Dose and Time-dependent analysis. The pathway p-values are calculated using a right-tailed Fisher Exact test and are shown in the -log10 scale.
Dose: Day 4					Dose: Day 7					Dose: Day 12					Time: 6.7 GY						Time: 7.4 Gy
Ingenuity Canonical Pathways	-log(p-value)	Ratio	Molecules		Ingenuity Canonical Pathways	-log(p-value)	Ratio	Molecules		Ingenuity Canonical Pathways	-log(p-value)	Ratio	Molecules		Ingenuity Canonical Pathways	-log(p-value)	Ratio	Molecules			Ingenuity Canonical Pathways	-log(p-value)	Ratio	Molecules
Acute Phase Response Signaling	13.7	0.0473	PLG,HP,TF,FGB,SERPINA3,FGA,A2M,C5		Coagulation System	12.8	0.2	KNG1,F10,F9,SERPINC1,FGB,SERPINA1,A2M		Acute Phase Response Signaling	17.1	0.0651	C4A/C4B,HP,APOA1,FN1,TF,FGB,SERPINA3,FGA,A2M,F2,FGG		Acute Phase Response Signaling	22.3	0.0828	FN1,SERPINA3,FGG,PLG,C1R,C4A/C4B,HP,APOA1,TF,SERPINA1,FGB,FGA,A2M,AGT			Acute Phase Response Signaling	14	0.0592	C1R,HP,APOA1,FN1,TF,FGB,SERPINA3,A2M,F2,C5
Coagulation System	10.9	0.143	PLG,SERPINC1,FGB,FGA,A2M		Acute Phase Response Signaling	12.7	0.0592	C1R,HP,APOA1,C3,FN1,TF,FGB,SERPINA1,A2M,AGT		Clathrin-mediated Endocytosis Signaling	12.5	0.0457	APOA1,LPA,APOB,APOA4,TF,ACTB,ACTG1,ACTC1,F2		Coagulation System	16.3	0.229	PLG,SERPINC1,SERPINA5,FGB,SERPINA1,FGA,A2M,FGG			Intrinsic Prothrombin Activation Pathway	11.8	0.207	COL1A2,F10,F9,SERPINC1,FGB,F2
Intrinsic Prothrombin Activation Pathway	8.68	0.138	COL1A2,SERPINC1,FGB,FGA		LXR/RXR Activation	12.4	0.0744	KNG1,APOA1,C3,APOB,APOA4,TF,VTN,SERPINA1,AGT		LXR/RXR Activation	10.4	0.0579	C4A/C4B,APOA1,LPA,APOB,APOA4,TF,FGA		LXR/RXR Activation	11.7	0.0661	C4A/C4B,APOA1,APOB,APOA4,TF,SERPINA1,FGA,AGT			Coagulation System	11.3	0.171	F10,F9,SERPINC1,FGB,A2M,F2
Extrinsic Prothrombin Activation Pathway	6.99	0.188	SERPINC1,FGB,FGA		FXR/RXR Activation	12.2	0.0714	KNG1,APOA1,C3,APOB,APOA4,TF,VTN,SERPINA1,AGT		Coagulation System	9.51	0.143	FGB,FGA,A2M,F2,FGG		FXR/RXR Activation	11.6	0.0635	C4A/C4B,APOA1,APOB,APOA4,TF,SERPINA1,FGA,AGT			Extrinsic Prothrombin Activation Pathway	8.34	0.25	F10,SERPINC1,FGB,F2
LXR/RXR Activation	6.14	0.0331	APOB,APOA4,TF,FGA		Actin Cytoskeleton Signaling	9.89	0.0395	KNG1,FN1,CFL1,ACTB,TLN1,VCL,GSN,ACTG1,ACTC1		Extrinsic Prothrombin Activation Pathway	8.71	0.25	FGB,FGA,F2,FGG		Clathrin-mediated Endocytosis Signaling	10	0.0406	APOA1,APOB,APOA4,TF,ACTB,SERPINA1,ACTG1,ACTC1			Clathrin-mediated Endocytosis Signaling	6.7	0.0305	APOA1,APOB,APOA4,TF,ACTC1,F2
FXR/RXR Activation	6.07	0.0317	APOB,APOA4,TF,FGA		Germ Cell-Sertoli Cell Junction Signaling	9.35	0.0462	CFL1,ACTB,JUP,VCL,GSN,ACTG1,A2M,ACTC1		FXR/RXR Activation	8.42	0.0476	C4A/C4B,APOA1,APOB,APOA4,TF,FGA		Extrinsic Prothrombin Activation Pathway	8.41	0.25	SERPINC1,FGB,FGA,FGG			Atherosclerosis Signaling	6.18	0.0394	COL1A2,APOA1,APOB,APOA4,ICAM1
Atherosclerosis Signaling	4.23	0.0236	COL1A2,APOB,APOA4		Intrinsic Prothrombin Activation Pathway	8.9	0.172	KNG1,F10,F9,SERPINC1,FGB		Intrinsic Prothrombin Activation Pathway	7.6	0.138	FGB,FGA,F2,FGG		Intrinsic Prothrombin Activation Pathway	7.3	0.138	SERPINC1,FGB,FGA,FGG			LXR/RXR Activation	4.72	0.0331	APOA1,APOB,APOA4,TF
Clathrin-mediated Endocytosis Signaling	3.67	0.0152	APOB,APOA4,TF		Clathrin-mediated Endocytosis Signaling	8.9	0.0406	APOA1,APOB,APOA4,TF,ACTB,SERPINA1,ACTG1,ACTC1		Actin Cytoskeleton Signaling	6.88	0.0263	FN1,ACTB,GSN,ACTG1,ACTC1,F2		Germ Cell-Sertoli Cell Junction Signaling	7.14	0.0347	ACTB,VCL,GSN,ACTG1,A2M,ACTC1			FXR/RXR Activation	4.65	0.0317	APOA1,APOB,APOA4,TF
Neuroprotective Role of THOP1 in Alzheimer's Disease	3.57	0.05	PLG,SERPINA3		ILK Signaling	7.44	0.0357	FN1,CFL1,ACTB,VCL,ACTG1,ACTC1,DSP		Germ Cell-Sertoli Cell Junction Signaling	5.97	0.0289	ACTB,GSN,ACTG1,A2M,ACTC1		Actin Cytoskeleton Signaling	6.43	0.0263	FN1,ACTB,VCL,GSN,ACTG1,ACTC1			Germ Cell-Sertoli Cell Junction Signaling	4.11	0.0231	JUP,GSN,A2M,ACTC1
TR/RXR Activation	2.79	0.0204	HP,FGA		Sertoli Cell-Sertoli Cell Junction Signaling	6.27	0.0337	ACTB,JUP,VCL,ACTG1,A2M,ACTC1		Role of Tissue Factor in Cancer	5.06	0.0328	FGB,FGA,F2,FGG		Remodeling of Epithelial Adherens Junctions	5.78	0.0588	ACTB,VCL,ACTG1,ACTC1			Hepatic Fibrosis / Hepatic Stellate Cell Activation	4.02	0.0219	COL1A2,FN1,ICAM1,A2M
Role of Tissue Factor in Cancer	2.6	0.0164	FGB,FGA		FAK Signaling	6.15	0.0505	ACTB,TLN1,VCL,ACTG1,ACTC1		Atherosclerosis Signaling	4.99	0.0315	APOA1,LPA,APOB,APOA4		Sertoli Cell-Sertoli Cell Junction Signaling	5.54	0.0281	ACTB,VCL,ACTG1,A2M,ACTC1			Agranulocyte Adhesion and Diapedesis	3.96	0.0212	FN1,ICAM1,ACTC1,C5
IL-12 Signaling and Production in Macrophages	2.45	0.0137	APOB,APOA4		Paxillin Signaling	5.87	0.0442	ACTB,TLN1,VCL,ACTG1,ACTC1		Mechanisms of Viral Exit from Host Cells	4.93	0.0732	ACTB,ACTG1,ACTC1		ILK Signaling	5.34	0.0255	FN1,ACTB,VCL,ACTG1,ACTC1			Actin Cytoskeleton Signaling	3.65	0.0175	FN1,GSN,ACTC1,F2
Germ Cell-Sertoli Cell Junction Signaling	2.31	0.0116	GSN,A2M		Integrin Signaling	5.75	0.0274	ACTB,TLN1,VCL,GSN,ACTG1,ACTC1		IL-12 Signaling and Production in Macrophages	4.75	0.0274	APOA1,LPA,APOB,APOA4		FAK Signaling	5.13	0.0404	ACTB,VCL,ACTG1,ACTC1			Role of Tissue Factor in Cancer	3.25	0.0246	F10,FGB,F2
Hepatic Fibrosis / Hepatic Stellate Cell Activation	2.26	0.0109	COL1A2,A2M		Extrinsic Prothrombin Activation Pathway	5.59	0.188	F10,SERPINC1,FGB		MSP-RON Signaling Pathway	4.45	0.0508	ACTB,ACTG1,ACTC1		Integrin Signaling	5.11	0.0228	ACTB,VCL,GSN,ACTG1,ACTC1			IL-12 Signaling and Production in Macrophages	3.02	0.0205	APOA1,APOB,APOA4
Production of Nitric Oxide and Reactive Oxygen Species in Macrophages	2.21	0.0104	APOB,APOA4		Epithelial Adherens Junction Signaling	5.32	0.0342	ACTB,JUP,VCL,ACTG1,ACTC1		Sertoli Cell-Sertoli Cell Junction Signaling	4.41	0.0225	ACTB,ACTG1,A2M,ACTC1		VEGF Signaling	5.06	0.0388	ACTB,VCL,ACTG1,ACTC1			Complement System	2.96	0.0541	C1R,C5
Complement System	1.65	0.027	C5,		Remodeling of Epithelial Adherens Junctions	5.26	0.0588	ACTB,VCL,ACTG1,ACTC1		Agranulocyte Adhesion and Diapedesis	4.31	0.0212	FN1,ACTB,ACTG1,ACTC1		Paxillin Signaling	4.9	0.0354	ACTB,VCL,ACTG1,ACTC1			Sertoli Cell-Sertoli Cell Junction Signaling	2.78	0.0169	JUP,A2M,ACTC1
Inhibition of Matrix Metalloproteases	1.62	0.0256	A2M,		Crosstalk between Dendritic Cells and Natural Killer Cells	4.8	0.0449	ACTB,TLN1,ACTG1,ACTC1		Production of Nitric Oxide and Reactive Oxygen Species in Macrophages	4.27	0.0207	APOA1,LPA,APOB,APOA4		Neuroprotective Role of THOP1 in Alzheimer's Disease	4.74	0.075	PLG,SERPINA3,AGT			Production of Nitric Oxide and Reactive Oxygen Species in Macrophages	2.68	0.0155	APOA1,APOB,APOA4
Glioma Invasiveness Signaling	1.37	0.0143	PLG,		Regulation of Actin-based Motility by Rho	4.76	0.044	CFL1,ACTB,GSN,ACTC1		Remodeling of Epithelial Adherens Junctions	4.26	0.0441	ACTB,ACTG1,ACTC1		Mechanisms of Viral Exit from Host Cells	4.71	0.0732	ACTB,ACTG1,ACTC1			ILK Signaling	2.66	0.0153	FN1,ACTC1,DSP
Growth Hormone Signaling	1.31	0.0123	A2M,		FcÎ³ Receptor-mediated Phagocytosis in Macrophages and Monocytes	4.72	0.043	ACTB,TLN1,ACTG1,ACTC1		ILK Signaling	4.25	0.0204	FN1,ACTB,ACTG1,ACTC1		Atherosclerosis Signaling	4.7	0.0315	APOA1,APOB,APOA4,SERPINA1			Growth Hormone Signaling	2.28	0.0247	IGFALS,A2M
Regulation of Actin-based Motility by Rho	1.26	0.011	GSN,		VEGF Signaling	4.55	0.0388	ACTB,VCL,ACTG1,ACTC1		Agrin Interactions at Neuromuscular Junction	4.24	0.0435	ACTB,ACTG1,ACTC1		Glucocorticoid Receptor Signaling	4.54	0.0174	ACTB,ANXA1,A2M,FGG,AGT			Regulation of Actin-based Motility by Rho	2.19	0.022	GSN,ACTC1
RANK Signaling in Osteoclasts	1.22	0.0099	GSN,		Mechanisms of Viral Exit from Host Cells	4.33	0.0732	ACTB,ACTG1,ACTC1		Caveolar-mediated Endocytosis Signaling	4.21	0.0423	ACTB,ACTG1,ACTC1		Epithelial Adherens Junction Signaling	4.46	0.0274	ACTB,VCL,ACTG1,ACTC1			TR/RXR Activation	2.12	0.0204	F10,HP
IL-6 Signaling	1.12	0.00787	A2M,		RhoA Signaling	4.26	0.0328	CFL1,ACTB,ACTG1,ACTC1		Integrin Signaling	4.06	0.0183	ACTB,GSN,ACTG1,ACTC1		IL-12 Signaling and Production in Macrophages	4.46	0.0274	APOA1,APOB,APOA4,SERPINA1			Role of Macrophages, Fibroblasts and Endothelial Cells in Rheumatoid Arthritis	2.11	0.00971	FN1,ICAM1,C5
Role of Pattern Recognition Receptors in Recognition of Bacteria and Viruses	1.09	0.0073	C5,		Atherosclerosis Signaling	4.19	0.0315	APOA1,APOB,APOA4,SERPINA1		Crosstalk between Dendritic Cells and Natural Killer Cells	3.91	0.0337	ACTB,ACTG1,ACTC1		MSP-RON Signaling Pathway	4.23	0.0508	ACTB,ACTG1,ACTC1			Epithelial Adherens Junction Signaling	1.79	0.0137	JUP,ACTC1
Granulocyte Adhesion and Diapedesis	0.983	0.00565	C5,		IL-12 Signaling and Production in Macrophages	3.96	0.0274	APOA1,APOB,APOA4,SERPINA1		Regulation of Actin-based Motility by Rho	3.88	0.033	ACTB,GSN,ACTC1		Tight Junction Signaling	4.23	0.024	ACTB,VCL,ACTG1,ACTC1			Granulocyte Adhesion and Diapedesis	1.64	0.0113	ICAM1,C5
Sertoli Cell-Sertoli Cell Junction Signaling	0.98	0.00562	A2M,		MSP-RON Signaling Pathway	3.85	0.0508	ACTB,ACTG1,ACTC1		Death Receptor Signaling	3.87	0.0326	ACTB,ACTG1,ACTC1		Agrin Interactions at Neuromuscular Junction	4.03	0.0435	ACTB,ACTG1,ACTC1			Dendritic Cell Maturation	1.58	0.0105	COL1A2,ICAM1
Agranulocyte Adhesion and Diapedesis	0.955	0.00529	C5,		Tight Junction Signaling	3.73	0.024	ACTB,VCL,ACTG1,ACTC1		FcÎ³ Receptor-mediated Phagocytosis in Macrophages and Monocytes	3.86	0.0323	ACTB,ACTG1,ACTC1		Agranulocyte Adhesion and Diapedesis	4.02	0.0212	FN1,ACTB,ACTG1,ACTC1			Leukocyte Extravasation Signaling	1.5	0.00952	ICAM1,ACTC1
Dendritic Cell Maturation	0.953	0.00526	COL1A2,		RhoGDI Signaling	3.67	0.0231	CFL1,ACTB,ACTG1,ACTC1		FAK Signaling	3.78	0.0303	ACTB,ACTG1,ACTC1		Production of Nitric Oxide and Reactive Oxygen Species in Macrophages	3.99	0.0207	APOA1,APOB,APOA4,SERPINA1			Tumoricidal Function of Hepatic Natural Killer Cells	1.5	0.0417	ICAM1,
Integrin Signaling	0.895	0.00457	GSN,		Agrin Interactions at Neuromuscular Junction	3.65	0.0435	ACTB,ACTG1,ACTC1		Virus Entry via Endocytic Pathways	3.74	0.0294	ACTB,ACTG1,ACTC1		Caveolar-mediated Endocytosis Signaling	3.99	0.0423	ACTB,ACTG1,ACTC1			Integrin Signaling	1.47	0.00913	GSN,ACTC1
Systemic Lupus Erythematosus Signaling	0.884	0.00444	C5,		Caveolar-mediated Endocytosis Signaling	3.61	0.0423	ACTB,ACTG1,ACTC1		VEGF Signaling	3.73	0.0291	ACTB,ACTG1,ACTC1		Leukocyte Extravasation Signaling	3.85	0.019	ACTB,VCL,ACTG1,ACTC1			Inhibition of Matrix Metalloproteases	1.3	0.0256	A2M,
Actin Cytoskeleton Signaling	0.879	0.00439	GSN,		Agranulocyte Adhesion and Diapedesis	3.53	0.0212	FN1,ACTB,ACTG1,ACTC1		Paxillin Signaling	3.61	0.0265	ACTB,ACTG1,ACTC1		Crosstalk between Dendritic Cells and Natural Killer Cells	3.7	0.0337	ACTB,ACTG1,ACTC1			Neuroprotective Role of THOP1 in Alzheimer's Disease	1.28	0.025	SERPINA3,
Role of Osteoblasts, Osteoclasts and Chondrocytes in Rheumatoid Arthritis	0.872	0.00431	GSN,		NRF2-mediated Oxidative Stress Response	3.49	0.0207	ACTB,ACTG1,ACTC1,GSTP1		Glucocorticoid Receptor Signaling	3.61	0.0139	ACTB,ANXA1,A2M,FGG		Regulation of Actin-based Motility by Rho	3.67	0.033	ACTB,GSN,ACTC1			Mechanisms of Viral Exit from Host Cells	1.27	0.0244	ACTC1,
Glucocorticoid Receptor Signaling	0.786	0.00348	A2M,		Production of Nitric Oxide and Reactive Oxygen Species in Macrophages	3.49	0.0207	APOA1,APOB,APOA4,SERPINA1		RhoA Signaling	3.51	0.0246	ACTB,ACTG1,ACTC1		Death Receptor Signaling	3.66	0.0326	ACTB,ACTG1,ACTC1			Glucocorticoid Receptor Signaling	1.25	0.00697	ICAM1,A2M
Role of Macrophages, Fibroblasts and Endothelial Cells in Rheumatoid Arthritis	0.757	0.00324	C5,		Leukocyte Extravasation Signaling	3.35	0.019	ACTB,VCL,ACTG1,ACTC1		Cellular Effects of Sildenafil (Viagra)	3.43	0.0231	ACTB,ACTG1,ACTC1		FcÎ³ Receptor-mediated Phagocytosis in Macrophages and Monocytes	3.64	0.0323	ACTB,ACTG1,ACTC1			MSP-RON Signaling Pathway	1.12	0.0169	ACTC1,
					Death Receptor Signaling	3.28	0.0326	ACTB,ACTG1,ACTC1		Epithelial Adherens Junction Signaling	3.28	0.0205	ACTB,ACTG1,ACTC1		Virus Entry via Endocytic Pathways	3.53	0.0294	ACTB,ACTG1,ACTC1			Agrin Interactions at Neuromuscular Junction	1.06	0.0145	ACTC1,
					Virus Entry via Endocytic Pathways	3.15	0.0294	ACTB,ACTG1,ACTC1		Tight Junction Signaling	3.11	0.018	ACTB,ACTG1,ACTC1		RhoA Signaling	3.3	0.0246	ACTB,ACTG1,ACTC1			Remodeling of Epithelial Adherens Junctions	1.06	0.0147	ACTC1,
					Signaling by Rho Family GTPases	3.09	0.0162	CFL1,ACTB,ACTG1,ACTC1		Gap Junction Signaling	3.1	0.0179	ACTB,ACTG1,ACTC1		Role of Tissue Factor in Cancer	3.3	0.0246	FGB,FGA,FGG			Caveolar-mediated Endocytosis Signaling	1.04	0.0141	ACTC1,
					Role of Tissue Factor in Cancer	2.93	0.0246	F10,CFL1,FGB		Tec Kinase Signaling	3.09	0.0176	ACTB,ACTG1,ACTC1		Cellular Effects of Sildenafil (Viagra)	3.22	0.0231	ACTB,ACTG1,ACTC1			TREM1 Signaling	1.02	0.0133	ICAM1,
					Cellular Effects of Sildenafil (Viagra)	2.85	0.0231	ACTB,ACTG1,ACTC1		RhoGDI Signaling	3.07	0.0173	ACTB,ACTG1,ACTC1		Complement System	2.99	0.0541	C4A/C4B,C1R			CD40 Signaling	1	0.0128	ICAM1,
					Glucocorticoid Receptor Signaling	2.85	0.0139	ACTB,ANXA1,A2M,AGT		NRF2-mediated Oxidative Stress Response	2.93	0.0155	ACTB,ACTG1,ACTC1		Gap Junction Signaling	2.9	0.0179	ACTB,ACTG1,ACTC1			Crosstalk between Dendritic Cells and Natural Killer Cells	0.951	0.0112	ACTC1,
					Complement System	2.74	0.0541	C1R,C3		Leukocyte Extravasation Signaling	2.82	0.0143	ACTB,ACTG1,ACTC1		Tec Kinase Signaling	2.88	0.0176	ACTB,ACTG1,ACTC1			Acute Myeloid Leukemia Signaling	0.941	0.011	JUP,
					Neuroprotective Role of THOP1 in Alzheimer's Disease	2.67	0.05	KNG1,AGT		Signaling by Rho Family GTPases	2.62	0.0121	ACTB,ACTG1,ACTC1		RhoGDI Signaling	2.86	0.0173	ACTB,ACTG1,ACTC1			Death Receptor Signaling	0.937	0.0109	ACTC1,
					Gap Junction Signaling	2.53	0.0179	ACTB,ACTG1,ACTC1		Growth Hormone Signaling	2.45	0.0247	IGFALS,A2M		Hepatic Fibrosis / Hepatic Stellate Cell Activation	2.79	0.0164	FN1,A2M,AGT			FcÎ³ Receptor-mediated Phagocytosis in Macrophages and Monocytes	0.933	0.0108	ACTC1,
					Tec Kinase Signaling	2.52	0.0176	ACTB,ACTG1,ACTC1		TR/RXR Activation	2.29	0.0204	HP,FGA		NRF2-mediated Oxidative Stress Response	2.72	0.0155	ACTB,ACTG1,ACTC1			FAK Signaling	0.907	0.0101	ACTC1,
					Hepatic Fibrosis / Hepatic Stellate Cell Activation	2.43	0.0164	FN1,A2M,AGT		p70S6K Signaling	2.05	0.0153	YWHAZ,F2		Signaling by Rho Family GTPases	2.42	0.0121	ACTB,ACTG1,ACTC1			RANK Signaling in Osteoclasts	0.899	0.0099	GSN,
					Regulation of Cellular Mechanics by Calpain Protease	2.37	0.0351	TLN1,VCL		Hepatic Fibrosis / Hepatic Stellate Cell Activation	1.77	0.0109	FN1,A2M		Growth Hormone Signaling	2.32	0.0247	IGFALS,A2M			Virus Entry via Endocytic Pathways	0.895	0.0098	ACTC1,
					Growth Hormone Signaling	2.07	0.0247	IGFALS,A2M		Complement System	1.4	0.027	C4A/C4B,		TR/RXR Activation	2.16	0.0204	HP,FGA			VEGF Signaling	0.891	0.00971	ACTC1,
					TR/RXR Activation	1.91	0.0204	F10,HP		Inhibition of Matrix Metalloproteases	1.38	0.0256	A2M,		Inhibition of Matrix Metalloproteases	1.31	0.0256	A2M,			Corticotropin Releasing Hormone Signaling	0.861	0.00901	KRT1,
					phagosome formation	1.73	0.0164	FN1,VTN		Neuroprotective Role of THOP1 in Alzheimer's Disease	1.37	0.025	SERPINA3,		Regulation of Cellular Mechanics by Calpain Protease	1.15	0.0175	VCL,			Paxillin Signaling	0.853	0.00885	ACTC1,
					Calcium Signaling	1.43	0.0112	TPM2,ACTC1		Cell Cycle: G2/M DNA Damage Checkpoint Regulation	1.28	0.0204	YWHAZ,		Glioma Invasiveness Signaling	1.06	0.0143	PLG,			RhoA Signaling	0.823	0.0082	ACTC1,
					Glutathione-mediated Detoxification	1.31	0.0345	GSTP1,		ERK5 Signaling	1.18	0.0159	YWHAZ,		Role of BRCA1 in DNA Damage Response	1.02	0.0128	ACTB,			phagosome formation	0.823	0.0082	FN1,
					Inhibition of Matrix Metalloproteases	1.19	0.0256	A2M,		Myc Mediated Apoptosis Signaling	1.13	0.0143	YWHAZ,		RANK Signaling in Osteoclasts	0.914	0.0099	GSN,			IL-6 Signaling	0.807	0.00787	A2M,
					Semaphorin Signaling in Neurons	1.06	0.0189	CFL1,		Role of BRCA1 in DNA Damage Response	1.09	0.0128	ACTB,		Renin-Angiotensin Signaling	0.844	0.00833	AGT,			Cellular Effects of Sildenafil (Viagra)	0.797	0.00769	ACTC1,
					Ephrin A Signaling	1.01	0.0167	CFL1,		HIPPO signaling	1.05	0.0116	YWHAZ,		phagosome formation	0.837	0.0082	FN1,			GÎ±12/13 Signaling	0.797	0.00769	F2,
					Glioma Invasiveness Signaling	0.946	0.0143	VTN,		RANK Signaling in Osteoclasts	0.979	0.0099	GSN,		IL-6 Signaling	0.821	0.00787	A2M,			p70S6K Signaling	0.794	0.00763	F2,
					Chemokine Signaling	0.94	0.0141	CFL1,		IGF-1 Signaling	0.959	0.00943	YWHAZ,		p70S6K Signaling	0.809	0.00763	AGT,			HMGB1 Signaling	0.788	0.00752	ICAM1,
					Ephrin B Signaling	0.929	0.0137	CFL1,		phagosome formation	0.902	0.0082	FN1,		Hereditary Breast Cancer Signaling	0.776	0.00704	ACTB,			Role of Pattern Recognition Receptors in Recognition of Bacteria and Viruses	0.776	0.0073	C5,
					Role of BRCA1 in DNA Damage Response	0.902	0.0128	ACTB,		PI3K/AKT Signaling	0.895	0.00806	YWHAZ,		Calcium Signaling	0.688	0.00562	ACTC1,			Tight Junction Signaling	0.698	0.00599	ACTC1,
					Acute Myeloid Leukemia Signaling	0.84	0.011	JUP,		IL-6 Signaling	0.886	0.00787	A2M,		PPARÎ±/RXRÎ± Activation	0.688	0.00562	APOA1,			Gap Junction Signaling	0.696	0.00595	ACTC1,
					Prostate Cancer Signaling	0.827	0.0106	GSTP1,		14-3-3-mediated Signaling	0.876	0.00769	YWHAZ,		AMPK Signaling	0.665	0.00529	ACTB,			Tec Kinase Signaling	0.692	0.00588	ACTC1,
					PAK Signaling	0.798	0.0099	CFL1,		GÎ±12/13 Signaling	0.876	0.00769	F2,		RAR Activation	0.663	0.00526	ACTB,			RhoGDI Signaling	0.685	0.00578	ACTC1,
					RANK Signaling in Osteoclasts	0.798	0.0099	GSN,		Hereditary Breast Cancer Signaling	0.84	0.00704	ACTB,		Role of Osteoblasts, Osteoclasts and Chondrocytes in Rheumatoid Arthritis	0.587	0.00431	GSN,			Calcium Signaling	0.674	0.00562	ACTC1,
					Corticotropin Releasing Hormone Signaling	0.76	0.00901	KRT1,		Calcium Signaling	0.75	0.00562	ACTC1,		Role of Macrophages, Fibroblasts and Endothelial Cells in Rheumatoid Arthritis	0.482	0.00324	FN1,			PPARÎ±/RXRÎ± Activation	0.674	0.00562	APOA1,
					Nitric Oxide Signaling in the Cardiovascular System	0.753	0.00885	KNG1,		PPARÎ±/RXRÎ± Activation	0.75	0.00562	APOA1,								NRF2-mediated Oxidative Stress Response	0.643	0.00518	ACTC1,
					Rac Signaling	0.74	0.00855	CFL1,		AMPK Signaling	0.727	0.00529	ACTB,								IL-8 Signaling	0.635	0.00508	ICAM1,
					Renin-Angiotensin Signaling	0.73	0.00833	AGT,		RAR Activation	0.725	0.00526	ACTB,								Thrombin Signaling	0.623	0.00493	F2,
					IL-6 Signaling	0.707	0.00787	A2M,		ERK/MAPK Signaling	0.707	0.00503	YWHAZ,								Systemic Lupus Erythematosus Signaling	0.585	0.00444	C5,
					PI3K Signaling in B Lymphocytes	0.704	0.00781	C3,		Thrombin Signaling	0.699	0.00493	F2,								Role of Osteoblasts, Osteoclasts and Chondrocytes in Rheumatoid Arthritis	0.573	0.00431	GSN,
					CCR3 Signaling in Eosinophils	0.698	0.00769	CFL1,		Role of Osteoblasts, Osteoclasts and Chondrocytes in Rheumatoid Arthritis	0.647	0.00431	GSN,								Signaling by Rho Family GTPases	0.55	0.00405	ACTC1,
					p70S6K Signaling	0.695	0.00763	AGT,		Role of Macrophages, Fibroblasts and Endothelial Cells in Rheumatoid Arthritis	0.539	0.00324	FN1,
					Role of Pattern Recognition Receptors in Recognition of Bacteria and Viruses	0.678	0.0073	C3,		Protein Kinase A Signaling	0.456	0.00256	YWHAZ,
					Aryl Hydrocarbon Receptor Signaling	0.67	0.00714	GSTP1,
					Hereditary Breast Cancer Signaling	0.664	0.00704	ACTB,
					eNOS Signaling	0.631	0.00645	KNG1,
					Cdc42 Signaling	0.603	0.00599	CFL1,
					Ephrin Receptor Signaling	0.587	0.00575	CFL1,
					PPARÎ±/RXRÎ± Activation	0.579	0.00562	APOA1,
					B Cell Receptor Signaling	0.564	0.00541	CFL1,
					AMPK Signaling	0.556	0.00529	ACTB,
					RAR Activation	0.554	0.00526	ACTB,
					ERK/MAPK Signaling	0.537	0.00503	TLN1,
					LPS/IL-1 Mediated Inhibition of RXR Function	0.499	0.00452	GSTP1,
					Systemic Lupus Erythematosus Signaling	0.493	0.00444	KNG1,
					Role of Osteoblasts, Osteoclasts and Chondrocytes in Rheumatoid Arthritis	0.482	0.00431	GSN,
					Xenobiotic Metabolism Signaling	0.409	0.0035	GSTP1,
					Role of Macrophages, Fibroblasts and Endothelial Cells in Rheumatoid Arthritis	0.384	0.00324	FN1,
					Axonal Guidance Signaling	0.268	0.00223	CFL1,
